# Supplementary material for: Causal relationships between blood metabolites and diabetic retinopathy: a two-sample Mendelian randomization study
Source: Front Endocrinol (Lausanne). 2024 May 1;15:1383035. doi: 10.3389/fendo.2024.1383035 (PMC11094203; doi:10.3389/fendo.2024.1383035)
Supplement: Supplementary file 1 [file Table_1.xlsx]

## Sheet: Supplementary Table 1
Supplementary Table 1 List of the identification (ID) for each of the 486 blood metabolites
	Metabolite ID	File name	Metabolite	Status	Super-pathway	Total N
1	M00053	M00053.metabolites.txt	glutamine	Known	Amino acid	7821
2	M00054	M00054.metabolites.txt	tryptophan	Known	Amino acid	7804
3	M00059	M00059.metabolites.txt	histidine	Known	Amino acid	7804
4	M00060	M00060.metabolites.txt	leucine	Known	Amino acid	7799
5	M00063	M00063.metabolites.txt	cholesterol	Known	Lipid	7813
6	M00064	M00064.metabolites.txt	phenylalanine	Known	Amino acid	7803
7	M00513	M00513.metabolites.txt	creatinine	Known	Amino acid	7810
8	M00527	M00527.metabolites.txt	lactate	Known	Carbohydrate	7814
9	M00542	M00542.metabolites.txt	3-hydroxybutyrate (BHBA)	Known	Lipid	7820
10	M00553	M00553.xenobiotics.txt	cotinine	Known	Xenobiotics	1270
11	M00569	M00569.xenobiotics.txt	caffeine	Known	Xenobiotics	7719
12	M00575	M00575.metabolites.txt	arabinose	Known	Carbohydrate	5889
13	M00577	M00577.metabolites.txt	fructose	Known	Carbohydrate	7781
14	M00584	M00584.metabolites.txt	mannose	Known	Carbohydrate	7793
15	M00599	M00599.metabolites.txt	pyruvate	Known	Carbohydrate	7682
16	M00606	M00606.metabolites.txt	uridine	Known	Nucleotide	7800
17	M01105	M01105.metabolites.txt	linoleate (18:2n6)	Known	Lipid	7780
18	M01107	M01107.metabolites.txt	allantoin	Known	Nucleotide	5705
19	M01110	M01110.metabolites.txt	arachidonate (20:4n6)	Known	Lipid	7816
20	M01114	M01114.metabolites.txt	deoxycholate	Known	Lipid	5194
21	M01121	M01121.metabolites.txt	margarate (17:0)	Known	Lipid	7796
22	M01123	M01123.metabolites.txt	inosine	Known	Nucleotide	2675
23	M01125	M01125.metabolites.txt	isoleucine	Known	Amino acid	7801
24	M01284	M01284.metabolites.txt	threonine	Known	Amino acid	6020
25	M01299	M01299.metabolites.txt	tyrosine	Known	Amino acid	7807
26	M01301	M01301.metabolites.txt	lysine	Known	Amino acid	7812
27	M01302	M01302.metabolites.txt	methionine	Known	Amino acid	7795
28	M01303	M01303.metabolites.txt	malate	Known	Energy	7384
29	M01336	M01336.metabolites.txt	palmitate (16:0)	Known	Lipid	7800
30	M01356	M01356.metabolites.txt	nonadecanoate (19:0)	Known	Lipid	7783
31	M01358	M01358.metabolites.txt	stearate (18:0)	Known	Lipid	7803
32	M01359	M01359.metabolites.txt	oleate (18:1n9)	Known	Lipid	7768
33	M01361	M01361.metabolites.txt	pentadecanoate (15:0)	Known	Lipid	7502
34	M01365	M01365.metabolites.txt	myristate (14:0)	Known	Lipid	7811
35	M01444	M01444.metabolites.txt	pipecolate	Known	Amino acid	7792
36	M01493	M01493.metabolites.txt	ornithine	Known	Amino acid	7746
37	M01494	M01494.metabolites.txt	5-oxoproline	Known	Amino acid	7802
38	M01508	M01508.metabolites.txt	pantothenate	Known	Cofactors and vitamins	7604
39	M01515	M01515.xenobiotics.txt	salicylate	Known	Xenobiotics	2374
40	M01558	M01558.metabolites.txt	4-acetamidobutanoate	Known	Amino acid	6930
41	M01561	M01561.metabolites.txt	alpha-tocopherol	Known	Cofactors and vitamins	7725
42	M01564	M01564.metabolites.txt	citrate	Known	Energy	7813
43	M01572	M01572.metabolites.txt	glycerate	Known	Carbohydrate	7778
44	M01573	M01573.metabolites.txt	guanosine	Known	Nucleotide	2343
45	M01585	M01585.metabolites.txt	N-acetylalanine	Known	Amino acid	7720
46	M01604	M01604.metabolites.txt	urate	Known	Nucleotide	7819
47	M01605	M01605.metabolites.txt	ursodeoxycholate	Known	Lipid	5477
48	M01638	M01638.metabolites.txt	arginine	Known	Amino acid	7528
49	M01640	M01640.metabolites.txt	ascorbate (Vitamin C)	Known	Cofactors and vitamins	2085
50	M01644	M01644.metabolites.txt	heptanoate (7:0)	Known	Lipid	7802
51	M01645	M01645.metabolites.txt	laurate (12:0)	Known	Lipid	7793
52	M01649	M01649.metabolites.txt	valine	Known	Amino acid	7808
53	M01670	M01670.metabolites.txt	urea	Known	Amino acid	7796
54	M01712	M01712.metabolites.txt	cortisol	Known	Lipid	7795
55	M01769	M01769.metabolites.txt	cortisone	Known	Lipid	7575
56	M01898	M01898.metabolites.txt	proline	Known	Amino acid	7816
57	M02132	M02132.metabolites.txt	citrulline	Known	Amino acid	7773
58	M02137	M02137.metabolites.txt	biliverdin	Known	Cofactors and vitamins	6686
59	M02342	M02342.metabolites.txt	serotonin (5HT)	Known	Amino acid	6139
60	M02730	M02730.metabolites.txt	gamma-glutamylglutamine	Known	Peptide	7662
61	M02734	M02734.metabolites.txt	gamma-glutamyltyrosine	Known	Peptide	7468
62	M03127	M03127.metabolites.txt	hypoxanthine	Known	Nucleotide	7287
63	M03141	M03141.metabolites.txt	betaine	Known	Amino acid	7806
64	M03147	M03147.metabolites.txt	xanthine	Known	Nucleotide	6845
65	M10642	M10642.metabolites.txt	caprate (10:0)	Known	Lipid	7799
66	M11438	M11438.metabolites.txt	phosphate	Known	Energy	7789
67	M12017	M12017.metabolites.txt	3-methoxytyrosine	Known	Amino acid	5997
68	M12035	M12035.metabolites.txt	pelargonate (9:0)	Known	Lipid	7803
69	M12067	M12067.metabolites.txt	undecanoate (11:0)	Known	Lipid	7500
70	M12129	M12129.metabolites.txt	beta-hydroxyisovalerate	Known	Amino acid	7283
71	M12261	M12261.metabolites.txt	taurodeoxycholate	Known	Lipid	1564
72	M12593	M12593.metabolites.txt	X-02973	Unknown		7759
73	M12626	M12626.metabolites.txt	X-03003	Unknown		7689
74	M12768	M12768.metabolites.txt	X-03088	Unknown		7474
75	M12774	M12774.metabolites.txt	X-03094	Unknown		7804
76	M15122	M15122.metabolites.txt	glycerol	Known	Lipid	7800
77	M15140	M15140.metabolites.txt	kynurenine	Known	Amino acid	7816
78	M15335	M15335.metabolites.txt	mannitol	Known	Carbohydrate	5917
79	M15365	M15365.metabolites.txt	glycerol 3-phosphate (G3P)	Known	Lipid	7781
80	M15488	M15488.metabolites.txt	acetylphosphate	Known	Energy	7789
81	M15500	M15500.metabolites.txt	carnitine	Known	Lipid	7797
82	M15506	M15506.metabolites.txt	choline	Known	Lipid	7750
83	M15630	M15630.metabolites.txt	N-acetylornithine	Known	Amino acid	7574
84	M15650	M15650.metabolites.txt	N1-methyladenosine	Known	Nucleotide	7813
85	M15676	M15676.metabolites.txt	3-methyl-2-oxovalerate	Known	Amino acid	7779
86	M15677	M15677.metabolites.txt	3-methylhistidine	Known	Amino acid	5885
87	M15749	M15749.metabolites.txt	3-phenylpropionate (hydrocinnamate)	Known	Amino acid	6182
88	M15753	M15753.xenobiotics.txt	hippurate	Known	Xenobiotics	7806
89	M15778	M15778.xenobiotics.txt	benzoate	Known	Xenobiotics	7756
90	M15958	M15958.metabolites.txt	phenylacetate	Known	Amino acid	4754
91	M15990	M15990.metabolites.txt	glycerophosphorylcholine (GPC)	Known	Lipid	7156
92	M15996	M15996.metabolites.txt	aspartate	Known	Amino acid	7721
93	M16634	M16634.metabolites.txt	X-04357	Unknown		7502
94	M16816	M16816.metabolites.txt	X-04494	Unknown		5007
95	M16818	M16818.metabolites.txt	X-04495	Unknown		7490
96	M16821	M16821.metabolites.txt	X-04498	Unknown		7160
97	M16822	M16822.metabolites.txt	X-04499--3,4-dihydroxybutyrate	Identified	Amino acid	6948
98	M16823	M16823.metabolites.txt	X-04500	Unknown		3647
99	M17799	M17799.xenobiotics.txt	ibuprofen	Known	Xenobiotics	1976
100	M17805	M17805.metabolites.txt	dihomo-linoleate (20:2n6)	Known	Lipid	7800
101	M17807	M17807.metabolites.txt	X-18601	Unknown		7663
102	M17945	M17945.metabolites.txt	2-hydroxystearate	Known	Lipid	7763
103	M18254	M18254.xenobiotics.txt	paraxanthine	Known	Xenobiotics	7504
104	M18281	M18281.xenobiotics.txt	2-hydroxyhippurate (salicylurate)	Known	Xenobiotics	2592
105	M18283	M18283.metabolites.txt	X-05426	Unknown		6357
106	M18335	M18335.xenobiotics.txt	quinate	Known	Xenobiotics	6265
107	M18349	M18349.metabolites.txt	indolelactate	Known	Amino acid	7378
108	M18357	M18357.metabolites.txt	glycylvaline	Known	Peptide	2108
109	M18369	M18369.metabolites.txt	gamma-glutamylleucine	Known	Peptide	7802
110	M18392	M18392.xenobiotics.txt	theobromine	Known	Xenobiotics	7768
111	M18394	M18394.xenobiotics.txt	theophylline	Known	Xenobiotics	7393
112	M18467	M18467.metabolites.txt	eicosapentaenoate (EPA; 20:5n3)	Known	Lipid	7816
113	M18474	M18474.metabolites.txt	estrone 3-sulfate	Known	Lipid	957
114	M18476	M18476.metabolites.txt	glycocholate	Known	Lipid	5995
115	M18477	M18477.metabolites.txt	glycodeoxycholate	Known	Lipid	1477
116	M18494	M18494.metabolites.txt	taurochenodeoxycholate	Known	Lipid	5716
117	M18497	M18497.metabolites.txt	taurocholate	Known	Lipid	4032
118	M18929	M18929.metabolites.txt	X-05907	Unknown		7734
119	M19323	M19323.metabolites.txt	docosahexaenoate (DHA; 22:6n3)	Known	Lipid	7818
120	M19324	M19324.metabolites.txt	1-stearoylglycerophosphoinositol	Known	Lipid	7694
121	M19362	M19362.metabolites.txt	X-06226	Unknown		7623
122	M19364	M19364.metabolites.txt	X-06246	Unknown		7358
123	M19368	M19368.metabolites.txt	X-06267	Unknown		7075
124	M19396	M19396.metabolites.txt	X-06307	Unknown		6774
125	M19414	M19414.metabolites.txt	X-06350	Unknown		5161
126	M19415	M19415.metabolites.txt	X-06351	Unknown		4791
127	M19934	M19934.metabolites.txt	myo-inositol	linoleat	Lipid	7803
128	M20489	M20489.metabolites.txt	glucose	Known	Carbohydrate	7773
129	M20675	M20675.metabolites.txt	1,5-anhydroglucitol (1,5-AG)	Known	Carbohydrate	7746
130	M20699	M20699.xenobiotics.txt	erythritol	Known	Xenobiotics	7776
131	M21044	M21044.metabolites.txt	2-hydroxybutyrate (AHB)	Known	Amino acid	7815
132	M21047	M21047.metabolites.txt	3-methyl-2-oxobutyrate	Known	Amino acid	7648
133	M21049	M21049.metabolites.txt	1,6-anhydroglucose	Known	Carbohydrate	3663
134	M21127	M21127.metabolites.txt	1-palmitoylglycerol (1-monopalmitin)	Known	Lipid	7429
135	M21151	M21151.xenobiotics.txt	saccharin	Known	Xenobiotics	2449
136	M21184	M21184.metabolites.txt	1-oleoylglycerol (1-monoolein)	Known	Lipid	5717
137	M21188	M21188.metabolites.txt	1-stearoylglycerol (1-monostearin)	Known	Lipid	6965
138	M21630	M21630.metabolites.txt	X-08402	Unknown		7726
139	M22030	M22030.metabolites.txt	2-hydroxyisobutyrate	Known	Amino acid	6539
140	M22032	M22032.metabolites.txt	X-08766	Unknown		6050
141	M22116	M22116.metabolites.txt	4-methyl-2-oxopentanoate	Known	Amino acid	7776
142	M22130	M22130.metabolites.txt	phenyllactate (PLA)	Known	Amino acid	6064
143	M22138	M22138.metabolites.txt	homocitrulline	Known	Amino acid	4135
144	M22175	M22175.metabolites.txt	aspartylphenylalanine	Known	Peptide	3948
145	M22177	M22177.metabolites.txt	levulinate (4-oxovalerate)	Known	Amino acid	6982
146	M22189	M22189.metabolites.txt	palmitoylcarnitine	Known	Lipid	7701
147	M22481	M22481.metabolites.txt	X-08988	Unknown		7776
148	M22548	M22548.metabolites.txt	X-09026	Unknown		7627
149	M22649	M22649.metabolites.txt	X-09108	Unknown		6910
150	M22842	M22842.metabolites.txt	cholate	Known	Lipid	5929
151	M24074	M24074.metabolites.txt	X-09706	Unknown		7697
152	M25459	M25459.metabolites.txt	X-10395	Unknown		7784
153	M25599	M25599.metabolites.txt	X-10429	Unknown		6807
154	M27256	M27256.metabolites.txt	X-10500	Unknown		7751
155	M27273	M27273.metabolites.txt	X-10506	Unknown		7710
156	M27278	M27278.metabolites.txt	X-10510	Unknown		7792
157	M27447	M27447.metabolites.txt	1-linoleoylglycerol (1-monolinolein)	Known	Lipid	2797
158	M27513	M27513.metabolites.txt	indoleacetate	Known	Amino acid	7618
159	M27531	M27531.metabolites.txt	hyodeoxycholate	Known	Lipid	6025
160	M27672	M27672.metabolites.txt	3-indoxyl sulfate	Known	Amino acid	7787
161	M27710	M27710.metabolites.txt	N-acetylglycine	Known	Amino acid	7135
162	M27716	M27716.metabolites.txt	bilirubin (Z,Z)	Known	Cofactors and vitamins	6812
163	M27718	M27718.metabolites.txt	creatine	Known	Amino acid	7822
164	M27722	M27722.metabolites.txt	erythrose	Known	Carbohydrate	7263
165	M27728	M27728.xenobiotics.txt	glycerol 2-phosphate	Known	Xenobiotics	5912
166	M27738	M27738.metabolites.txt	threonate	Known	Cofactors and vitamins	7782
167	M30805	M30805.metabolites.txt	X-10810	Unknown		7232
168	M31453	M31453.metabolites.txt	cysteine	Known	Amino acid	7692
169	M31522	M31522.metabolites.txt	pyroglutamylglycine	Known	Peptide	1586
170	M31536	M31536.xenobiotics.txt	N-(2-furoyl)glycine	Known	Xenobiotics	604
171	M31548	M31548.metabolites.txt	DSGEGDFXAEGGGVR*	Known	Peptide	5371
172	M31555	M31555.metabolites.txt	pyridoxate	Known	Cofactors and vitamins	7703
173	M31591	M31591.metabolites.txt	androsterone sulfate	Known	Lipid	7785
174	M31787	M31787.metabolites.txt	3-carboxy-4-methyl-5-propyl-2-furanpropanoate (CMPF)	Known	Lipid	7812
175	M32197	M32197.metabolites.txt	3-(4-hydroxyphenyl)lactate	Known	Amino acid	7795
176	M32198	M32198.metabolites.txt	acetylcarnitine	Known	Lipid	7805
177	M32315	M32315.metabolites.txt	serine	Known	Amino acid	7796
178	M32319	M32319.metabolites.txt	trans-4-hydroxyproline	Known	Amino acid	7802
179	M32322	M32322.metabolites.txt	glutamate	Known	Amino acid	7804
180	M32328	M32328.metabolites.txt	hexanoylcarnitine	Known	Lipid	7786
181	M32338	M32338.metabolites.txt	glycine	Known	Amino acid	7802
182	M32339	M32339.metabolites.txt	alanine	Known	Amino acid	7788
183	M32346	M32346.metabolites.txt	glycochenodeoxycholate	Known	Lipid	7087
184	M32348	M32348.metabolites.txt	2-aminobutyrate	Known	Amino acid	7814
185	M32379	M32379.metabolites.txt	scyllo-inositol	Known	Lipid	6500
186	M32388	M32388.metabolites.txt	dodecanedioate	Known	Lipid	6478
187	M32393	M32393.metabolites.txt	gamma-glutamylvaline	Known	Peptide	7753
188	M32405	M32405.metabolites.txt	indolepropionate	Known	Amino acid	7803
189	M32412	M32412.metabolites.txt	butyrylcarnitine	Known	Lipid	7796
190	M32418	M32418.metabolites.txt	myristoleate (14:1n5)	Known	Lipid	7804
191	M32425	M32425.metabolites.txt	dehydroisoandrosterone sulfate (DHEA-S)	Known	Lipid	7793
192	M32445	M32445.xenobiotics.txt	3-methylxanthine	Known	Xenobiotics	5396
193	M32452	M32452.metabolites.txt	propionylcarnitine	Known	Lipid	7813
194	M32489	M32489.metabolites.txt	caproate (6:0)	Known	Lipid	7811
195	M32492	M32492.metabolites.txt	caprylate (8:0)	Known	Lipid	7802
196	M32497	M32497.metabolites.txt	10-undecenoate (11:1n1)	Known	Lipid	7806
197	M32504	M32504.metabolites.txt	docosapentaenoate (n3 DPA; 22:5n3)	Known	Lipid	7821
198	M32518	M32518.metabolites.txt	X-11204	Unknown		7799
199	M32549	M32549.metabolites.txt	X-02269	Unknown		7701
200	M32553	M32553.metabolites.txt	phenol sulfate	Known	Amino acid	7810
201	M32557	M32557.metabolites.txt	X-06126	Unknown		7785
202	M32560	M32560.metabolites.txt	X-07765	Unknown		2170
203	M32564	M32564.metabolites.txt	X-11247	Unknown		7403
204	M32578	M32578.metabolites.txt	X-11261	Unknown		7771
205	M32586	M32586.metabolites.txt	bilirubin (E,E)*	Known	Cofactors and vitamins	7748
206	M32587	M32587.metabolites.txt	X-02249	Unknown		7818
207	M32593	M32593.metabolites.txt	heme*	Known	Cofactors and vitamins	6380
208	M32616	M32616.metabolites.txt	X-11299	Unknown		7347
209	M32632	M32632.metabolites.txt	X-11315	Unknown		7785
210	M32634	M32634.metabolites.txt	X-11317	Unknown		7811
211	M32635	M32635.metabolites.txt	1-linoleoylglycerophosphoethanolamine*	Known	Lipid	7817
212	M32644	M32644.metabolites.txt	X-11327	Unknown		7671
213	M32651	M32651.metabolites.txt	X-11334	Unknown		5462
214	M32654	M32654.metabolites.txt	3-dehydrocarnitine*	Known	Lipid	7809
215	M32672	M32672.metabolites.txt	pyroglutamine*	Known	Amino acid	7800
216	M32675	M32675.metabolites.txt	C-glycosyltryptophan*	Known	Amino acid	7786
217	M32691	M32691.metabolites.txt	X-11374	Unknown		2609
218	M32698	M32698.metabolites.txt	X-11381	Unknown		7753
219	M32709	M32709.metabolites.txt	X-03056--N-[3-(2-Oxopyrrolidin-1-yl)propyl]acetamide	Identified	Amino acid	7812
220	M32729	M32729.metabolites.txt	X-11412	Unknown		6935
221	M32735	M32735.metabolites.txt	X-01911	Unknown		6360
222	M32739	M32739.metabolites.txt	X-11422--xanthine	Identified	Nucleotide	6346
223	M32740	M32740.metabolites.txt	X-11423--O-sulfo-L-tyrosine	Identified	Amino acid	7765
224	M32753	M32753.metabolites.txt	X-09789	Unknown		7805
225	M32754	M32754.metabolites.txt	X-11437	Unknown		6782
226	M32755	M32755.metabolites.txt	X-11438	Unknown		7084
227	M32757	M32757.metabolites.txt	X-11440	Unknown		7686
228	M32758	M32758.metabolites.txt	X-11441	Unknown		7072
229	M32759	M32759.metabolites.txt	X-11442	Unknown		7142
230	M32761	M32761.metabolites.txt	X-11444	Unknown		7758
231	M32762	M32762.metabolites.txt	X-11445--5-alpha-pregnan-3beta,20alpha-disulfate	Identified	Lipid	2570
232	M32769	M32769.metabolites.txt	X-11452	Unknown		6519
233	M32786	M32786.metabolites.txt	X-11469	Unknown		7779
234	M32787	M32787.metabolites.txt	X-11470	Unknown		7271
235	M32795	M32795.metabolites.txt	X-11478	Unknown		6593
236	M32800	M32800.metabolites.txt	X-11483	Unknown		4608
237	M32802	M32802.metabolites.txt	X-11485	Unknown		4544
238	M32808	M32808.metabolites.txt	X-11491	Unknown		6584
239	M32814	M32814.metabolites.txt	X-11497	Unknown		7481
240	M32836	M32836.metabolites.txt	HWESASXX*	Known	Peptide	7700
241	M32838	M32838.metabolites.txt	X-11521	Unknown		7193
242	M32846	M32846.metabolites.txt	X-11529	Unknown		6664
243	M32847	M32847.metabolites.txt	X-11530	Unknown		7409
244	M32854	M32854.metabolites.txt	X-11537	Unknown		2719
245	M32855	M32855.metabolites.txt	X-11538	Unknown		7804
246	M32857	M32857.metabolites.txt	X-11540	Unknown		2688
247	M32863	M32863.metabolites.txt	X-11546	Unknown		2015
248	M32867	M32867.metabolites.txt	X-11550	Unknown		7776
249	M32869	M32869.metabolites.txt	X-11552	Unknown		2170
250	M32910	M32910.metabolites.txt	X-11593--O-methylascorbate*	Identified	Cofactors and vitamins	7788
251	M32980	M32980.metabolites.txt	adrenate (22:4n6)	Known	Lipid	7778
252	M33009	M33009.metabolites.txt	homostachydrine*	Known	Xenobiotics	3003
253	M33084	M33084.metabolites.txt	ADSGEGDFXAEGGGVR*	Known	Peptide	5588
254	M33131	M33131.metabolites.txt	X-11786--methylcysteine	Identified	Amino acid	2811
255	M33132	M33132.metabolites.txt	X-11787	Unknown		7811
256	M33137	M33137.metabolites.txt	X-11792	Unknown		2442
257	M33138	M33138.metabolites.txt	X-11793--oxidized bilirubin*	Identified	Cofactors and vitamins	7611
258	M33140	M33140.metabolites.txt	X-11795	Unknown		7763
259	M33144	M33144.metabolites.txt	X-11799	Unknown		5038
260	M33150	M33150.metabolites.txt	X-11805	Unknown		2814
261	M33163	M33163.metabolites.txt	X-11818	Unknown		6790
262	M33165	M33165.metabolites.txt	X-11820	Unknown		7710
263	M33173	M33173.xenobiotics.txt	2-hydroxyacetaminophen sulfate*	Known	Xenobiotics	1688
264	M33178	M33178.xenobiotics.txt	2-methoxyacetaminophen sulfate*	Known	Xenobiotics	1086
265	M33188	M33188.metabolites.txt	X-11843	Unknown		3938
266	M33190	M33190.metabolites.txt	X-11845	Unknown		2741
267	M33192	M33192.metabolites.txt	X-11847	Unknown		6059
268	M33194	M33194.metabolites.txt	X-11849	Unknown		5350
269	M33195	M33195.metabolites.txt	X-11850	Unknown		4868
270	M33197	M33197.metabolites.txt	X-11852	Unknown		2974
271	M33203	M33203.metabolites.txt	X-11858	Unknown		3427
272	M33204	M33204.metabolites.txt	X-11859	Unknown		2721
273	M33221	M33221.metabolites.txt	X-11876	Unknown		4965
274	M33228	M33228.metabolites.txt	1-arachidonoylglycerophosphocholine*	Known	Lipid	7507
275	M33230	M33230.metabolites.txt	1-palmitoleoylglycerophosphocholine*	Known	Lipid	7812
276	M33250	M33250.metabolites.txt	X-11905	Unknown		4761
277	M33353	M33353.metabolites.txt	X-12007	Unknown		1362
278	M33359	M33359.metabolites.txt	X-12013	Unknown		1948
279	M33363	M33363.metabolites.txt	gamma-glutamylmethionine*	Known	Peptide	2240
280	M33364	M33364.metabolites.txt	gamma-glutamylthreonine*	Known	Peptide	4016
281	M33380	M33380.metabolites.txt	X-12029	Unknown		7564
282	M33384	M33384.xenobiotics.txt	salicyluric glucuronide*	Known	Xenobiotics	832
283	M33389	M33389.metabolites.txt	X-12038	Unknown		7758
284	M33390	M33390.metabolites.txt	X-12039	Unknown		5461
285	M33391	M33391.metabolites.txt	X-12040	Unknown		559
286	M33408	M33408.metabolites.txt	X-12056	Unknown		4130
287	M33415	M33415.metabolites.txt	X-12063	Unknown		7197
288	M33420	M33420.metabolites.txt	gamma-tocopherol	Known	Cofactors and vitamins	6226
289	M33422	M33422.metabolites.txt	gamma-glutamylphenylalanine	Known	Peptide	7753
290	M33423	M33423.xenobiotics.txt	p-acetamidophenylglucuronide	Known	Xenobiotics	1494
291	M33441	M33441.metabolites.txt	isobutyrylcarnitine	Known	Amino acid	7812
292	M33442	M33442.metabolites.txt	pseudouridine	Known	Nucleotide	7785
293	M33443	M33443.metabolites.txt	valerate	Known	Lipid	4102
294	M33447	M33447.metabolites.txt	palmitoleate (16:1n7)	Known	Lipid	7776
295	M33453	M33453.metabolites.txt	alpha-ketoglutarate	Known	Energy	6130
296	M33477	M33477.metabolites.txt	erythronate*	Known	Carbohydrate	7752
297	M33488	M33488.metabolites.txt	lathosterol	Known	Lipid	5457
298	M33507	M33507.metabolites.txt	X-12092	Unknown		7500
299	M33508	M33508.metabolites.txt	X-12093	Unknown		2854
300	M33509	M33509.metabolites.txt	X-12094	Unknown		7467
301	M33510	M33510.metabolites.txt	X-12095--N1-methyl-3-pyridone-4-carboxamide	Identified	Nucleotide	7711
302	M33515	M33515.metabolites.txt	X-12100--hydroxytryptophan*	Identified	Amino acid	7499
303	M33531	M33531.metabolites.txt	X-12116	Unknown		3039
304	M33587	M33587.metabolites.txt	eicosenoate (20:1n9 or 11)	Known	Lipid	7799
305	M33609	M33609.metabolites.txt	X-12188	Unknown		832
306	M33610	M33610.metabolites.txt	X-12189	Unknown		481
307	M33627	M33627.metabolites.txt	X-12206	Unknown		2795
308	M33633	M33633.metabolites.txt	X-12212	Unknown		4566
309	M33637	M33637.metabolites.txt	X-12216	Unknown		5369
310	M33638	M33638.metabolites.txt	X-12217	Unknown		6469
311	M33652	M33652.metabolites.txt	X-12230	Unknown		5649
312	M33653	M33653.metabolites.txt	X-12231	Unknown		5111
313	M33658	M33658.metabolites.txt	X-12236	Unknown		1924
314	M33666	M33666.metabolites.txt	X-12244--N-acetylcarnosine	Identified	Peptide	6608
315	M33675	M33675.metabolites.txt	X-12253	Unknown		6004
316	M33683	M33683.metabolites.txt	X-12261	Unknown		1050
317	M33751	M33751.metabolites.txt	X-12329	Unknown		867
318	M33782	M33782.metabolites.txt	X-10346	Unknown		4207
319	M33801	M33801.metabolites.txt	ADpSGEGDFXAEGGGVR*	Known	Peptide	3939
320	M33821	M33821.metabolites.txt	1-eicosatrienoylglycerophosphocholine*	Known	Lipid	7809
321	M33822	M33822.metabolites.txt	1-docosahexaenoylglycerophosphocholine*	Known	Lipid	7798
322	M33833	M33833.metabolites.txt	X-12405	Unknown		6676
323	M33835	M33835.metabolites.txt	X-12407	Unknown		2814
324	M33864	M33864.metabolites.txt	X-12428	Unknown		1439
325	M33871	M33871.metabolites.txt	1-eicosadienoylglycerophosphocholine*	Known	Lipid	6892
326	M33877	M33877.metabolites.txt	X-12435	Unknown		231
327	M33883	M33883.metabolites.txt	X-12441--12-hydroxyeicosatetraenoate (12-HETE)	Identified	Lipid	2761
328	M33884	M33884.metabolites.txt	X-12442--5,8-tetradecadienoate	Identified	Lipid	7780
329	M33885	M33885.metabolites.txt	X-12443	Unknown		5357
330	M33892	M33892.metabolites.txt	X-12450	Unknown		6432
331	M33901	M33901.metabolites.txt	X-12456	Unknown		4774
332	M33910	M33910.metabolites.txt	X-12465	Unknown		5883
333	M33935	M33935.xenobiotics.txt	piperine	Known	Xenobiotics	7173
334	M33936	M33936.metabolites.txt	octanoylcarnitine	Known	Lipid	7790
335	M33937	M33937.metabolites.txt	alpha-hydroxyisovalerate	Known	Amino acid	7668
336	M33939	M33939.metabolites.txt	N-acetylthreonine	Known	Amino acid	6909
337	M33941	M33941.metabolites.txt	decanoylcarnitine	Known	Lipid	7766
338	M33955	M33955.metabolites.txt	1-palmitoylglycerophosphocholine	Known	Lipid	7803
339	M33957	M33957.metabolites.txt	1-heptadecanoylglycerophosphocholine	Known	Lipid	7422
340	M33960	M33960.metabolites.txt	1-oleoylglycerophosphocholine	Known	Lipid	7812
341	M33961	M33961.metabolites.txt	1-stearoylglycerophosphocholine	Known	Lipid	7817
342	M33968	M33968.metabolites.txt	5-dodecenoate (12:1n7)	Known	Lipid	7770
343	M33969	M33969.metabolites.txt	stearidonate (18:4n3)	Known	Lipid	7775
344	M33971	M33971.metabolites.txt	10-heptadecenoate (17:1n7)	Known	Lipid	7795
345	M33972	M33972.metabolites.txt	10-nonadecenoate (19:1n9)	Known	Lipid	7789
346	M33973	M33973.metabolites.txt	epiandrosterone sulfate	Known	Lipid	7769
347	M34035	M34035.metabolites.txt	linolenate [alpha or gamma; (18:3n3 or 6)]	Known	Lipid	7786
348	M34040	M34040.metabolites.txt	X-12510--2-aminooctanoic acid	Identified	Amino acid	7566
349	M34062	M34062.metabolites.txt	X-12524	Unknown		7809
350	M34106	M34106.metabolites.txt	bilirubin (E,Z or Z,E)*	Known	Cofactors and vitamins	5295
351	M34109	M34109.xenobiotics.txt	metoprolol acid metabolite*	Known	Xenobiotics	286
352	M34112	M34112.metabolites.txt	X-12544	Unknown		5893
353	M34123	M34123.metabolites.txt	X-12556	Unknown		7483
354	M34214	M34214.metabolites.txt	1-arachidonoylglycerophosphoinositol*	Known	Lipid	7797
355	M34221	M34221.metabolites.txt	X-12627	Unknown		7419
356	M34244	M34244.metabolites.txt	X-12644	Unknown		7795
357	M34245	M34245.metabolites.txt	X-12645	Unknown		5254
358	M34283	M34283.metabolites.txt	asparagine	Known	Amino acid	7761
359	M34289	M34289.metabolites.txt	X-12680	Unknown		2311
360	M34306	M34306.metabolites.txt	X-12696	Unknown		7409
361	M34314	M34314.metabolites.txt	X-12704	Unknown		1813
362	M34322	M34322.metabolites.txt	X-12712	Unknown		260
363	M34327	M34327.metabolites.txt	X-12717	Unknown		1632
364	M34329	M34329.metabolites.txt	X-12719	Unknown		1539
365	M34336	M34336.metabolites.txt	X-12726	Unknown		5495
366	M34338	M34338.metabolites.txt	X-12728	Unknown		537
367	M34339	M34339.metabolites.txt	X-12729	Unknown		1753
368	M34344	M34344.metabolites.txt	X-12734	Unknown		5616
369	M34350	M34350.metabolites.txt	X-12740	Unknown		3731
370	M34359	M34359.metabolites.txt	X-12749	Unknown		7178
371	M34365	M34365.xenobiotics.txt	3-(cystein-S-yl)acetaminophen*	Known	Xenobiotics	1024
372	M34384	M34384.xenobiotics.txt	stachydrine	Known	Xenobiotics	6745
373	M34389	M34389.xenobiotics.txt	1-methylxanthine	Known	Xenobiotics	5504
374	M34390	M34390.xenobiotics.txt	7-methylxanthine	Known	Xenobiotics	5901
375	M34395	M34395.xenobiotics.txt	1-methylurate	Known	Xenobiotics	5520
376	M34400	M34400.xenobiotics.txt	1,7-dimethylurate	Known	Xenobiotics	6057
377	M34404	M34404.xenobiotics.txt	1,3,7-trimethylurate	Known	Xenobiotics	796
378	M34407	M34407.metabolites.txt	isovalerylcarnitine	Known	Amino acid	7789
379	M34409	M34409.metabolites.txt	stearoylcarnitine	Known	Lipid	7183
380	M34416	M34416.metabolites.txt	1-stearoylglycerophosphoethanolamine	Known	Lipid	7369
381	M34419	M34419.metabolites.txt	1-linoleoylglycerophosphocholine	Known	Lipid	7795
382	M34420	M34420.metabolites.txt	bradykinin, des-arg(9)	Known	Peptide	4570
383	M34441	M34441.metabolites.txt	X-12771	Unknown		4734
384	M34453	M34453.metabolites.txt	X-12776	Unknown		7764
385	M34456	M34456.metabolites.txt	gamma-glutamylisoleucine*	Known	Peptide	5522
386	M34469	M34469.metabolites.txt	X-12786	Unknown		6566
387	M34481	M34481.metabolites.txt	X-12798	Unknown		7552
388	M34499	M34499.metabolites.txt	X-12816	Unknown		4524
389	M34513	M34513.metabolites.txt	X-12830	Unknown		3415
390	M34516	M34516.metabolites.txt	X-12833	Unknown		243
391	M34527	M34527.metabolites.txt	X-12844	Unknown		7768
392	M34530	M34530.metabolites.txt	X-12847	Unknown		4036
393	M34533	M34533.metabolites.txt	X-12850	Unknown		6251
394	M34534	M34534.metabolites.txt	laurylcarnitine	Known	Lipid	5170
395	M34535	M34535.metabolites.txt	X-12851	Unknown		4808
396	M34539	M34539.metabolites.txt	X-12855	Unknown		5120
397	M34674	M34674.metabolites.txt	X-12990--docosapentaenoic acid (n6-DPA)	Identified	Lipid	2581
398	M34732	M34732.metabolites.txt	isovalerate	Known	Lipid	7080
399	M34761	M34761.metabolites.txt	X-13069	Unknown		6770
400	M34878	M34878.metabolites.txt	X-13183--stearamide	Identified	Lipid	2503
401	M34912	M34912.metabolites.txt	X-13215	Unknown		6305
402	M35114	M35114.metabolites.txt	7-methylguanine	Known	Nucleotide	6091
403	M35126	M35126.metabolites.txt	phenylacetylglutamine	Known	Amino acid	7812
404	M35127	M35127.metabolites.txt	pro-hydroxy-pro	Known	Peptide	7787
405	M35137	M35137.metabolites.txt	N2,N2-dimethylguanosine	Known	Nucleotide	5228
406	M35159	M35159.metabolites.txt	cysteine-glutathione disulfide	Known	Amino acid	1997
407	M35160	M35160.metabolites.txt	oleoylcarnitine	Known	Lipid	7708
408	M35186	M35186.metabolites.txt	1-arachidonoylglycerophosphoethanolamine*	Known	Lipid	7798
409	M35187	M35187.metabolites.txt	X-13429	Unknown		6344
410	M35189	M35189.metabolites.txt	X-13431--nonanoylcarnitine*	Identified	Lipid	6591
411	M35193	M35193.metabolites.txt	X-13435	Unknown		6970
412	M35240	M35240.metabolites.txt	X-13477	Unknown		5952
413	M35253	M35253.metabolites.txt	2-palmitoylglycerophosphocholine*	Known	Lipid	7695
414	M35254	M35254.metabolites.txt	2-oleoylglycerophosphocholine*	Known	Lipid	7524
415	M35255	M35255.metabolites.txt	2-stearoylglycerophosphocholine*	Known	Lipid	7730
416	M35257	M35257.metabolites.txt	2-linoleoylglycerophosphocholine*	Known	Lipid	6894
417	M35270	M35270.metabolites.txt	X-13496	Unknown		7656
418	M35305	M35305.metabolites.txt	1-palmitoylglycerophosphoinositol*	Known	Lipid	6282
419	M35320	M35320.xenobiotics.txt	catechol sulfate	Known	Xenobiotics	7807
420	M35322	M35322.xenobiotics.txt	hydroquinone sulfate	Known	Xenobiotics	451
421	M35326	M35326.metabolites.txt	X-13548	Unknown		6022
422	M35327	M35327.metabolites.txt	X-13549	Unknown		7330
423	M35331	M35331.metabolites.txt	X-13553	Unknown		3085
424	M35397	M35397.metabolites.txt	X-13619	Unknown		7791
425	M35431	M35431.metabolites.txt	2-methylbutyroylcarnitine	Known	Amino acid	7420
426	M35433	M35433.metabolites.txt	hydroxyisovaleroyl carnitine	Known	Amino acid	5588
427	M35439	M35439.metabolites.txt	glutaroyl carnitine	Known	Amino acid	7701
428	M35451	M35451.metabolites.txt	X-13658	Unknown		1412
429	M35464	M35464.metabolites.txt	X-13671	Unknown		7311
430	M35472	M35472.metabolites.txt	2-tetradecenoyl carnitine	Known	Lipid	6998
431	M35527	M35527.metabolites.txt	4-hydroxyhippurate	Known	Xenobiotics	4368
432	M35551	M35551.metabolites.txt	X-13741	Unknown		5325
433	M35626	M35626.metabolites.txt	1-myristoylglycerophosphocholine	Known	Lipid	7812
434	M35628	M35628.metabolites.txt	1-oleoylglycerophosphoethanolamine	Known	Lipid	7749
435	M35631	M35631.metabolites.txt	1-palmitoylglycerophosphoethanolamine	Known	Lipid	7763
436	M35635	M35635.metabolites.txt	3-(3-hydroxyphenyl)propionate	Known	Amino acid	1163
437	M35669	M35669.metabolites.txt	tetradecanedioate	Known	Lipid	6046
438	M35675	M35675.metabolites.txt	2-hydroxypalmitate	Known	Lipid	7797
439	M35678	M35678.metabolites.txt	hexadecanedioate	Known	Lipid	6887
440	M35718	M35718.metabolites.txt	dihomo-linolenate (20:3n3 or n6)	Known	Lipid	7805
441	M35754	M35754.metabolites.txt	X-13859	Unknown		7002
442	M35854	M35854.metabolites.txt	threitol	Known	Carbohydrate	7381
443	M35977	M35977.metabolites.txt	X-14056	Unknown		7259
444	M35978	M35978.metabolites.txt	X-14057	Unknown		4716
445	M36009	M36009.metabolites.txt	X-14086	Unknown		2686
446	M36095	M36095.xenobiotics.txt	thymol sulfate	Known	Xenobiotics	4172
447	M36097	M36097.xenobiotics.txt	4-acetaminophen sulfate	Known	Xenobiotics	498
448	M36098	M36098.xenobiotics.txt	4-vinylphenol sulfate	Known	Xenobiotics	7483
449	M36099	M36099.xenobiotics.txt	4-ethylphenylsulfate	Known	Xenobiotics	6012
450	M36103	M36103.metabolites.txt	p-cresol sulfate	Known	Amino acid	7758
451	M36115	M36115.metabolites.txt	X-14189--leucylalanine	Identified	Peptide	2745
452	M36131	M36131.metabolites.txt	X-14205--alpha-glutamyltyrosine	Identified	Peptide	1789
453	M36134	M36134.metabolites.txt	X-14208--phenylalanylserine	Identified	Peptide	2455
454	M36230	M36230.metabolites.txt	X-14304--leucylalanine	Identified	Peptide	2434
455	M36300	M36300.metabolites.txt	X-14374	Unknown		7627
456	M36376	M36376.metabolites.txt	X-14450--phenylalanylleucine	Identified	Peptide	2555
457	M36399	M36399.metabolites.txt	X-14473	Unknown		6884
458	M36468	M36468.metabolites.txt	X-14541	Unknown		1941
459	M36515	M36515.metabolites.txt	X-14588	Unknown		7777
460	M36552	M36552.metabolites.txt	X-14625	Unknown		7511
461	M36553	M36553.metabolites.txt	X-14626	Unknown		6904
462	M36559	M36559.metabolites.txt	X-14632	Unknown		1703
463	M36585	M36585.metabolites.txt	X-14658	Unknown		3533
464	M36589	M36589.metabolites.txt	X-14662	Unknown		4212
465	M36673	M36673.metabolites.txt	X-14745	Unknown		5602
466	M36738	M36738.metabolites.txt	gamma-glutamylglutamate	Known	Peptide	931
467	M36754	M36754.metabolites.txt	octadecanedioate	Known	Lipid	7300
468	M36756	M36756.metabolites.txt	leucylleucine	Known	Peptide	3386
469	M36776	M36776.metabolites.txt	7-alpha-hydroxy-3-oxo-4-cholestenoate (7-Hoca)	Known	Lipid	7784
470	M36802	M36802.metabolites.txt	n-Butyl Oleate	Known	Lipid	4542
471	M36808	M36808.metabolites.txt	dimethylarginine (SDMA + ADMA)	Known	Amino acid	7347
472	M36850	M36850.metabolites.txt	taurolithocholate 3-sulfate	Known	Lipid	6904
473	M37004	M37004.metabolites.txt	X-14977--vanillin	Identified	Xenobiotics	1789
474	M37058	M37058.metabolites.txt	succinylcarnitine	Known	Energy	6948
475	M37097	M37097.metabolites.txt	tryptophan betaine	Known	Amino acid	7439
476	M37104	M37104.metabolites.txt	cyclo(leu-pro)	Known	Peptide	4833
477	M37112	M37112.metabolites.txt	chiro-inositol	Known	Lipid	2729
478	M37190	M37190.metabolites.txt	5alpha-androstan-3beta,17beta-diol disulfate	Known	Lipid	7345
479	M37202	M37202.metabolites.txt	4-androsten-3beta,17beta-diol disulfate 1*	Known	Lipid	7804
480	M37203	M37203.metabolites.txt	4-androsten-3beta,17beta-diol disulfate 2*	Known	Lipid	7776
481	M37253	M37253.metabolites.txt	2-hydroxyglutarate	Known	Lipid	6287
482	M37459	M37459.metabolites.txt	ergothioneine	Known	Xenobiotics	4453
483	M37506	M37506.metabolites.txt	palmitoyl sphingomyelin	Known	Lipid	7814
484	M38150	M38150.metabolites.txt	phenylalanylphenylalanine	Known	Peptide	4961
485	M38178	M38178.metabolites.txt	cis-4-decenoyl carnitine	Known	Lipid	7660
486	M38768	M38768.metabolites.txt	15-methylpalmitate (isobar with 2-methylpalmitate)	Known	Lipid	7371

## Sheet: Supplementary Table 2
Supplementary Table 2 Harmonization data of 486 blood metabolites and All DR
id.exposure (metabolite id)	exposure (metabolite)	outcome	id.outcome	SNP	effect_allele.exposure	other_allele.exposure	effect_allele.outcome	other_allele.outcome	beta.exposure	beta.outcome	eaf.exposure	eaf.outcome	remove	palindromic	ambiguous	id.exposure	chr	pos	se.outcome	pval.outcome	mr_keep.outcome	data_source.outcome	se.exposure	pval.exposure	samplesize.exposure	samplesize.outcome	mr_keep.exposure	pval_origin.exposure	action	mr_keep	R2	F
M00053	glutamine	All DR	finn-b-DM_RETINOPATHY	rs11596604	A	G	A	G	0.0323	-0.033	0.0236	0.08728	FALSE	FALSE	FALSE	loiOnF	10	87141944	0.0228	0.1476	TRUE	igd	0.0069	2.515e-06	7824	216666	TRUE	reported	2	TRUE	0.0122426	21.8885
M00053	glutamine	All DR	finn-b-DM_RETINOPATHY	rs16977047	T	C	T	C	-0.0056	0.0045	0.7034	0.7496	FALSE	FALSE	FALSE	loiOnF	16	27924612	0.0148	0.7614	TRUE	igd	0.0011	1.078e-06	7824	216666	TRUE	reported	2	TRUE	0.00350333	25.9103
M00053	glutamine	All DR	finn-b-DM_RETINOPATHY	rs2199619	T	C	T	C	0.0054	0.0212	0.2787	0.2994	FALSE	FALSE	FALSE	loiOnF	2	28854958	0.014	0.1303	TRUE	igd	0.0012	5.227e-06	7824	216666	TRUE	reported	2	TRUE	0.00273936	20.2445
M00053	glutamine	All DR	finn-b-DM_RETINOPATHY	rs2657879	A	G	A	G	0.015	-0.0073	0.8179	0.8184	FALSE	FALSE	FALSE	loiOnF	12	56865338	0.0167	0.6612	TRUE	igd	0.0017	6.147e-18	7824	216666	TRUE	reported	2	TRUE	0.0104505	77.8335
M00053	glutamine	All DR	finn-b-DM_RETINOPATHY	rs2748991	T	C	T	C	-0.007	0.0041	0.446	0.518	FALSE	FALSE	FALSE	loiOnF	6	52596516	0.0129	0.7509	TRUE	igd	0.0015	2.342e-06	7824	216666	TRUE	reported	2	TRUE	0.00387107	21.77
M00053	glutamine	All DR	finn-b-DM_RETINOPATHY	rs7078003	T	C	T	C	0.0087	0.0328	0.1654	0.1922	FALSE	FALSE	FALSE	loiOnF	10	99359412	0.0163	0.0447095	TRUE	igd	0.0018	1.838e-06	7824	216666	TRUE	reported	2	TRUE	0.00315889	23.3548
M00053	glutamine	All DR	finn-b-DM_RETINOPATHY	rs7394051	T	C	T	C	0.0055	-0.0116	0.7014	0.8002	FALSE	FALSE	FALSE	loiOnF	10	122008026	0.0161	0.4697	TRUE	igd	0.0012	2.175e-06	7824	216666	TRUE	reported	2	TRUE	0.00284146	21.0012
M00053	glutamine	All DR	finn-b-DM_RETINOPATHY	rs780093	T	C	T	C	-0.0058	-0.0159	0.3995	0.3532	FALSE	FALSE	FALSE	loiOnF	2	27742603	0.0135	0.2376	TRUE	igd	0.0011	1.931e-07	7824	216666	TRUE	reported	2	TRUE	0.00375708	27.7941
M00054	tryptophan	All DR	finn-b-DM_RETINOPATHY	rs1000137	T	C	T	C	-0.005	-0.0146	0.475	0.4993	FALSE	FALSE	FALSE	4IyQIB	7	157644152	0.0128	0.2574	TRUE	igd	0.001	5.733e-07	7824	216666	TRUE	reported	2	TRUE	0.00445077	24.9911
M00054	tryptophan	All DR	finn-b-DM_RETINOPATHY	rs10007704	T	C	T	C	-0.0044	0.0016	0.6418	0.6415	FALSE	FALSE	FALSE	4IyQIB	4	44276751	0.0134	0.9079	TRUE	igd	0.0009	1.238e-06	7824	216666	TRUE	reported	2	TRUE	0.00323913	23.8947
M00054	tryptophan	All DR	finn-b-DM_RETINOPATHY	rs1013667	A	G	A	G	-0.0041	-0.0056	0.6087	0.6259	FALSE	FALSE	FALSE	4IyQIB	3	191089680	0.0132	0.6715	TRUE	igd	0.0009	5.673e-06	7824	216666	TRUE	reported	2	TRUE	0.00281369	20.7474
M00054	tryptophan	All DR	finn-b-DM_RETINOPATHY	rs1015795	A	G	A	G	0.0043	0.0009	0.5122	0.4893	FALSE	FALSE	FALSE	4IyQIB	13	103225700	0.0129	0.9455	TRUE	igd	0.0009	2.26e-06	7824	216666	TRUE	reported	2	TRUE	0.00309402	22.821
M00054	tryptophan	All DR	finn-b-DM_RETINOPATHY	rs1015993	T	C	T	C	0.0041	0.0072	0.4684	0.4871	FALSE	FALSE	FALSE	4IyQIB	21	42005288	0.0128	0.5739	TRUE	igd	0.0009	7.309e-06	7824	216666	TRUE	reported	2	TRUE	0.00281369	20.7474
M00054	tryptophan	All DR	finn-b-DM_RETINOPATHY	rs1016522	A	G	A	G	0.0058	-0.0078	0.5803	0.5866	FALSE	FALSE	FALSE	4IyQIB	5	143193326	0.013	0.5469	TRUE	igd	0.0009	1.589e-10	7824	216666	TRUE	reported	2	TRUE	0.00561491	41.5196
M00054	tryptophan	All DR	finn-b-DM_RETINOPATHY	rs10171387	A	G	A	G	0.008	-0.0035	0.9051	0.93028	FALSE	FALSE	FALSE	4IyQIB	2	80261406	0.0252	0.8895	TRUE	igd	0.0018	5.141e-06	7824	216666	TRUE	reported	2	TRUE	0.00267847	19.7477
M00054	tryptophan	All DR	finn-b-DM_RETINOPATHY	rs10225863	T	C	T	C	-0.004	-0.024	0.3949	0.4651	FALSE	FALSE	FALSE	4IyQIB	7	131910303	0.0129	0.0621498	TRUE	igd	0.0009	9.754e-06	7824	216666	TRUE	reported	2	TRUE	0.00267847	19.7477
M00054	tryptophan	All DR	finn-b-DM_RETINOPATHY	rs10495209	T	C	T	C	0.004	-0.0065	0.4862	0.5438	FALSE	FALSE	FALSE	4IyQIB	1	223656537	0.0129	0.6158	TRUE	igd	0.0009	8.02e-06	7824	216666	TRUE	reported	2	TRUE	0.00267847	19.7477
M00054	tryptophan	All DR	finn-b-DM_RETINOPATHY	rs10498266	T	G	T	G	0.0043	-0.004	0.4674	0.4744	FALSE	FALSE	FALSE	4IyQIB	14	20691610	0.0129	0.7579	TRUE	igd	0.0009	2.348e-06	7824	216666	TRUE	reported	2	TRUE	0.00309402	22.821
M00054	tryptophan	All DR	finn-b-DM_RETINOPATHY	rs10750415	T	G	T	G	0.0042	0.0024	0.3959	0.4592	FALSE	FALSE	FALSE	4IyQIB	11	99750593	0.0129	0.8545	TRUE	igd	0.0009	2.767e-06	7824	216666	TRUE	reported	2	TRUE	0.00295221	21.7719
M00054	tryptophan	All DR	finn-b-DM_RETINOPATHY	rs10784496	A	G	A	G	0.0045	0.0028	0.5375	0.5588	FALSE	FALSE	FALSE	4IyQIB	12	66160971	0.013	0.8318	TRUE	igd	0.0009	5.085e-07	7824	216666	TRUE	reported	2	TRUE	0.00338753	24.9932
M00054	tryptophan	All DR	finn-b-DM_RETINOPATHY	rs10805503	T	C	T	C	0.0043	-0.0212	0.6272	0.6557	FALSE	FALSE	FALSE	4IyQIB	5	57390158	0.0135	0.1158	TRUE	igd	0.0009	1.996e-06	7824	216666	TRUE	reported	2	TRUE	0.00309402	22.821
M00054	tryptophan	All DR	finn-b-DM_RETINOPATHY	rs10807322	A	T	A	T	0.0043	-0.001	0.5866	0.5845	FALSE	TRUE	FALSE	4IyQIB	6	45542617	0.0131	0.9369	TRUE	igd	0.0009	1.974e-06	7824	216666	TRUE	reported	2	TRUE	0.00309402	22.821
M00054	tryptophan	All DR	finn-b-DM_RETINOPATHY	rs10822056	T	C	T	C	0.0042	-0.0157	0.5141	0.4478	FALSE	FALSE	FALSE	4IyQIB	10	64514111	0.013	0.2254	TRUE	igd	0.0009	2.651e-06	7824	216666	TRUE	reported	2	TRUE	0.00295221	21.7719
M00054	tryptophan	All DR	finn-b-DM_RETINOPATHY	rs10836364	T	C	T	C	0.005	-0.0175	0.607	0.6383	FALSE	FALSE	FALSE	4IyQIB	11	35306345	0.0133	0.1894	TRUE	igd	0.001	5.733e-07	7824	216666	TRUE	reported	2	TRUE	0.00445077	24.9911
M00054	tryptophan	All DR	finn-b-DM_RETINOPATHY	rs10846667	T	C	T	C	0.0045	-0.0016	0.4861	0.5278	FALSE	FALSE	FALSE	4IyQIB	12	124884424	0.0129	0.9032	TRUE	igd	0.0009	1.651e-06	7824	216666	TRUE	reported	2	TRUE	0.00338753	24.9932
M00054	tryptophan	All DR	finn-b-DM_RETINOPATHY	rs10881004	T	C	T	C	0.0041	0.0057	0.4824	0.3904	FALSE	FALSE	FALSE	4IyQIB	12	47236571	0.0132	0.665301	TRUE	igd	0.0009	3.392e-06	7824	216666	TRUE	reported	2	TRUE	0.00281369	20.7474
M00054	tryptophan	All DR	finn-b-DM_RETINOPATHY	rs10900784	A	C	A	C	-0.0044	0.0014	0.4158	0.349	FALSE	FALSE	FALSE	4IyQIB	5	125514918	0.0134	0.9185	TRUE	igd	0.0009	9.744e-07	7824	216666	TRUE	reported	2	TRUE	0.00323913	23.8947
M00054	tryptophan	All DR	finn-b-DM_RETINOPATHY	rs10927101	A	C	A	C	-0.0046	-0.0052	0.3738	0.3969	FALSE	FALSE	FALSE	4IyQIB	1	244173872	0.0131	0.6927	TRUE	igd	0.0009	2.721e-07	7824	216666	TRUE	reported	2	TRUE	0.00353923	26.1164
M00054	tryptophan	All DR	finn-b-DM_RETINOPATHY	rs10931041	T	C	T	C	-0.0042	0.0116	0.5756	0.5392	FALSE	FALSE	FALSE	4IyQIB	2	183685562	0.0129	0.3707	TRUE	igd	0.0009	3.362e-06	7824	216666	TRUE	reported	2	TRUE	0.00295221	21.7719
M00054	tryptophan	All DR	finn-b-DM_RETINOPATHY	rs11678851	T	C	T	C	0.0041	0.0076	0.4138	0.396	FALSE	FALSE	FALSE	4IyQIB	2	233825947	0.0131	0.5619	TRUE	igd	0.0009	5.943e-06	7824	216666	TRUE	reported	2	TRUE	0.00281369	20.7474
M00054	tryptophan	All DR	finn-b-DM_RETINOPATHY	rs11720862	T	G	T	G	-0.0046	0.0082	0.6034	0.5562	FALSE	FALSE	FALSE	4IyQIB	3	1838974	0.013	0.5282	TRUE	igd	0.0009	3.583e-07	7824	216666	TRUE	reported	2	TRUE	0.00353923	26.1164
M00054	tryptophan	All DR	finn-b-DM_RETINOPATHY	rs11729831	T	G	T	G	0.004	-0.0162	0.6133	0.5688	FALSE	FALSE	FALSE	4IyQIB	4	11735115	0.0129	0.2114	TRUE	igd	0.0009	8.61e-06	7824	216666	TRUE	reported	2	TRUE	0.00267847	19.7477
M00054	tryptophan	All DR	finn-b-DM_RETINOPATHY	rs1179636	A	C	A	C	-0.0045	0.0061	0.5356	0.4585	FALSE	FALSE	FALSE	4IyQIB	7	75230392	0.0129	0.6364	TRUE	igd	0.001	1.825e-06	7824	216666	TRUE	reported	2	TRUE	0.00274567	20.2445
M00054	tryptophan	All DR	finn-b-DM_RETINOPATHY	rs11802417	T	C	T	C	-0.0041	0.0068	0.5816	0.5553	FALSE	FALSE	FALSE	4IyQIB	1	84276046	0.0129	0.5971	TRUE	igd	0.0009	4.469e-06	7824	216666	TRUE	reported	2	TRUE	0.00281369	20.7474
M00054	tryptophan	All DR	finn-b-DM_RETINOPATHY	rs11804149	T	C	T	C	0.0041	0.0119	0.4678	0.5731	FALSE	FALSE	FALSE	4IyQIB	1	77457748	0.013	0.3608	TRUE	igd	0.0009	4.612e-06	7824	216666	TRUE	reported	2	TRUE	0.00281369	20.7474
M00054	tryptophan	All DR	finn-b-DM_RETINOPATHY	rs11937375	C	G	C	G	-0.018	-0.0149	0.68	0.5936	FALSE	TRUE	FALSE	4IyQIB	4	144407627	0.0135	0.2705	TRUE	igd	0.004	6.795e-06	7824	216666	TRUE	reported	2	TRUE	0.00360818	20.2428
M00054	tryptophan	All DR	finn-b-DM_RETINOPATHY	rs1220605	A	G	A	G	-0.0046	-0.0143	0.6312	0.6842	FALSE	FALSE	FALSE	4IyQIB	13	24789809	0.0139	0.3019	TRUE	igd	0.0009	9.291e-07	7824	216666	TRUE	reported	2	TRUE	0.00353923	26.1164
M00054	tryptophan	All DR	finn-b-DM_RETINOPATHY	rs12278762	T	C	T	C	0.0043	0.0059	0.5229	0.5537	FALSE	FALSE	FALSE	4IyQIB	11	98781993	0.0129	0.6463	TRUE	igd	0.0009	1.557e-06	7824	216666	TRUE	reported	2	TRUE	0.00309402	22.821
M00054	tryptophan	All DR	finn-b-DM_RETINOPATHY	rs12468084	T	C	T	C	-0.0044	0.0043	0.5436	0.568	FALSE	FALSE	FALSE	4IyQIB	2	230596352	0.013	0.740099	TRUE	igd	0.0009	1.246e-06	7824	216666	TRUE	reported	2	TRUE	0.00323913	23.8947
M00054	tryptophan	All DR	finn-b-DM_RETINOPATHY	rs1249489	A	G	A	G	0.0042	0.0046	0.3741	0.4321	FALSE	FALSE	FALSE	4IyQIB	18	8711942	0.013	0.7209	TRUE	igd	0.0009	3.683e-06	7824	216666	TRUE	reported	2	TRUE	0.00295221	21.7719
M00054	tryptophan	All DR	finn-b-DM_RETINOPATHY	rs12533939	A	T	A	T	0.0045	-0.0178	0.3887	0.3263	FALSE	TRUE	FALSE	4IyQIB	7	158450965	0.0137	0.1936	TRUE	igd	0.0009	6.516e-07	7824	216666	TRUE	reported	2	TRUE	0.00338753	24.9932
M00054	tryptophan	All DR	finn-b-DM_RETINOPATHY	rs1260326	T	C	T	C	0.0042	-0.0186	0.404	0.3507	FALSE	FALSE	FALSE	4IyQIB	2	27730940	0.0135	0.168	TRUE	igd	0.0009	2.742e-06	7824	216666	TRUE	reported	2	TRUE	0.00295221	21.7719
M00054	tryptophan	All DR	finn-b-DM_RETINOPATHY	rs13001325	T	C	T	C	-0.004	-0.0036	0.3823	0.3286	FALSE	FALSE	FALSE	4IyQIB	2	102939036	0.0137	0.792301	TRUE	igd	0.0009	7.447e-06	7824	216666	TRUE	reported	2	TRUE	0.00267847	19.7477
M00054	tryptophan	All DR	finn-b-DM_RETINOPATHY	rs13008096	A	C	A	C	-0.0042	-0.0214	0.4038	0.3209	FALSE	FALSE	FALSE	4IyQIB	2	62792689	0.0138	0.1194	TRUE	igd	0.0009	3.316e-06	7824	216666	TRUE	reported	2	TRUE	0.00295221	21.7719
M00054	tryptophan	All DR	finn-b-DM_RETINOPATHY	rs13056963	T	C	T	C	0.0043	-0.0148	0.4376	0.4067	FALSE	FALSE	FALSE	4IyQIB	22	33622667	0.0131	0.2591	TRUE	igd	0.0009	5.583e-06	7824	216666	TRUE	reported	2	TRUE	0.00309402	22.821
M00054	tryptophan	All DR	finn-b-DM_RETINOPATHY	rs13122250	T	C	T	C	0.0062	-0.0094	0.5542	0.6207	FALSE	FALSE	FALSE	4IyQIB	4	156808288	0.0133	0.4817	TRUE	igd	0.0009	8.949e-12	7824	216666	TRUE	reported	2	TRUE	0.00641095	47.4439
M00054	tryptophan	All DR	finn-b-DM_RETINOPATHY	rs1330918	A	C	A	C	0.0042	0.0137	0.6132	0.5118	FALSE	FALSE	FALSE	4IyQIB	13	23373129	0.0129	0.2886	TRUE	igd	0.0009	2.212e-06	7824	216666	TRUE	reported	2	TRUE	0.00295221	21.7719
M00054	tryptophan	All DR	finn-b-DM_RETINOPATHY	rs1349704	A	G	A	G	0.0044	0.0055	0.4611	0.4179	FALSE	FALSE	FALSE	4IyQIB	11	96777666	0.013	0.6757	TRUE	igd	0.0009	8.312e-07	7824	216666	TRUE	reported	2	TRUE	0.00323913	23.8947
M00054	tryptophan	All DR	finn-b-DM_RETINOPATHY	rs1373962	T	C	T	C	0.005	-0.0016	0.5973	0.6044	FALSE	FALSE	FALSE	4IyQIB	5	83527862	0.0132	0.9027	TRUE	igd	0.0009	2.707e-08	7824	216666	TRUE	reported	2	TRUE	0.00417882	30.8558
M00054	tryptophan	All DR	finn-b-DM_RETINOPATHY	rs1412972	T	G	T	G	0.0097	-0.0038	0.5006	0.5658	FALSE	FALSE	FALSE	4IyQIB	1	190245977	0.013	0.7703	TRUE	igd	0.002	1.628e-06	7824	216666	TRUE	reported	2	TRUE	0.0131666	23.4958
M00054	tryptophan	All DR	finn-b-DM_RETINOPATHY	rs1418942	A	C	A	C	-0.004	-0.0007	0.5751	0.6543	FALSE	FALSE	FALSE	4IyQIB	20	58164306	0.0135	0.9582	TRUE	igd	0.0009	7.128e-06	7824	216666	TRUE	reported	2	TRUE	0.00267847	19.7477
M00054	tryptophan	All DR	finn-b-DM_RETINOPATHY	rs1501803	T	C	T	C	0.0042	0.0008	0.4152	0.4221	FALSE	FALSE	FALSE	4IyQIB	5	166430508	0.0132	0.9516	TRUE	igd	0.0009	4.567e-06	7824	216666	TRUE	reported	2	TRUE	0.00295221	21.7719
M00054	tryptophan	All DR	finn-b-DM_RETINOPATHY	rs1508513	C	G	C	G	0.0042	-0.0146	0.6354	0.7315	FALSE	TRUE	FALSE	4IyQIB	4	172003439	0.0145	0.3134	TRUE	igd	0.0009	2.363e-06	7824	216666	TRUE	reported	2	TRUE	0.00295221	21.7719
M00054	tryptophan	All DR	finn-b-DM_RETINOPATHY	rs1519309	T	C	T	C	-0.0044	-0.0048	0.6544	0.7609	FALSE	FALSE	FALSE	4IyQIB	4	187015089	0.0151	0.7508	TRUE	igd	0.0009	1.206e-06	7824	216666	TRUE	reported	2	TRUE	0.00323913	23.8947
M00054	tryptophan	All DR	finn-b-DM_RETINOPATHY	rs154246	T	C	T	C	-0.0049	0.0155	0.6103	0.6355	FALSE	FALSE	FALSE	4IyQIB	5	16602451	0.0134	0.2455	TRUE	igd	0.0009	6.698e-08	7824	216666	TRUE	reported	2	TRUE	0.004014	29.6339
M00054	tryptophan	All DR	finn-b-DM_RETINOPATHY	rs1549225	T	C	T	C	0.0045	-0.0082	0.607	0.6478	FALSE	FALSE	FALSE	4IyQIB	5	174611949	0.0134	0.5439	TRUE	igd	0.0009	6.057e-07	7824	216666	TRUE	reported	2	TRUE	0.00338753	24.9932
M00054	tryptophan	All DR	finn-b-DM_RETINOPATHY	rs1559063	C	G	C	G	0.0052	-0.0161	0.6209	0.6564	FALSE	TRUE	FALSE	4IyQIB	5	172348594	0.0135	0.2334	TRUE	igd	0.0009	7.818e-09	7824	216666	TRUE	reported	2	TRUE	0.00451827	33.3736
M00054	tryptophan	All DR	finn-b-DM_RETINOPATHY	rs1663501	A	G	A	G	-0.0047	-0.0252	0.4634	0.5008	FALSE	FALSE	FALSE	4IyQIB	21	28219307	0.0129	0.0499701	TRUE	igd	0.0009	2.435e-07	7824	216666	TRUE	reported	2	TRUE	0.0036942	27.2642
M00054	tryptophan	All DR	finn-b-DM_RETINOPATHY	rs16823952	T	G	T	G	-0.0083	0.0349	0.9069	0.95843	FALSE	FALSE	FALSE	4IyQIB	1	185342562	0.0321	0.277	TRUE	igd	0.0018	5.079e-06	7824	216666	TRUE	reported	2	TRUE	0.00288254	21.2566
M00054	tryptophan	All DR	finn-b-DM_RETINOPATHY	rs16836288	A	C	A	C	0.0131	0.0056	0.044	0.06271	FALSE	FALSE	FALSE	4IyQIB	4	4807203	0.0265	0.8339	TRUE	igd	0.0029	5.601e-06	7824	216666	TRUE	reported	2	TRUE	0.00276669	20.3999
M00054	tryptophan	All DR	finn-b-DM_RETINOPATHY	rs1697901	A	G	A	G	0.0049	0.0046	0.3501	0.3008	FALSE	FALSE	FALSE	4IyQIB	5	11019405	0.014	0.742699	TRUE	igd	0.0009	6.309e-08	7824	216666	TRUE	reported	2	TRUE	0.004014	29.6339
M00054	tryptophan	All DR	finn-b-DM_RETINOPATHY	rs17114354	A	G	A	G	0.0248	-0.0443	0.9874	0.97926	FALSE	FALSE	FALSE	4IyQIB	12	75291946	0.0448	0.3223	TRUE	igd	0.0053	3.515e-06	7824	216666	TRUE	reported	2	TRUE	0.0029681	21.8894
M00054	tryptophan	All DR	finn-b-DM_RETINOPATHY	rs17698249	A	C	A	C	-0.0041	0.0009	0.5682	0.6601	FALSE	FALSE	FALSE	4IyQIB	16	87319938	0.0136	0.9458	TRUE	igd	0.0009	5.503e-06	7824	216666	TRUE	reported	2	TRUE	0.00281369	20.7474
M00054	tryptophan	All DR	finn-b-DM_RETINOPATHY	rs17744500	T	C	T	C	-0.0041	-0.0226	0.4582	0.4618	FALSE	FALSE	FALSE	4IyQIB	15	101599246	0.0129	0.0802306	TRUE	igd	0.0009	4.157e-06	7824	216666	TRUE	reported	2	TRUE	0.00281369	20.7474
M00054	tryptophan	All DR	finn-b-DM_RETINOPATHY	rs1790398	T	C	T	C	0.0048	0.0003	0.5227	0.3969	FALSE	FALSE	FALSE	4IyQIB	11	73801265	0.0131	0.9841	TRUE	igd	0.0009	5.788e-08	7824	216666	TRUE	reported	2	TRUE	0.00385246	28.4367
M00054	tryptophan	All DR	finn-b-DM_RETINOPATHY	rs1871053	A	G	A	G	-0.0044	-0.0096	0.4514	0.404	FALSE	FALSE	FALSE	4IyQIB	11	88476191	0.0131	0.4646	TRUE	igd	0.0009	7.679e-07	7824	216666	TRUE	reported	2	TRUE	0.00323913	23.8947
M00054	tryptophan	All DR	finn-b-DM_RETINOPATHY	rs1995960	A	G	A	G	-0.0047	0.0147	0.5949	0.592	FALSE	FALSE	FALSE	4IyQIB	4	142916958	0.0131	0.2621	TRUE	igd	0.0009	1.629e-07	7824	216666	TRUE	reported	2	TRUE	0.0036942	27.2642
M00054	tryptophan	All DR	finn-b-DM_RETINOPATHY	rs1997238	A	G	A	G	0.0045	0.0014	0.5117	0.5508	FALSE	FALSE	FALSE	4IyQIB	7	48538770	0.0129	0.9167	TRUE	igd	0.0009	6.07e-07	7824	216666	TRUE	reported	2	TRUE	0.00338753	24.9932
M00054	tryptophan	All DR	finn-b-DM_RETINOPATHY	rs201262	T	G	T	G	0.0047	-0.0162	0.5563	0.596	FALSE	FALSE	FALSE	4IyQIB	6	9987615	0.0132	0.2188	TRUE	igd	0.0009	1.359e-07	7824	216666	TRUE	reported	2	TRUE	0.0036942	27.2642
M00054	tryptophan	All DR	finn-b-DM_RETINOPATHY	rs2063601	A	C	A	C	-0.0107	0.0043	0.2487	0.1839	FALSE	FALSE	FALSE	4IyQIB	6	78592376	0.0166	0.7966	TRUE	igd	0.0023	5.241e-06	7824	216666	TRUE	reported	2	TRUE	0.0121272	21.6182
M00054	tryptophan	All DR	finn-b-DM_RETINOPATHY	rs207938	A	G	A	G	-0.0043	-0.0007	0.3963	0.4381	FALSE	FALSE	FALSE	4IyQIB	2	217041881	0.0129	0.9585	TRUE	igd	0.0009	1.316e-06	7824	216666	TRUE	reported	2	TRUE	0.00309402	22.821
M00054	tryptophan	All DR	finn-b-DM_RETINOPATHY	rs2091289	A	G	A	G	0.0043	0.0288	0.5943	0.6276	FALSE	FALSE	FALSE	4IyQIB	11	112187392	0.0133	0.0302901	TRUE	igd	0.0009	1.499e-06	7824	216666	TRUE	reported	2	TRUE	0.00309402	22.821
M00054	tryptophan	All DR	finn-b-DM_RETINOPATHY	rs2111118	T	C	T	C	0.0051	0.0121	0.6207	0.5275	FALSE	FALSE	FALSE	4IyQIB	16	54049153	0.0129	0.3476	TRUE	igd	0.0009	1.212e-08	7824	216666	TRUE	reported	2	TRUE	0.00434691	32.1024
M00054	tryptophan	All DR	finn-b-DM_RETINOPATHY	rs2126498	T	G	T	G	-0.0042	0.0126	0.6176	0.624	FALSE	FALSE	FALSE	4IyQIB	6	110336225	0.0132	0.3393	TRUE	igd	0.0009	2.837e-06	7824	216666	TRUE	reported	2	TRUE	0.00295221	21.7719
M00054	tryptophan	All DR	finn-b-DM_RETINOPATHY	rs2178260	T	C	T	C	0.0042	0.0071	0.4251	0.4294	FALSE	FALSE	FALSE	4IyQIB	11	62069365	0.013	0.5856	TRUE	igd	0.0009	3.588e-06	7824	216666	TRUE	reported	2	TRUE	0.00295221	21.7719
M00054	tryptophan	All DR	finn-b-DM_RETINOPATHY	rs2216061	A	C	A	C	0.0043	0.0308	0.512	0.464	FALSE	FALSE	FALSE	4IyQIB	16	52914547	0.0129	0.0167799	TRUE	igd	0.0009	2.211e-06	7824	216666	TRUE	reported	2	TRUE	0.00309402	22.821
M00054	tryptophan	All DR	finn-b-DM_RETINOPATHY	rs2230532	T	C	T	C	0.005	0.0086	0.349	0.3889	FALSE	FALSE	FALSE	4IyQIB	14	97321689	0.0132	0.5136	TRUE	igd	0.001	5.733e-07	7824	216666	TRUE	reported	2	TRUE	0.00445077	24.9911
M00054	tryptophan	All DR	finn-b-DM_RETINOPATHY	rs2349729	A	G	A	G	-0.0041	-0.0074	0.5141	0.6161	FALSE	FALSE	FALSE	4IyQIB	2	202521624	0.0133	0.5771	TRUE	igd	0.0009	6.448e-06	7824	216666	TRUE	reported	2	TRUE	0.00281369	20.7474
M00054	tryptophan	All DR	finn-b-DM_RETINOPATHY	rs2383131	T	C	T	C	-0.0043	-0.0184	0.4403	0.3908	FALSE	FALSE	FALSE	4IyQIB	9	19902822	0.0132	0.1648	TRUE	igd	0.0009	3.054e-06	7824	216666	TRUE	reported	2	TRUE	0.00309402	22.821
M00054	tryptophan	All DR	finn-b-DM_RETINOPATHY	rs2432	T	C	T	C	0.0046	0.0193	0.4713	0.5623	FALSE	FALSE	FALSE	4IyQIB	1	114631980	0.013	0.1375	TRUE	igd	0.0009	4.278e-07	7824	216666	TRUE	reported	2	TRUE	0.00353923	26.1164
M00054	tryptophan	All DR	finn-b-DM_RETINOPATHY	rs2484178	T	C	T	C	0.0043	0.0153	0.6063	0.6506	FALSE	FALSE	FALSE	4IyQIB	10	27691799	0.0134	0.2558	TRUE	igd	0.0009	1.745e-06	7824	216666	TRUE	reported	2	TRUE	0.00309402	22.821
M00054	tryptophan	All DR	finn-b-DM_RETINOPATHY	rs2505644	T	C	T	C	0.005	0.0017	0.558	0.5579	FALSE	FALSE	FALSE	4IyQIB	10	44175098	0.0135	0.9016	TRUE	igd	0.001	5.733e-07	7824	216666	TRUE	reported	2	TRUE	0.00445077	24.9911
M00054	tryptophan	All DR	finn-b-DM_RETINOPATHY	rs2510595	A	G	A	G	-0.0045	-0.0084	0.6113	0.5466	FALSE	FALSE	FALSE	4IyQIB	11	106863491	0.0129	0.5138	TRUE	igd	0.0009	4.989e-07	7824	216666	TRUE	reported	2	TRUE	0.00338753	24.9932
M00054	tryptophan	All DR	finn-b-DM_RETINOPATHY	rs2520117	A	G	A	G	0.0045	0.0148	0.4545	0.4877	FALSE	FALSE	FALSE	4IyQIB	16	26576299	0.0129	0.2503	TRUE	igd	0.0009	5.056e-07	7824	216666	TRUE	reported	2	TRUE	0.00338753	24.9932
M00054	tryptophan	All DR	finn-b-DM_RETINOPATHY	rs2580344	T	C	T	C	0.0044	-0.0137	0.6238	0.6544	FALSE	FALSE	FALSE	4IyQIB	2	122047352	0.0135	0.3119	TRUE	igd	0.0009	7.984e-07	7824	216666	TRUE	reported	2	TRUE	0.00323913	23.8947
M00054	tryptophan	All DR	finn-b-DM_RETINOPATHY	rs2604365	T	G	T	G	0.0044	0.0035	0.6371	0.6128	FALSE	FALSE	FALSE	4IyQIB	8	15614315	0.0132	0.790999	TRUE	igd	0.0009	1.452e-06	7824	216666	TRUE	reported	2	TRUE	0.00323913	23.8947
M00054	tryptophan	All DR	finn-b-DM_RETINOPATHY	rs2658761	T	C	T	C	-0.0048	-0.0056	0.4343	0.4573	FALSE	FALSE	FALSE	4IyQIB	18	54059039	0.0129	0.6654	TRUE	igd	0.0009	6.749e-08	7824	216666	TRUE	reported	2	TRUE	0.00385246	28.4367
M00054	tryptophan	All DR	finn-b-DM_RETINOPATHY	rs2662269	A	C	A	C	0.0045	-0.018	0.417	0.2633	FALSE	FALSE	FALSE	4IyQIB	5	98076517	0.0146	0.2173	TRUE	igd	0.0009	7.116e-07	7824	216666	TRUE	reported	2	TRUE	0.00338753	24.9932
M00054	tryptophan	All DR	finn-b-DM_RETINOPATHY	rs2688858	T	C	T	C	0.0043	-0.0076	0.5742	0.555	FALSE	FALSE	FALSE	4IyQIB	10	14764993	0.0129	0.5585	TRUE	igd	0.0009	2.837e-06	7824	216666	TRUE	reported	2	TRUE	0.00309402	22.821
M00054	tryptophan	All DR	finn-b-DM_RETINOPATHY	rs2717586	A	G	A	G	0.0043	0.023	0.3962	0.3672	FALSE	FALSE	FALSE	4IyQIB	8	143897882	0.0134	0.0865107	TRUE	igd	0.0009	2.314e-06	7824	216666	TRUE	reported	2	TRUE	0.00309402	22.821
M00054	tryptophan	All DR	finn-b-DM_RETINOPATHY	rs2722407	A	G	A	G	0.0041	-0.0002	0.587	0.5809	FALSE	FALSE	FALSE	4IyQIB	7	24371586	0.0131	0.9861	TRUE	igd	0.0009	6.472e-06	7824	216666	TRUE	reported	2	TRUE	0.00281369	20.7474
M00054	tryptophan	All DR	finn-b-DM_RETINOPATHY	rs2769419	A	G	A	G	0.004	0.0054	0.4777	0.4148	FALSE	FALSE	FALSE	4IyQIB	10	117395006	0.0131	0.6782	TRUE	igd	0.0009	6.163e-06	7824	216666	TRUE	reported	2	TRUE	0.00267847	19.7477
M00054	tryptophan	All DR	finn-b-DM_RETINOPATHY	rs2798184	T	C	T	C	-0.0049	-0.0136	0.4314	0.5118	FALSE	FALSE	FALSE	4IyQIB	1	109096332	0.0129	0.2936	TRUE	igd	0.0009	6.371e-08	7824	216666	TRUE	reported	2	TRUE	0.004014	29.6339
M00054	tryptophan	All DR	finn-b-DM_RETINOPATHY	rs2813760	A	G	A	G	0.0044	-0.009	0.5775	0.468	FALSE	FALSE	FALSE	4IyQIB	1	90569361	0.013	0.4868	TRUE	igd	0.0009	1.187e-06	7824	216666	TRUE	reported	2	TRUE	0.00323913	23.8947
M00054	tryptophan	All DR	finn-b-DM_RETINOPATHY	rs2834164	A	C	A	C	-0.0045	-0.0146	0.5041	0.5013	FALSE	FALSE	FALSE	4IyQIB	21	34621948	0.0128	0.2538	TRUE	igd	0.0009	4.761e-07	7824	216666	TRUE	reported	2	TRUE	0.00338753	24.9932
M00054	tryptophan	All DR	finn-b-DM_RETINOPATHY	rs284191	A	G	A	G	-0.006	-0.0065	0.615	0.6314	FALSE	FALSE	FALSE	4IyQIB	1	92236048	0.0133	0.6254	TRUE	igd	0.001	1.973e-09	7824	216666	TRUE	reported	2	TRUE	0.00639659	35.9871
M00054	tryptophan	All DR	finn-b-DM_RETINOPATHY	rs2868072	A	G	A	G	0.004	0.0159	0.4829	0.5284	FALSE	FALSE	FALSE	4IyQIB	15	39605726	0.0129	0.2171	TRUE	igd	0.0009	9.036e-06	7824	216666	TRUE	reported	2	TRUE	0.00267847	19.7477
M00054	tryptophan	All DR	finn-b-DM_RETINOPATHY	rs295142	A	G	A	G	-0.0048	-0.0172	0.5909	0.6363	FALSE	FALSE	FALSE	4IyQIB	2	201211716	0.0133	0.1969	TRUE	igd	0.0009	1.538e-07	7824	216666	TRUE	reported	2	TRUE	0.00385246	28.4367
M00054	tryptophan	All DR	finn-b-DM_RETINOPATHY	rs2966079	T	C	T	C	-0.0042	-0.0191	0.5425	0.5785	FALSE	FALSE	FALSE	4IyQIB	16	81511806	0.0131	0.1442	TRUE	igd	0.0009	2.525e-06	7824	216666	TRUE	reported	2	TRUE	0.00295221	21.7719
M00054	tryptophan	All DR	finn-b-DM_RETINOPATHY	rs2970335	A	C	A	C	0.0044	-0.0053	0.4039	0.3103	FALSE	FALSE	FALSE	4IyQIB	11	14325401	0.0139	0.6999	TRUE	igd	0.0009	1.023e-06	7824	216666	TRUE	reported	2	TRUE	0.00323913	23.8947
M00054	tryptophan	All DR	finn-b-DM_RETINOPATHY	rs2977272	T	C	T	C	0.005	-0.0106	0.341	0.2433	FALSE	FALSE	FALSE	4IyQIB	1	17536952	0.0151	0.4812	TRUE	igd	0.001	5.733e-07	7824	216666	TRUE	reported	2	TRUE	0.00445077	24.9911
M00054	tryptophan	All DR	finn-b-DM_RETINOPATHY	rs33980	C	G	C	G	-0.0077	0.0054	0.9071	0.8856	FALSE	TRUE	FALSE	4IyQIB	5	141941993	0.0202	0.7888	TRUE	igd	0.0017	9.108e-06	7824	216666	TRUE	reported	2	TRUE	0.00278158	20.51
M00054	tryptophan	All DR	finn-b-DM_RETINOPATHY	rs341973	T	C	T	C	0.005	-0.0079	0.493	0.4438	FALSE	FALSE	FALSE	4IyQIB	3	5268162	0.013	0.5446	TRUE	igd	0.001	5.733e-07	7824	216666	TRUE	reported	2	TRUE	0.00445077	24.9911
M00054	tryptophan	All DR	finn-b-DM_RETINOPATHY	rs3742929	T	C	T	C	-0.0044	0.0166	0.512	0.5483	FALSE	FALSE	FALSE	4IyQIB	14	33165182	0.0129	0.1969	TRUE	igd	0.0009	1.01e-06	7824	216666	TRUE	reported	2	TRUE	0.00323913	23.8947
M00054	tryptophan	All DR	finn-b-DM_RETINOPATHY	rs3751181	A	G	A	G	0.0041	-0.0039	0.6085	0.5194	FALSE	FALSE	FALSE	4IyQIB	12	125626535	0.0129	0.759299	TRUE	igd	0.0009	5.185e-06	7824	216666	TRUE	reported	2	TRUE	0.00281369	20.7474
M00054	tryptophan	All DR	finn-b-DM_RETINOPATHY	rs3772343	A	C	A	C	0.028	-0.0034	0.987	0.96232	FALSE	FALSE	FALSE	4IyQIB	3	1273716	0.0342	0.9206	TRUE	igd	0.006	3.061e-06	7824	216666	TRUE	reported	2	TRUE	0.00387934	21.77
M00054	tryptophan	All DR	finn-b-DM_RETINOPATHY	rs3773729	T	C	T	C	0.004	0.0049	0.6291	0.7301	FALSE	FALSE	FALSE	4IyQIB	3	53204845	0.0145	0.7365	TRUE	igd	0.0009	8.571e-06	7824	216666	TRUE	reported	2	TRUE	0.00267847	19.7477
M00054	tryptophan	All DR	finn-b-DM_RETINOPATHY	rs3780494	T	C	T	C	-0.023	0.014	0.9855	0.98312	FALSE	FALSE	FALSE	4IyQIB	9	33126224	0.0503	0.780899	TRUE	igd	0.0051	7.022e-06	7824	216666	TRUE	reported	2	TRUE	0.00275761	20.3328
M00054	tryptophan	All DR	finn-b-DM_RETINOPATHY	rs38271	A	G	A	G	-0.0051	0.0137	0.5925	0.6206	FALSE	FALSE	FALSE	4IyQIB	7	14307031	0.0132	0.2986	TRUE	igd	0.0009	1.185e-08	7824	216666	TRUE	reported	2	TRUE	0.00434691	32.1024
M00054	tryptophan	All DR	finn-b-DM_RETINOPATHY	rs3927971	T	C	T	C	0.0042	0.0045	0.5178	0.5438	FALSE	FALSE	FALSE	4IyQIB	2	8776102	0.0131	0.731601	TRUE	igd	0.0009	8.977e-06	7824	216666	TRUE	reported	2	TRUE	0.00295221	21.7719
M00054	tryptophan	All DR	finn-b-DM_RETINOPATHY	rs4063769	T	C	T	C	-0.0043	0.0112	0.5301	0.4685	FALSE	FALSE	FALSE	4IyQIB	2	132731387	0.0129	0.3848	TRUE	igd	0.0009	1.297e-06	7824	216666	TRUE	reported	2	TRUE	0.00309402	22.821
M00054	tryptophan	All DR	finn-b-DM_RETINOPATHY	rs4144737	A	G	A	G	0.004	0.0178	0.5818	0.6582	FALSE	FALSE	FALSE	4IyQIB	8	130761182	0.0136	0.1907	TRUE	igd	0.0009	9.859e-06	7824	216666	TRUE	reported	2	TRUE	0.00267847	19.7477
M00054	tryptophan	All DR	finn-b-DM_RETINOPATHY	rs42162	T	C	T	C	0.004	-0.0043	0.5492	0.5584	FALSE	FALSE	FALSE	4IyQIB	7	106475927	0.0129	0.7416	TRUE	igd	0.0009	8.217e-06	7824	216666	TRUE	reported	2	TRUE	0.00267847	19.7477
M00054	tryptophan	All DR	finn-b-DM_RETINOPATHY	rs428185	T	C	T	C	-0.0045	-0.0081	0.5851	0.5354	FALSE	FALSE	FALSE	4IyQIB	14	48321936	0.0129	0.5278	TRUE	igd	0.0009	6.254e-07	7824	216666	TRUE	reported	2	TRUE	0.00338753	24.9932
M00054	tryptophan	All DR	finn-b-DM_RETINOPATHY	rs4306882	T	G	T	G	-0.0057	0.0061	0.6153	0.5623	FALSE	FALSE	FALSE	4IyQIB	3	21062584	0.013	0.639	TRUE	igd	0.0009	2.52e-10	7824	216666	TRUE	reported	2	TRUE	0.005424	40.1002
M00054	tryptophan	All DR	finn-b-DM_RETINOPATHY	rs430727	T	C	T	C	0.0041	-0.0182	0.4628	0.4068	FALSE	FALSE	FALSE	4IyQIB	3	41128564	0.0131	0.1633	TRUE	igd	0.0009	5.128e-06	7824	216666	TRUE	reported	2	TRUE	0.00281369	20.7474
M00054	tryptophan	All DR	finn-b-DM_RETINOPATHY	rs4611118	A	G	A	G	-0.0044	-0.0101	0.609	0.5105	FALSE	FALSE	FALSE	4IyQIB	10	122395120	0.0129	0.4329	TRUE	igd	0.0009	9.406e-07	7824	216666	TRUE	reported	2	TRUE	0.00323913	23.8947
M00054	tryptophan	All DR	finn-b-DM_RETINOPATHY	rs4615256	A	G	A	G	0.0049	-0.0086	0.5327	0.4433	FALSE	FALSE	FALSE	4IyQIB	5	62700867	0.013	0.5076	TRUE	igd	0.0009	4.988e-08	7824	216666	TRUE	reported	2	TRUE	0.004014	29.6339
M00054	tryptophan	All DR	finn-b-DM_RETINOPATHY	rs4684599	T	C	T	C	-0.0042	-0.0161	0.6319	0.5729	FALSE	FALSE	FALSE	4IyQIB	3	8626572	0.013	0.216	TRUE	igd	0.0009	2.889e-06	7824	216666	TRUE	reported	2	TRUE	0.00295221	21.7719
M00054	tryptophan	All DR	finn-b-DM_RETINOPATHY	rs4686980	T	C	T	C	0.005	0.0051	0.361	0.3827	FALSE	FALSE	FALSE	4IyQIB	3	188302851	0.0134	0.7022	TRUE	igd	0.001	5.733e-07	7824	216666	TRUE	reported	2	TRUE	0.00445077	24.9911
M00054	tryptophan	All DR	finn-b-DM_RETINOPATHY	rs4695289	A	G	A	G	-0.0045	-0.0053	0.3489	0.317	FALSE	FALSE	FALSE	4IyQIB	4	43965710	0.0139	0.704399	TRUE	igd	0.0009	7.948e-07	7824	216666	TRUE	reported	2	TRUE	0.00338753	24.9932
M00054	tryptophan	All DR	finn-b-DM_RETINOPATHY	rs4702007	A	G	A	G	-0.0041	-0.0085	0.3929	0.4947	FALSE	FALSE	FALSE	4IyQIB	5	14006306	0.0129	0.5092	TRUE	igd	0.0009	6.109e-06	7824	216666	TRUE	reported	2	TRUE	0.00281369	20.7474
M00054	tryptophan	All DR	finn-b-DM_RETINOPATHY	rs4751282	T	C	T	C	0.0045	-0.0174	0.5421	0.4822	FALSE	FALSE	FALSE	4IyQIB	10	129164681	0.013	0.1812	TRUE	igd	0.0009	7.405e-07	7824	216666	TRUE	reported	2	TRUE	0.00338753	24.9932
M00054	tryptophan	All DR	finn-b-DM_RETINOPATHY	rs4755291	A	G	A	G	-0.0041	0.0178	0.4644	0.4635	FALSE	FALSE	FALSE	4IyQIB	11	44821921	0.0129	0.1664	TRUE	igd	0.0009	5.253e-06	7824	216666	TRUE	reported	2	TRUE	0.00281369	20.7474
M00054	tryptophan	All DR	finn-b-DM_RETINOPATHY	rs4849291	C	G	C	G	0.0041	-0.0077	0.6092	0.6446	FALSE	TRUE	FALSE	4IyQIB	2	114594099	0.0134	0.5646	TRUE	igd	0.0009	5.933e-06	7824	216666	TRUE	reported	2	TRUE	0.00281369	20.7474
M00054	tryptophan	All DR	finn-b-DM_RETINOPATHY	rs4870304	A	G	A	G	0.0041	-0.0022	0.5823	0.6675	FALSE	FALSE	FALSE	4IyQIB	6	154991843	0.0138	0.8708	TRUE	igd	0.0009	8.313e-06	7824	216666	TRUE	reported	2	TRUE	0.00281369	20.7474
M00054	tryptophan	All DR	finn-b-DM_RETINOPATHY	rs4880888	A	G	A	G	-0.0046	-0.0179	0.4785	0.4815	FALSE	FALSE	FALSE	4IyQIB	10	1661627	0.0128	0.1636	TRUE	igd	0.0009	3.243e-07	7824	216666	TRUE	reported	2	TRUE	0.00353923	26.1164
M00054	tryptophan	All DR	finn-b-DM_RETINOPATHY	rs4926571	T	C	T	C	-0.0048	-0.0092	0.5231	0.599	FALSE	FALSE	FALSE	4IyQIB	1	53096614	0.0132	0.4861	TRUE	igd	0.0009	9.025e-08	7824	216666	TRUE	reported	2	TRUE	0.00385246	28.4367
M00054	tryptophan	All DR	finn-b-DM_RETINOPATHY	rs4958379	A	G	A	G	-0.005	-0.0027	0.433	0.3742	FALSE	FALSE	FALSE	4IyQIB	5	154010041	0.0133	0.8397	TRUE	igd	0.0009	2.176e-08	7824	216666	TRUE	reported	2	TRUE	0.00417882	30.8558
M00054	tryptophan	All DR	finn-b-DM_RETINOPATHY	rs4972588	A	G	A	G	-0.0046	-0.0012	0.5138	0.5236	FALSE	FALSE	FALSE	4IyQIB	2	174444590	0.0129	0.9256	TRUE	igd	0.0009	3.744e-07	7824	216666	TRUE	reported	2	TRUE	0.00353923	26.1164
M00054	tryptophan	All DR	finn-b-DM_RETINOPATHY	rs4989308	A	G	A	G	-0.0045	0.0122	0.3746	0.2982	FALSE	FALSE	FALSE	4IyQIB	4	115289204	0.0141	0.3874	TRUE	igd	0.0009	8.432e-07	7824	216666	TRUE	reported	2	TRUE	0.00338753	24.9932
M00054	tryptophan	All DR	finn-b-DM_RETINOPATHY	rs502654	T	C	T	C	-0.0046	-0.0039	0.559	0.5273	FALSE	FALSE	FALSE	4IyQIB	1	31061501	0.0129	0.764999	TRUE	igd	0.0009	2.597e-07	7824	216666	TRUE	reported	2	TRUE	0.00353923	26.1164
M00054	tryptophan	All DR	finn-b-DM_RETINOPATHY	rs575257	A	G	A	G	-0.0042	-0.0178	0.6005	0.5446	FALSE	FALSE	FALSE	4IyQIB	11	78869070	0.0129	0.1668	TRUE	igd	0.0009	3.511e-06	7824	216666	TRUE	reported	2	TRUE	0.00295221	21.7719
M00054	tryptophan	All DR	finn-b-DM_RETINOPATHY	rs5997110	T	C	T	C	-0.005	0.0167	0.523	0.431	FALSE	FALSE	FALSE	4IyQIB	22	27036505	0.013	0.1988	TRUE	igd	0.001	5.733e-07	7824	216666	TRUE	reported	2	TRUE	0.00445077	24.9911
M00054	tryptophan	All DR	finn-b-DM_RETINOPATHY	rs6001129	T	C	T	C	-0.009	-0.0185	0.134	0.08644	FALSE	FALSE	FALSE	4IyQIB	22	22506340	0.0228	0.4161	TRUE	igd	0.002	6.795e-06	7824	216666	TRUE	reported	2	TRUE	0.00360818	20.2428
M00054	tryptophan	All DR	finn-b-DM_RETINOPATHY	rs603446	T	C	T	C	0.0051	-0.0034	0.4448	0.3611	FALSE	FALSE	FALSE	4IyQIB	11	116654435	0.0134	0.7974	TRUE	igd	0.0009	1.383e-08	7824	216666	TRUE	reported	2	TRUE	0.00434691	32.1024
M00054	tryptophan	All DR	finn-b-DM_RETINOPATHY	rs6077611	T	G	T	G	-0.0041	0.005	0.4794	0.5334	FALSE	FALSE	FALSE	4IyQIB	20	9893691	0.0129	0.6979	TRUE	igd	0.0009	5.321e-06	7824	216666	TRUE	reported	2	TRUE	0.00281369	20.7474
M00054	tryptophan	All DR	finn-b-DM_RETINOPATHY	rs6110544	T	C	T	C	0.004	-0.0078	0.4394	0.5561	FALSE	FALSE	FALSE	4IyQIB	20	15166775	0.013	0.5452	TRUE	igd	0.0009	7.011e-06	7824	216666	TRUE	reported	2	TRUE	0.00267847	19.7477
M00054	tryptophan	All DR	finn-b-DM_RETINOPATHY	rs6130271	T	C	T	C	-0.004	0.0229	0.5352	0.5337	FALSE	FALSE	FALSE	4IyQIB	20	41612425	0.0129	0.0762202	TRUE	igd	0.0009	7.398e-06	7824	216666	TRUE	reported	2	TRUE	0.00267847	19.7477
M00054	tryptophan	All DR	finn-b-DM_RETINOPATHY	rs6435723	T	C	T	C	-0.008	-0.0102	0.8977	0.8966	FALSE	FALSE	FALSE	4IyQIB	2	213580723	0.0212	0.6317	TRUE	igd	0.0018	6.907e-06	7824	216666	TRUE	reported	2	TRUE	0.00267847	19.7477
M00054	tryptophan	All DR	finn-b-DM_RETINOPATHY	rs6454864	T	C	T	C	0.004	-0.0018	0.3705	0.4785	FALSE	FALSE	FALSE	4IyQIB	6	92234894	0.0129	0.8876	TRUE	igd	0.0009	8.872e-06	7824	216666	TRUE	reported	2	TRUE	0.00267847	19.7477
M00054	tryptophan	All DR	finn-b-DM_RETINOPATHY	rs6480970	A	G	A	G	-0.0049	0.0122	0.6159	0.6555	FALSE	FALSE	FALSE	4IyQIB	10	54568664	0.0135	0.3677	TRUE	igd	0.0009	4.287e-08	7824	216666	TRUE	reported	2	TRUE	0.004014	29.6339
M00054	tryptophan	All DR	finn-b-DM_RETINOPATHY	rs6517254	T	C	T	C	-0.0042	-0.0199	0.3971	0.3018	FALSE	FALSE	FALSE	4IyQIB	21	36080290	0.014	0.1547	TRUE	igd	0.0009	3.119e-06	7824	216666	TRUE	reported	2	TRUE	0.00295221	21.7719
M00054	tryptophan	All DR	finn-b-DM_RETINOPATHY	rs6534667	C	G	C	G	-0.0043	0.0141	0.4186	0.3628	FALSE	TRUE	FALSE	4IyQIB	4	129066488	0.0133	0.2896	TRUE	igd	0.0009	1.491e-06	7824	216666	TRUE	reported	2	TRUE	0.00309402	22.821
M00054	tryptophan	All DR	finn-b-DM_RETINOPATHY	rs6537156	T	C	T	C	0.004	-0.0044	0.4485	0.4637	FALSE	FALSE	FALSE	4IyQIB	4	139067202	0.0129	0.732399	TRUE	igd	0.0009	8.091e-06	7824	216666	TRUE	reported	2	TRUE	0.00267847	19.7477
M00054	tryptophan	All DR	finn-b-DM_RETINOPATHY	rs6586235	A	C	A	C	0.0043	0.0127	0.4598	0.5438	FALSE	FALSE	FALSE	4IyQIB	21	43174436	0.0129	0.3246	TRUE	igd	0.0009	1.622e-06	7824	216666	TRUE	reported	2	TRUE	0.00309402	22.821
M00054	tryptophan	All DR	finn-b-DM_RETINOPATHY	rs6685230	T	C	T	C	-0.0042	-0.0107	0.3976	0.2864	FALSE	FALSE	FALSE	4IyQIB	1	168368154	0.0147	0.4668	TRUE	igd	0.0009	7.78e-06	7824	216666	TRUE	reported	2	TRUE	0.00295221	21.7719
M00054	tryptophan	All DR	finn-b-DM_RETINOPATHY	rs6730726	A	G	A	G	-0.004	-0.0001	0.5312	0.5681	FALSE	FALSE	FALSE	4IyQIB	2	205154353	0.0129	0.9919	TRUE	igd	0.0009	7.167e-06	7824	216666	TRUE	reported	2	TRUE	0.00267847	19.7477
M00054	tryptophan	All DR	finn-b-DM_RETINOPATHY	rs6747650	A	G	A	G	-0.0041	0.011	0.5825	0.6242	FALSE	FALSE	FALSE	4IyQIB	2	3451507	0.0133	0.4087	TRUE	igd	0.0009	4.362e-06	7824	216666	TRUE	reported	2	TRUE	0.00281369	20.7474
M00054	tryptophan	All DR	finn-b-DM_RETINOPATHY	rs6759991	T	G	T	G	0.0076	0.0265	0.8623	0.8139	FALSE	FALSE	FALSE	4IyQIB	2	75696816	0.0165	0.1091	TRUE	igd	0.0016	2.521e-06	7824	216666	TRUE	reported	2	TRUE	0.00305826	22.5564
M00054	tryptophan	All DR	finn-b-DM_RETINOPATHY	rs6819555	A	G	A	G	-0.0043	-0.0008	0.5862	0.5571	FALSE	FALSE	FALSE	4IyQIB	4	27342170	0.013	0.9521	TRUE	igd	0.0009	3.693e-06	7824	216666	TRUE	reported	2	TRUE	0.00309402	22.821
M00054	tryptophan	All DR	finn-b-DM_RETINOPATHY	rs682359	T	G	T	G	0.0044	0.0172	0.5812	0.6336	FALSE	FALSE	FALSE	4IyQIB	15	42426833	0.0134	0.199	TRUE	igd	0.0009	6.54e-07	7824	216666	TRUE	reported	2	TRUE	0.00323913	23.8947
M00054	tryptophan	All DR	finn-b-DM_RETINOPATHY	rs6826247	T	C	T	C	0.0048	-0.0062	0.5071	0.4783	FALSE	FALSE	FALSE	4IyQIB	4	161635568	0.0129	0.6332	TRUE	igd	0.0009	8.797e-08	7824	216666	TRUE	reported	2	TRUE	0.00385246	28.4367
M00054	tryptophan	All DR	finn-b-DM_RETINOPATHY	rs688627	T	C	T	C	0.0042	-0.0113	0.5878	0.5737	FALSE	FALSE	FALSE	4IyQIB	1	44048283	0.013	0.3832	TRUE	igd	0.0009	3.615e-06	7824	216666	TRUE	reported	2	TRUE	0.00295221	21.7719
M00054	tryptophan	All DR	finn-b-DM_RETINOPATHY	rs6910731	A	G	A	G	0.0041	-0.0019	0.4497	0.3812	FALSE	FALSE	FALSE	4IyQIB	6	23415462	0.0133	0.8846	TRUE	igd	0.0009	6.679e-06	7824	216666	TRUE	reported	2	TRUE	0.00281369	20.7474
M00054	tryptophan	All DR	finn-b-DM_RETINOPATHY	rs6935961	A	G	A	G	-0.0056	-0.0168	0.5578	0.658	FALSE	FALSE	FALSE	4IyQIB	6	125636350	0.0135	0.2135	TRUE	igd	0.0009	3.753e-10	7824	216666	TRUE	reported	2	TRUE	0.00523634	38.7055
M00054	tryptophan	All DR	finn-b-DM_RETINOPATHY	rs699856	T	C	T	C	0.004	0.0137	0.3661	0.4239	FALSE	FALSE	FALSE	4IyQIB	1	75089136	0.013	0.2912	TRUE	igd	0.0009	8.012e-06	7824	216666	TRUE	reported	2	TRUE	0.00267847	19.7477
M00054	tryptophan	All DR	finn-b-DM_RETINOPATHY	rs7006068	T	C	T	C	0.0045	0.0129	0.6264	0.56	FALSE	FALSE	FALSE	4IyQIB	8	142656636	0.0129	0.3171	TRUE	igd	0.0009	4.801e-07	7824	216666	TRUE	reported	2	TRUE	0.00338753	24.9932
M00054	tryptophan	All DR	finn-b-DM_RETINOPATHY	rs7009696	T	C	T	C	0.0041	-0.0272	0.6243	0.6159	FALSE	FALSE	FALSE	4IyQIB	8	72731717	0.0132	0.0390904	TRUE	igd	0.0009	6.166e-06	7824	216666	TRUE	reported	2	TRUE	0.00281369	20.7474
M00054	tryptophan	All DR	finn-b-DM_RETINOPATHY	rs710580	A	C	A	C	-0.005	0.0505	0.3566	0.3576	FALSE	FALSE	FALSE	4IyQIB	3	189809163	0.0134	0.000169099	TRUE	igd	0.0009	3.574e-08	7824	216666	TRUE	reported	2	TRUE	0.00417882	30.8558
M00054	tryptophan	All DR	finn-b-DM_RETINOPATHY	rs7109477	A	G	A	G	-0.0047	0.005	0.4588	0.4645	FALSE	FALSE	FALSE	4IyQIB	11	21413780	0.0129	0.6977	TRUE	igd	0.0009	1.887e-07	7824	216666	TRUE	reported	2	TRUE	0.0036942	27.2642
M00054	tryptophan	All DR	finn-b-DM_RETINOPATHY	rs719564	A	G	A	G	0.0044	-0.0058	0.6101	0.649	FALSE	FALSE	FALSE	4IyQIB	2	242101368	0.0134	0.664	TRUE	igd	0.0009	1.276e-06	7824	216666	TRUE	reported	2	TRUE	0.00323913	23.8947
M00054	tryptophan	All DR	finn-b-DM_RETINOPATHY	rs7230740	A	C	A	C	0.0044	0.0048	0.6655	0.6277	FALSE	FALSE	FALSE	4IyQIB	18	3636288	0.0133	0.714801	TRUE	igd	0.0009	1.559e-06	7824	216666	TRUE	reported	2	TRUE	0.00323913	23.8947
M00054	tryptophan	All DR	finn-b-DM_RETINOPATHY	rs7246393	A	G	A	G	0.0043	-0.0075	0.5222	0.4825	FALSE	FALSE	FALSE	4IyQIB	19	23388805	0.0128	0.5616	TRUE	igd	0.0009	1.554e-06	7824	216666	TRUE	reported	2	TRUE	0.00309402	22.821
M00054	tryptophan	All DR	finn-b-DM_RETINOPATHY	rs7463805	T	C	T	C	-0.0053	-0.0081	0.5213	0.4685	FALSE	FALSE	FALSE	4IyQIB	8	110753672	0.0129	0.5297	TRUE	igd	0.0009	4.596e-09	7824	216666	TRUE	reported	2	TRUE	0.0046929	34.6696
M00054	tryptophan	All DR	finn-b-DM_RETINOPATHY	rs7505177	T	G	T	G	-0.0043	-0.0019	0.4132	0.4101	FALSE	FALSE	FALSE	4IyQIB	18	75220892	0.0131	0.8875	TRUE	igd	0.0009	5.859e-06	7824	216666	TRUE	reported	2	TRUE	0.00309402	22.821
M00054	tryptophan	All DR	finn-b-DM_RETINOPATHY	rs7584842	T	C	T	C	-0.005	-0.0109	0.5377	0.5981	FALSE	FALSE	FALSE	4IyQIB	2	11756260	0.0131	0.4064	TRUE	igd	0.0009	4.15e-08	7824	216666	TRUE	reported	2	TRUE	0.00417882	30.8558
M00054	tryptophan	All DR	finn-b-DM_RETINOPATHY	rs7594598	A	C	A	C	0.004	0.0021	0.4257	0.3733	FALSE	FALSE	FALSE	4IyQIB	2	31026603	0.0133	0.8757	TRUE	igd	0.0009	9.497e-06	7824	216666	TRUE	reported	2	TRUE	0.00267847	19.7477
M00054	tryptophan	All DR	finn-b-DM_RETINOPATHY	rs7638383	A	G	A	G	0.0047	0.0018	0.3984	0.3073	FALSE	FALSE	FALSE	4IyQIB	3	4994341	0.0139	0.8994	TRUE	igd	0.0009	1.641e-07	7824	216666	TRUE	reported	2	TRUE	0.0036942	27.2642
M00054	tryptophan	All DR	finn-b-DM_RETINOPATHY	rs7810390	A	G	A	G	-0.0045	-0.0238	0.5928	0.614	FALSE	FALSE	FALSE	4IyQIB	7	82662097	0.0132	0.0709692	TRUE	igd	0.0009	5.611e-07	7824	216666	TRUE	reported	2	TRUE	0.00338753	24.9932
M00054	tryptophan	All DR	finn-b-DM_RETINOPATHY	rs7843149	T	C	T	C	-0.0041	-0.0163	0.3896	0.3556	FALSE	FALSE	FALSE	4IyQIB	8	91474961	0.0134	0.2243	TRUE	igd	0.0009	6.554e-06	7824	216666	TRUE	reported	2	TRUE	0.00281369	20.7474
M00054	tryptophan	All DR	finn-b-DM_RETINOPATHY	rs8006663	A	G	A	G	-0.0046	0.0018	0.4556	0.5109	FALSE	FALSE	FALSE	4IyQIB	14	69171003	0.0129	0.8896	TRUE	igd	0.0009	3.016e-07	7824	216666	TRUE	reported	2	TRUE	0.00353923	26.1164
M00054	tryptophan	All DR	finn-b-DM_RETINOPATHY	rs8021242	T	C	T	C	0.0049	0.0016	0.5899	0.599	FALSE	FALSE	FALSE	4IyQIB	14	22408804	0.0131	0.9026	TRUE	igd	0.0009	5.183e-08	7824	216666	TRUE	reported	2	TRUE	0.004014	29.6339
M00054	tryptophan	All DR	finn-b-DM_RETINOPATHY	rs8088963	A	G	A	G	0.0044	0.0044	0.6387	0.5886	FALSE	FALSE	FALSE	4IyQIB	18	59047314	0.0131	0.7366	TRUE	igd	0.0009	8.287e-07	7824	216666	TRUE	reported	2	TRUE	0.00323913	23.8947
M00054	tryptophan	All DR	finn-b-DM_RETINOPATHY	rs8110890	T	G	T	G	0.0045	0.0011	0.4741	0.4846	FALSE	FALSE	FALSE	4IyQIB	19	19848485	0.0129	0.9297	TRUE	igd	0.0009	7.505e-07	7824	216666	TRUE	reported	2	TRUE	0.00338753	24.9932
M00054	tryptophan	All DR	finn-b-DM_RETINOPATHY	rs860916	A	G	A	G	-0.0047	-0.0039	0.4232	0.4659	FALSE	FALSE	FALSE	4IyQIB	18	60665539	0.0129	0.7619	TRUE	igd	0.0009	1.512e-07	7824	216666	TRUE	reported	2	TRUE	0.0036942	27.2642
M00054	tryptophan	All DR	finn-b-DM_RETINOPATHY	rs875184	T	C	T	C	-0.0041	0.0008	0.403	0.4008	FALSE	FALSE	FALSE	4IyQIB	5	170124362	0.0132	0.9545	TRUE	igd	0.0009	5.689e-06	7824	216666	TRUE	reported	2	TRUE	0.00281369	20.7474
M00054	tryptophan	All DR	finn-b-DM_RETINOPATHY	rs875283	A	G	A	G	-0.0043	-0.0082	0.4896	0.4261	FALSE	FALSE	FALSE	4IyQIB	19	51767485	0.013	0.5272	TRUE	igd	0.0009	2.341e-06	7824	216666	TRUE	reported	2	TRUE	0.00309402	22.821
M00054	tryptophan	All DR	finn-b-DM_RETINOPATHY	rs881562	T	G	T	G	0.0044	0.0232	0.4978	0.5492	FALSE	FALSE	FALSE	4IyQIB	16	7760884	0.013	0.0752506	TRUE	igd	0.0009	1.451e-06	7824	216666	TRUE	reported	2	TRUE	0.00323913	23.8947
M00054	tryptophan	All DR	finn-b-DM_RETINOPATHY	rs893922	A	G	A	G	0.0042	-0.0006	0.366	0.4248	FALSE	FALSE	FALSE	4IyQIB	9	112060144	0.013	0.9653	TRUE	igd	0.0009	3.945e-06	7824	216666	TRUE	reported	2	TRUE	0.00295221	21.7719
M00054	tryptophan	All DR	finn-b-DM_RETINOPATHY	rs915281	T	C	T	C	-0.0041	0.0105	0.5076	0.539	FALSE	FALSE	FALSE	4IyQIB	9	119967963	0.0129	0.4135	TRUE	igd	0.0009	4.423e-06	7824	216666	TRUE	reported	2	TRUE	0.00281369	20.7474
M00054	tryptophan	All DR	finn-b-DM_RETINOPATHY	rs928963	A	C	A	C	0.0042	0.0131	0.3985	0.4052	FALSE	FALSE	FALSE	4IyQIB	16	13616231	0.0131	0.3179	TRUE	igd	0.0009	3.622e-06	7824	216666	TRUE	reported	2	TRUE	0.00295221	21.7719
M00054	tryptophan	All DR	finn-b-DM_RETINOPATHY	rs9315440	A	G	A	G	0.0048	0.0143	0.5843	0.6326	FALSE	FALSE	FALSE	4IyQIB	13	37293989	0.0134	0.2857	TRUE	igd	0.0009	6.712e-08	7824	216666	TRUE	reported	2	TRUE	0.00385246	28.4367
M00054	tryptophan	All DR	finn-b-DM_RETINOPATHY	rs9330454	A	G	A	G	-0.0066	0.0014	0.4006	0.3579	FALSE	FALSE	FALSE	4IyQIB	9	92515514	0.0135	0.9192	TRUE	igd	0.0015	6.044e-06	7824	216666	TRUE	reported	2	TRUE	0.00262531	19.3547
M00054	tryptophan	All DR	finn-b-DM_RETINOPATHY	rs937382	T	C	T	C	-0.0046	-0.007	0.4466	0.4135	FALSE	FALSE	FALSE	4IyQIB	4	189971532	0.013	0.593	TRUE	igd	0.0009	2.312e-07	7824	216666	TRUE	reported	2	TRUE	0.00353923	26.1164
M00054	tryptophan	All DR	finn-b-DM_RETINOPATHY	rs938040	T	C	T	C	0.0074	0.0082	0.107	0.1011	FALSE	FALSE	FALSE	4IyQIB	10	65738183	0.0214	0.6996	TRUE	igd	0.0017	9.124e-06	7824	216666	TRUE	reported	2	TRUE	0.0025696	18.9429
M00054	tryptophan	All DR	finn-b-DM_RETINOPATHY	rs9464137	A	C	A	C	0.0041	-0.0017	0.5592	0.5417	FALSE	FALSE	FALSE	4IyQIB	6	54669826	0.0129	0.8942	TRUE	igd	0.0009	4.445e-06	7824	216666	TRUE	reported	2	TRUE	0.00281369	20.7474
M00054	tryptophan	All DR	finn-b-DM_RETINOPATHY	rs9511152	A	G	A	G	-0.005	-0.0178	0.559	0.5319	FALSE	FALSE	FALSE	4IyQIB	13	19596767	0.0129	0.1678	TRUE	igd	0.0009	2.985e-08	7824	216666	TRUE	reported	2	TRUE	0.00417882	30.8558
M00054	tryptophan	All DR	finn-b-DM_RETINOPATHY	rs9517869	T	C	T	C	-0.0046	0.0043	0.3661	0.3377	FALSE	FALSE	FALSE	4IyQIB	13	100398242	0.0137	0.7511	TRUE	igd	0.0009	3.457e-07	7824	216666	TRUE	reported	2	TRUE	0.00353923	26.1164
M00054	tryptophan	All DR	finn-b-DM_RETINOPATHY	rs9523030	T	G	T	G	0.0043	0.0099	0.6269	0.6644	FALSE	FALSE	FALSE	4IyQIB	13	91262300	0.0138	0.4711	TRUE	igd	0.0009	5.647e-06	7824	216666	TRUE	reported	2	TRUE	0.00309402	22.821
M00054	tryptophan	All DR	finn-b-DM_RETINOPATHY	rs9541214	T	C	T	C	-0.0042	-0.0326	0.653	0.6411	FALSE	FALSE	FALSE	4IyQIB	13	35112824	0.0134	0.01487	TRUE	igd	0.0009	3.797e-06	7824	216666	TRUE	reported	2	TRUE	0.00295221	21.7719
M00054	tryptophan	All DR	finn-b-DM_RETINOPATHY	rs9543391	T	G	T	G	0.0041	-0.0066	0.3993	0.3089	FALSE	FALSE	FALSE	4IyQIB	13	74115140	0.0139	0.6372	TRUE	igd	0.0009	6.39e-06	7824	216666	TRUE	reported	2	TRUE	0.00281369	20.7474
M00054	tryptophan	All DR	finn-b-DM_RETINOPATHY	rs9610322	A	G	A	G	-0.0043	-0.0048	0.5195	0.529	FALSE	FALSE	FALSE	4IyQIB	22	35980173	0.0129	0.7117	TRUE	igd	0.0009	1.119e-06	7824	216666	TRUE	reported	2	TRUE	0.00309402	22.821
M00054	tryptophan	All DR	finn-b-DM_RETINOPATHY	rs9646527	A	T	A	T	0.004	-0.0157	0.3795	0.3739	FALSE	TRUE	FALSE	4IyQIB	18	24749737	0.0133	0.2383	TRUE	igd	0.0009	9.002e-06	7824	216666	TRUE	reported	2	TRUE	0.00267847	19.7477
M00054	tryptophan	All DR	finn-b-DM_RETINOPATHY	rs9649963	T	C	T	C	0.0041	-0.0073	0.634	0.6193	FALSE	FALSE	FALSE	4IyQIB	8	131697816	0.0132	0.582599	TRUE	igd	0.0009	5.841e-06	7824	216666	TRUE	reported	2	TRUE	0.00281369	20.7474
M00054	tryptophan	All DR	finn-b-DM_RETINOPATHY	rs972459	T	C	T	C	0.005	0.0213	0.5787	0.5776	FALSE	FALSE	FALSE	4IyQIB	3	191855497	0.013	0.0998389	TRUE	igd	0.0009	1.969e-08	7824	216666	TRUE	reported	2	TRUE	0.00417882	30.8558
M00054	tryptophan	All DR	finn-b-DM_RETINOPATHY	rs993927	T	G	T	G	0.0042	-0.0073	0.3773	0.3431	FALSE	FALSE	FALSE	4IyQIB	18	50101294	0.0135	0.5884	TRUE	igd	0.0009	2.636e-06	7824	216666	TRUE	reported	2	TRUE	0.00295221	21.7719
M00054	tryptophan	All DR	finn-b-DM_RETINOPATHY	rs9948912	A	G	A	G	0.004	-0.0005	0.3616	0.3268	FALSE	FALSE	FALSE	4IyQIB	18	34853641	0.0138	0.9692	TRUE	igd	0.0009	9.579e-06	7824	216666	TRUE	reported	2	TRUE	0.00267847	19.7477
M00054	tryptophan	All DR	finn-b-DM_RETINOPATHY	rs9950125	A	G	A	G	-0.004	-0.0076	0.4521	0.4398	FALSE	FALSE	FALSE	4IyQIB	18	50548544	0.0129	0.5571	TRUE	igd	0.0009	7.715e-06	7824	216666	TRUE	reported	2	TRUE	0.00267847	19.7477
M00054	tryptophan	All DR	finn-b-DM_RETINOPATHY	rs9989564	A	G	A	G	-0.0042	0.0081	0.5142	0.4719	FALSE	FALSE	FALSE	4IyQIB	18	41305359	0.0128	0.5277	TRUE	igd	0.0009	3.095e-06	7824	216666	TRUE	reported	2	TRUE	0.00295221	21.7719
M00059	histidine	All DR	finn-b-DM_RETINOPATHY	rs1527683	T	C	T	C	0.0061	0.0079	0.8	0.8106	FALSE	FALSE	FALSE	88JGmC	1	74822937	0.0164	0.628801	TRUE	igd	0.0013	2.168e-06	7824	216666	TRUE	reported	2	TRUE	0.00298464	22.0118
M00059	histidine	All DR	finn-b-DM_RETINOPATHY	rs16868246	C	G	C	G	0.0097	0.0105	0.2113	0.1621	FALSE	TRUE	FALSE	88JGmC	4	9978305	0.0174	0.545301	TRUE	igd	0.0013	1.778e-14	7824	216666	TRUE	reported	2	TRUE	0.00751275	55.6594
M00059	histidine	All DR	finn-b-DM_RETINOPATHY	rs2176664	T	C	T	C	-0.0059	0.004	0.2846	0.3863	FALSE	FALSE	FALSE	88JGmC	17	12519871	0.0132	0.7627	TRUE	igd	0.0012	2.027e-06	7824	216666	TRUE	reported	2	TRUE	0.00327592	24.167
M00059	histidine	All DR	finn-b-DM_RETINOPATHY	rs4288369	C	G	C	G	-0.0453	0.0813	0.0134	0.0126	FALSE	TRUE	FALSE	88JGmC	8	78666725	0.0577	0.1591	TRUE	igd	0.0102	9.307e-06	7824	216666	TRUE	reported	2	TRUE	0.0110702	19.7017
M00059	histidine	All DR	finn-b-DM_RETINOPATHY	rs4768741	C	G	C	G	-0.015	-0.042	0.9153	0.91	FALSE	TRUE	FALSE	88JGmC	12	47070105	0.0226	0.0626599	TRUE	igd	0.0032	3.524e-06	7824	216666	TRUE	reported	2	TRUE	0.0123167	21.9477
M00059	histidine	All DR	finn-b-DM_RETINOPATHY	rs7014133	A	G	A	G	-0.0561	0.0686	0.0119	0.003714	FALSE	FALSE	FALSE	88JGmC	8	131832502	0.1046	0.5117	TRUE	igd	0.0109	2.739e-07	7824	216666	TRUE	reported	2	TRUE	0.0148111	26.4594
M00059	histidine	All DR	finn-b-DM_RETINOPATHY	rs715	T	C	T	C	0.0059	-0.0105	0.7135	0.6868	FALSE	FALSE	FALSE	88JGmC	2	211543055	0.0139	0.4496	TRUE	igd	0.0012	1.651e-06	7824	216666	TRUE	reported	2	TRUE	0.00327592	24.167
M00060	leucine	All DR	finn-b-DM_RETINOPATHY	rs10004285	A	G	A	G	0.005	-0.0148	0.374	0.4633	FALSE	FALSE	FALSE	Y4RgQo	4	59559715	0.0129	0.2514	TRUE	igd	0.001	5.733e-07	7824	216666	TRUE	reported	2	TRUE	0.00445315	24.9911
M00060	leucine	All DR	finn-b-DM_RETINOPATHY	rs1003887	T	C	T	C	-0.005	0.0055	0.651	0.7262	FALSE	FALSE	FALSE	Y4RgQo	19	17927400	0.0146	0.7053	TRUE	igd	0.001	5.733e-07	7824	216666	TRUE	reported	2	TRUE	0.00445315	24.9911
M00060	leucine	All DR	finn-b-DM_RETINOPATHY	rs10190188	T	C	T	C	0.005	0.0128	0.662	0.6214	FALSE	FALSE	FALSE	Y4RgQo	2	49894154	0.0133	0.3368	TRUE	igd	0.001	5.733e-07	7824	216666	TRUE	reported	2	TRUE	0.00445315	24.9911
M00060	leucine	All DR	finn-b-DM_RETINOPATHY	rs1025466	T	C	T	C	-0.0041	0.025	0.4062	0.4663	FALSE	FALSE	FALSE	Y4RgQo	5	159333536	0.013	0.0545105	TRUE	igd	0.0009	6.253e-06	7824	216666	TRUE	reported	2	TRUE	0.00281522	20.7474
M00060	leucine	All DR	finn-b-DM_RETINOPATHY	rs10258601	A	G	A	G	0.0044	-0.0269	0.4382	0.4645	FALSE	FALSE	FALSE	Y4RgQo	7	51371109	0.0129	0.0368197	TRUE	igd	0.0009	6.734e-07	7824	216666	TRUE	reported	2	TRUE	0.00324089	23.8947
M00060	leucine	All DR	finn-b-DM_RETINOPATHY	rs1038555	T	C	T	C	-0.004	-0.0125	0.4023	0.4589	FALSE	FALSE	FALSE	Y4RgQo	6	153671375	0.0129	0.3321	TRUE	igd	0.0009	7.988e-06	7824	216666	TRUE	reported	2	TRUE	0.00267993	19.7477
M00060	leucine	All DR	finn-b-DM_RETINOPATHY	rs1043991	T	C	T	C	0.0048	-0.0005	0.6375	0.6919	FALSE	FALSE	FALSE	Y4RgQo	9	111892999	0.0139	0.9702	TRUE	igd	0.0009	8.333e-08	7824	216666	TRUE	reported	2	TRUE	0.00385455	28.4367
M00060	leucine	All DR	finn-b-DM_RETINOPATHY	rs10487377	A	G	A	G	0.0046	0.0178	0.5764	0.5529	FALSE	FALSE	FALSE	Y4RgQo	7	117460254	0.0129	0.1675	TRUE	igd	0.0009	4.091e-07	7824	216666	TRUE	reported	2	TRUE	0.00354114	26.1163
M00060	leucine	All DR	finn-b-DM_RETINOPATHY	rs10500907	A	G	A	G	0.0042	-0.0137	0.3597	0.3583	FALSE	FALSE	FALSE	Y4RgQo	11	21415127	0.0134	0.3087	TRUE	igd	0.0009	3.547e-06	7824	216666	TRUE	reported	2	TRUE	0.00295381	21.7719
M00060	leucine	All DR	finn-b-DM_RETINOPATHY	rs10736117	A	G	A	G	-0.004	0.0255	0.6265	0.6821	FALSE	FALSE	FALSE	Y4RgQo	10	83051527	0.0138	0.0649696	TRUE	igd	0.0009	8.497e-06	7824	216666	TRUE	reported	2	TRUE	0.00267993	19.7477
M00060	leucine	All DR	finn-b-DM_RETINOPATHY	rs10763843	A	G	A	G	-0.0042	0.0227	0.4283	0.3555	FALSE	FALSE	FALSE	Y4RgQo	10	31158591	0.0134	0.0898607	TRUE	igd	0.0009	3.451e-06	7824	216666	TRUE	reported	2	TRUE	0.00295381	21.7719
M00060	leucine	All DR	finn-b-DM_RETINOPATHY	rs10763940	A	G	A	G	0.0048	-0.0155	0.3654	0.3802	FALSE	FALSE	FALSE	Y4RgQo	10	33751360	0.0132	0.24	TRUE	igd	0.0009	1.174e-07	7824	216666	TRUE	reported	2	TRUE	0.00385455	28.4367
M00060	leucine	All DR	finn-b-DM_RETINOPATHY	rs10798580	A	G	A	G	-0.0042	0.0114	0.4216	0.3735	FALSE	FALSE	FALSE	Y4RgQo	1	177864554	0.0133	0.3918	TRUE	igd	0.0009	3.64e-06	7824	216666	TRUE	reported	2	TRUE	0.00295381	21.7719
M00060	leucine	All DR	finn-b-DM_RETINOPATHY	rs10810580	T	C	T	C	0.0046	0.006	0.5583	0.5464	FALSE	FALSE	FALSE	Y4RgQo	9	16629923	0.013	0.6426	TRUE	igd	0.0009	3.282e-07	7824	216666	TRUE	reported	2	TRUE	0.00354114	26.1163
M00060	leucine	All DR	finn-b-DM_RETINOPATHY	rs10828678	A	G	A	G	0.004	-0.0016	0.5105	0.548	FALSE	FALSE	FALSE	Y4RgQo	10	24880712	0.0129	0.9009	TRUE	igd	0.0009	7.202e-06	7824	216666	TRUE	reported	2	TRUE	0.00267993	19.7477
M00060	leucine	All DR	finn-b-DM_RETINOPATHY	rs10887020	T	C	T	C	0.004	-0.0002	0.5133	0.4481	FALSE	FALSE	FALSE	Y4RgQo	10	123663288	0.0129	0.9865	TRUE	igd	0.0009	7.289e-06	7824	216666	TRUE	reported	2	TRUE	0.00267993	19.7477
M00060	leucine	All DR	finn-b-DM_RETINOPATHY	rs10911251	A	C	A	C	-0.0047	-0.0177	0.5759	0.5212	FALSE	FALSE	FALSE	Y4RgQo	1	183085210	0.0128	0.1676	TRUE	igd	0.0009	1.584e-07	7824	216666	TRUE	reported	2	TRUE	0.00369621	27.2642
M00060	leucine	All DR	finn-b-DM_RETINOPATHY	rs10923016	A	G	A	G	0.0053	0.0265	0.6191	0.4805	FALSE	FALSE	FALSE	Y4RgQo	1	88516267	0.0128	0.0393804	TRUE	igd	0.0009	2.88e-09	7824	216666	TRUE	reported	2	TRUE	0.00469544	34.6696
M00060	leucine	All DR	finn-b-DM_RETINOPATHY	rs10937762	A	G	A	G	0.0044	0.0091	0.5674	0.5552	FALSE	FALSE	FALSE	Y4RgQo	4	6918679	0.013	0.4848	TRUE	igd	0.0009	1.528e-06	7824	216666	TRUE	reported	2	TRUE	0.00324089	23.8947
M00060	leucine	All DR	finn-b-DM_RETINOPATHY	rs10954411	A	T	A	T	0.0043	-0.0009	0.3772	0.3099	FALSE	TRUE	FALSE	Y4RgQo	7	132841506	0.0139	0.9457	TRUE	igd	0.0009	1.809e-06	7824	216666	TRUE	reported	2	TRUE	0.0030957	22.8209
M00060	leucine	All DR	finn-b-DM_RETINOPATHY	rs10973683	A	C	A	C	-0.0041	0.0032	0.4002	0.413	FALSE	FALSE	FALSE	Y4RgQo	9	38151268	0.013	0.8081	TRUE	igd	0.0009	6.541e-06	7824	216666	TRUE	reported	2	TRUE	0.00281522	20.7474
M00060	leucine	All DR	finn-b-DM_RETINOPATHY	rs11007082	T	G	T	G	0.0043	-0.0028	0.3779	0.3246	FALSE	FALSE	FALSE	Y4RgQo	10	19090565	0.0137	0.8353	TRUE	igd	0.0009	1.842e-06	7824	216666	TRUE	reported	2	TRUE	0.0030957	22.8209
M00060	leucine	All DR	finn-b-DM_RETINOPATHY	rs1104999	T	C	T	C	0.0041	-0.0106	0.4822	0.4562	FALSE	FALSE	FALSE	Y4RgQo	9	119981095	0.0129	0.4118	TRUE	igd	0.0009	3.51e-06	7824	216666	TRUE	reported	2	TRUE	0.00281522	20.7474
M00060	leucine	All DR	finn-b-DM_RETINOPATHY	rs11117808	A	C	A	C	0.004	-0.0286	0.4457	0.5957	FALSE	FALSE	FALSE	Y4RgQo	1	217396792	0.0131	0.0288403	TRUE	igd	0.0009	8.398e-06	7824	216666	TRUE	reported	2	TRUE	0.00267993	19.7477
M00060	leucine	All DR	finn-b-DM_RETINOPATHY	rs11124743	A	G	A	G	0.0043	-0.0151	0.6354	0.623	FALSE	FALSE	FALSE	Y4RgQo	2	40725639	0.0133	0.2547	TRUE	igd	0.0009	1.91e-06	7824	216666	TRUE	reported	2	TRUE	0.0030957	22.8209
M00060	leucine	All DR	finn-b-DM_RETINOPATHY	rs11144511	T	C	T	C	-0.0042	-0.0077	0.4497	0.5083	FALSE	FALSE	FALSE	Y4RgQo	9	78218231	0.0132	0.5567	TRUE	igd	0.0009	8.417e-06	7824	216666	TRUE	reported	2	TRUE	0.00295381	21.7719
M00060	leucine	All DR	finn-b-DM_RETINOPATHY	rs11183620	A	G	A	G	0.0041	0.0058	0.4676	0.3543	FALSE	FALSE	FALSE	Y4RgQo	12	47212370	0.0134	0.664899	TRUE	igd	0.0009	4.681e-06	7824	216666	TRUE	reported	2	TRUE	0.00281522	20.7474
M00060	leucine	All DR	finn-b-DM_RETINOPATHY	rs11203041	A	G	A	G	-0.0043	0.0107	0.4458	0.4395	FALSE	FALSE	FALSE	Y4RgQo	10	90988886	0.0129	0.408	TRUE	igd	0.0009	1.953e-06	7824	216666	TRUE	reported	2	TRUE	0.0030957	22.8209
M00060	leucine	All DR	finn-b-DM_RETINOPATHY	rs11578928	A	C	A	C	0.0041	0.0053	0.4246	0.5112	FALSE	FALSE	FALSE	Y4RgQo	1	84926750	0.0129	0.6834	TRUE	igd	0.0009	4.748e-06	7824	216666	TRUE	reported	2	TRUE	0.00281522	20.7474
M00060	leucine	All DR	finn-b-DM_RETINOPATHY	rs11657125	T	C	T	C	0.0041	0.0159	0.5604	0.545	FALSE	FALSE	FALSE	Y4RgQo	17	66767551	0.0129	0.2173	TRUE	igd	0.0009	5.71e-06	7824	216666	TRUE	reported	2	TRUE	0.00281522	20.7474
M00060	leucine	All DR	finn-b-DM_RETINOPATHY	rs11868948	A	G	A	G	-0.0042	-0.0143	0.6435	0.5904	FALSE	FALSE	FALSE	Y4RgQo	17	10214042	0.0131	0.2734	TRUE	igd	0.0009	4.628e-06	7824	216666	TRUE	reported	2	TRUE	0.00295381	21.7719
M00060	leucine	All DR	finn-b-DM_RETINOPATHY	rs11952637	A	G	A	G	0.0043	0.0109	0.4212	0.4351	FALSE	FALSE	FALSE	Y4RgQo	5	108490168	0.0129	0.4002	TRUE	igd	0.0009	4.313e-06	7824	216666	TRUE	reported	2	TRUE	0.0030957	22.8209
M00060	leucine	All DR	finn-b-DM_RETINOPATHY	rs11988092	T	C	T	C	-0.0046	-0.0007	0.6185	0.5309	FALSE	FALSE	FALSE	Y4RgQo	8	85654878	0.0129	0.9578	TRUE	igd	0.0009	3.287e-07	7824	216666	TRUE	reported	2	TRUE	0.00354114	26.1163
M00060	leucine	All DR	finn-b-DM_RETINOPATHY	rs11999261	A	T	A	T	-0.0087	-0.021	0.0943	0.0727	FALSE	TRUE	FALSE	Y4RgQo	9	107764475	0.0247	0.396	TRUE	igd	0.0017	6.559e-07	7824	216666	TRUE	reported	2	TRUE	0.00355017	26.1832
M00060	leucine	All DR	finn-b-DM_RETINOPATHY	rs12047618	T	G	T	G	0.0046	0.0128	0.3271	0.3179	FALSE	FALSE	FALSE	Y4RgQo	1	203084008	0.0138	0.3542	TRUE	igd	0.0009	4.25e-07	7824	216666	TRUE	reported	2	TRUE	0.00354114	26.1163
M00060	leucine	All DR	finn-b-DM_RETINOPATHY	rs12196614	A	T	A	T	0.0107	0.0136	0.9386	0.8801	FALSE	TRUE	FALSE	Y4RgQo	6	50050935	0.0199	0.4935	TRUE	igd	0.0024	6.418e-06	7824	216666	TRUE	reported	2	TRUE	0.00269666	19.8713
M00060	leucine	All DR	finn-b-DM_RETINOPATHY	rs12344504	T	C	T	C	-0.004	0.0005	0.5957	0.6161	FALSE	FALSE	FALSE	Y4RgQo	9	19848467	0.0132	0.9704	TRUE	igd	0.0009	6.704e-06	7824	216666	TRUE	reported	2	TRUE	0.00267993	19.7477
M00060	leucine	All DR	finn-b-DM_RETINOPATHY	rs12468540	A	G	A	G	0.0041	0.0062	0.5563	0.5492	FALSE	FALSE	FALSE	Y4RgQo	2	35448317	0.0129	0.630901	TRUE	igd	0.0009	5.758e-06	7824	216666	TRUE	reported	2	TRUE	0.00281522	20.7474
M00060	leucine	All DR	finn-b-DM_RETINOPATHY	rs12498703	A	G	A	G	-0.0042	-0.013	0.5998	0.566	FALSE	FALSE	FALSE	Y4RgQo	4	155854976	0.013	0.3182	TRUE	igd	0.0009	2.86e-06	7824	216666	TRUE	reported	2	TRUE	0.00295381	21.7719
M00060	leucine	All DR	finn-b-DM_RETINOPATHY	rs12517096	A	G	A	G	0.0041	0.0001	0.422	0.4524	FALSE	FALSE	FALSE	Y4RgQo	5	119624944	0.0129	0.9959	TRUE	igd	0.0009	8.406e-06	7824	216666	TRUE	reported	2	TRUE	0.00281522	20.7474
M00060	leucine	All DR	finn-b-DM_RETINOPATHY	rs12612007	A	G	A	G	0.0044	-0.0087	0.3461	0.2971	FALSE	FALSE	FALSE	Y4RgQo	2	107870934	0.014	0.5351	TRUE	igd	0.0009	1.202e-06	7824	216666	TRUE	reported	2	TRUE	0.00324089	23.8947
M00060	leucine	All DR	finn-b-DM_RETINOPATHY	rs1278312	T	C	T	C	-0.0042	0.0052	0.4008	0.4073	FALSE	FALSE	FALSE	Y4RgQo	10	127814203	0.0131	0.6928	TRUE	igd	0.0009	2.867e-06	7824	216666	TRUE	reported	2	TRUE	0.00295381	21.7719
M00060	leucine	All DR	finn-b-DM_RETINOPATHY	rs1292666	T	C	T	C	0.0045	0.0145	0.4667	0.4972	FALSE	FALSE	FALSE	Y4RgQo	1	10908412	0.0129	0.2635	TRUE	igd	0.0009	6.441e-07	7824	216666	TRUE	reported	2	TRUE	0.00338937	24.9932
M00060	leucine	All DR	finn-b-DM_RETINOPATHY	rs13130810	T	C	T	C	0.004	0.0135	0.4401	0.3764	FALSE	FALSE	FALSE	Y4RgQo	4	177147696	0.0133	0.3086	TRUE	igd	0.0009	7.791e-06	7824	216666	TRUE	reported	2	TRUE	0.00267993	19.7477
M00060	leucine	All DR	finn-b-DM_RETINOPATHY	rs13147572	A	G	A	G	-0.0047	0.0002	0.5809	0.5133	FALSE	FALSE	FALSE	Y4RgQo	4	18293144	0.0129	0.9865	TRUE	igd	0.0009	1.99e-07	7824	216666	TRUE	reported	2	TRUE	0.00369621	27.2642
M00060	leucine	All DR	finn-b-DM_RETINOPATHY	rs13165077	A	G	A	G	0.0041	-0.0049	0.3821	0.3879	FALSE	FALSE	FALSE	Y4RgQo	5	120806354	0.0132	0.707801	TRUE	igd	0.0009	8.983e-06	7824	216666	TRUE	reported	2	TRUE	0.00281522	20.7474
M00060	leucine	All DR	finn-b-DM_RETINOPATHY	rs1334318	A	G	A	G	0.0044	-0.0159	0.3572	0.4273	FALSE	FALSE	FALSE	Y4RgQo	6	97079610	0.013	0.2212	TRUE	igd	0.0009	1.008e-06	7824	216666	TRUE	reported	2	TRUE	0.00324089	23.8947
M00060	leucine	All DR	finn-b-DM_RETINOPATHY	rs1360820	A	G	A	G	-0.0042	0.0123	0.4963	0.5154	FALSE	FALSE	FALSE	Y4RgQo	13	93554207	0.0129	0.3397	TRUE	igd	0.0009	2.154e-06	7824	216666	TRUE	reported	2	TRUE	0.00295381	21.7719
M00060	leucine	All DR	finn-b-DM_RETINOPATHY	rs1368532	T	C	T	C	-0.004	0.0135	0.3842	0.4251	FALSE	FALSE	FALSE	Y4RgQo	10	127280375	0.013	0.2992	TRUE	igd	0.0009	8.855e-06	7824	216666	TRUE	reported	2	TRUE	0.00267993	19.7477
M00060	leucine	All DR	finn-b-DM_RETINOPATHY	rs1428203	T	G	T	G	0.0045	0.0069	0.4117	0.4543	FALSE	FALSE	FALSE	Y4RgQo	5	24164613	0.0129	0.593999	TRUE	igd	0.0009	5.513e-07	7824	216666	TRUE	reported	2	TRUE	0.00338937	24.9932
M00060	leucine	All DR	finn-b-DM_RETINOPATHY	rs1440581	T	C	T	C	-0.0081	-0.0038	0.4592	0.5116	FALSE	FALSE	FALSE	Y4RgQo	4	89226422	0.013	0.770201	TRUE	igd	0.0009	1.441e-19	7824	216666	TRUE	reported	2	TRUE	0.0108988	80.978
M00060	leucine	All DR	finn-b-DM_RETINOPATHY	rs1463301	T	C	T	C	-0.0049	-0.0063	0.5742	0.5336	FALSE	FALSE	FALSE	Y4RgQo	12	61929312	0.0129	0.6254	TRUE	igd	0.0009	7.493e-08	7824	216666	TRUE	reported	2	TRUE	0.00401618	29.6339
M00060	leucine	All DR	finn-b-DM_RETINOPATHY	rs1519309	T	C	T	C	-0.0043	-0.0048	0.6543	0.7609	FALSE	FALSE	FALSE	Y4RgQo	4	187015089	0.0151	0.7508	TRUE	igd	0.0009	1.873e-06	7824	216666	TRUE	reported	2	TRUE	0.0030957	22.8209
M00060	leucine	All DR	finn-b-DM_RETINOPATHY	rs1541245	T	C	T	C	-0.0048	0.0171	0.5318	0.5477	FALSE	FALSE	FALSE	Y4RgQo	1	164950128	0.013	0.1879	TRUE	igd	0.0009	7.988e-08	7824	216666	TRUE	reported	2	TRUE	0.00385455	28.4367
M00060	leucine	All DR	finn-b-DM_RETINOPATHY	rs1558789	A	C	A	C	0.0045	-0.0115	0.51	0.4802	FALSE	FALSE	FALSE	Y4RgQo	12	15168791	0.0129	0.3709	TRUE	igd	0.0009	3.523e-07	7824	216666	TRUE	reported	2	TRUE	0.00338937	24.9932
M00060	leucine	All DR	finn-b-DM_RETINOPATHY	rs1564480	A	G	A	G	0.0045	-0.0031	0.4765	0.5381	FALSE	FALSE	FALSE	Y4RgQo	8	21402658	0.0129	0.8097	TRUE	igd	0.0009	6.681e-07	7824	216666	TRUE	reported	2	TRUE	0.00338937	24.9932
M00060	leucine	All DR	finn-b-DM_RETINOPATHY	rs1654495	A	C	A	C	0.0048	0.0186	0.5709	0.5753	FALSE	FALSE	FALSE	Y4RgQo	19	55501579	0.013	0.1514	TRUE	igd	0.0009	1.036e-07	7824	216666	TRUE	reported	2	TRUE	0.00385455	28.4367
M00060	leucine	All DR	finn-b-DM_RETINOPATHY	rs167648	A	C	A	C	-0.0041	-0.0162	0.4439	0.4719	FALSE	FALSE	FALSE	Y4RgQo	2	211878255	0.0129	0.208	TRUE	igd	0.0009	4.515e-06	7824	216666	TRUE	reported	2	TRUE	0.00281522	20.7474
M00060	leucine	All DR	finn-b-DM_RETINOPATHY	rs1677193	A	C	A	C	-0.0044	0.0087	0.6122	0.5877	FALSE	FALSE	FALSE	Y4RgQo	12	31756155	0.0131	0.5067	TRUE	igd	0.0009	1.246e-06	7824	216666	TRUE	reported	2	TRUE	0.00324089	23.8947
M00060	leucine	All DR	finn-b-DM_RETINOPATHY	rs1705832	T	C	T	C	0.0043	-0.0007	0.395	0.4525	FALSE	FALSE	FALSE	Y4RgQo	3	3201432	0.0129	0.9581	TRUE	igd	0.0009	1.898e-06	7824	216666	TRUE	reported	2	TRUE	0.0030957	22.8209
M00060	leucine	All DR	finn-b-DM_RETINOPATHY	rs17107974	T	C	T	C	-0.0082	-0.0046	0.1068	0.06958	FALSE	FALSE	FALSE	Y4RgQo	14	22055136	0.0252	0.854	TRUE	igd	0.0017	1.496e-06	7824	216666	TRUE	reported	2	TRUE	0.00315509	23.2601
M00060	leucine	All DR	finn-b-DM_RETINOPATHY	rs17173197	T	C	T	C	-0.0044	0.0042	0.3872	0.3998	FALSE	FALSE	FALSE	Y4RgQo	7	151268920	0.0131	0.749501	TRUE	igd	0.0009	2.464e-06	7824	216666	TRUE	reported	2	TRUE	0.00324089	23.8947
M00060	leucine	All DR	finn-b-DM_RETINOPATHY	rs1733198	A	G	A	G	0.0049	0.0054	0.6308	0.6597	FALSE	FALSE	FALSE	Y4RgQo	3	103602058	0.0135	0.6883	TRUE	igd	0.0009	7.617e-08	7824	216666	TRUE	reported	2	TRUE	0.00401618	29.6339
M00060	leucine	All DR	finn-b-DM_RETINOPATHY	rs174476	T	C	T	C	-0.0042	-0.0178	0.4174	0.3432	FALSE	FALSE	FALSE	Y4RgQo	11	61674118	0.0136	0.1927	TRUE	igd	0.0009	5.703e-06	7824	216666	TRUE	reported	2	TRUE	0.00295381	21.7719
M00060	leucine	All DR	finn-b-DM_RETINOPATHY	rs1795964	A	G	A	G	-0.0044	-0.0188	0.4091	0.4407	FALSE	FALSE	FALSE	Y4RgQo	12	122267117	0.0132	0.1526	TRUE	igd	0.0009	1.978e-06	7824	216666	TRUE	reported	2	TRUE	0.00324089	23.8947
M00060	leucine	All DR	finn-b-DM_RETINOPATHY	rs1818106	A	C	A	C	0.005	0.0081	0.501	0.5522	FALSE	FALSE	FALSE	Y4RgQo	11	103913376	0.0129	0.528	TRUE	igd	0.001	5.733e-07	7824	216666	TRUE	reported	2	TRUE	0.00445315	24.9911
M00060	leucine	All DR	finn-b-DM_RETINOPATHY	rs1822834	C	G	C	G	0.0108	-0.0079	0.0629	0.03946	FALSE	TRUE	FALSE	Y4RgQo	15	58635927	0.0331	0.8112	TRUE	igd	0.0024	6.594e-06	7824	216666	TRUE	reported	2	TRUE	0.00274716	20.2445
M00060	leucine	All DR	finn-b-DM_RETINOPATHY	rs1862710	A	G	A	G	0.0047	0.011	0.5489	0.6476	FALSE	FALSE	FALSE	Y4RgQo	1	15844057	0.0135	0.4115	TRUE	igd	0.0009	1.174e-07	7824	216666	TRUE	reported	2	TRUE	0.00369621	27.2642
M00060	leucine	All DR	finn-b-DM_RETINOPATHY	rs1871053	A	G	A	G	-0.005	-0.0096	0.4513	0.404	FALSE	FALSE	FALSE	Y4RgQo	11	88476191	0.0131	0.4646	TRUE	igd	0.0009	2.401e-08	7824	216666	TRUE	reported	2	TRUE	0.00418108	30.8558
M00060	leucine	All DR	finn-b-DM_RETINOPATHY	rs1872800	A	T	A	T	-0.004	-0.0023	0.6438	0.6258	FALSE	TRUE	FALSE	Y4RgQo	8	32108495	0.0133	0.8606	TRUE	igd	0.0009	8.247e-06	7824	216666	TRUE	reported	2	TRUE	0.00267993	19.7477
M00060	leucine	All DR	finn-b-DM_RETINOPATHY	rs1884639	T	C	T	C	0.0047	0.0024	0.3865	0.3497	FALSE	FALSE	FALSE	Y4RgQo	20	719854	0.0135	0.8571	TRUE	igd	0.0009	2.316e-07	7824	216666	TRUE	reported	2	TRUE	0.00369621	27.2642
M00060	leucine	All DR	finn-b-DM_RETINOPATHY	rs1931001	T	G	T	G	-0.0043	-0.0108	0.3503	0.358	FALSE	FALSE	FALSE	Y4RgQo	6	132287936	0.0134	0.423	TRUE	igd	0.0009	1.622e-06	7824	216666	TRUE	reported	2	TRUE	0.0030957	22.8209
M00060	leucine	All DR	finn-b-DM_RETINOPATHY	rs1952935	A	C	A	C	-0.0048	-0.0007	0.5806	0.5325	FALSE	FALSE	FALSE	Y4RgQo	14	40859517	0.0129	0.9582	TRUE	igd	0.0009	1.069e-07	7824	216666	TRUE	reported	2	TRUE	0.00385455	28.4367
M00060	leucine	All DR	finn-b-DM_RETINOPATHY	rs1971105	T	G	T	G	-0.0041	-0.0213	0.4305	0.4574	FALSE	FALSE	FALSE	Y4RgQo	2	55055307	0.0129	0.1	TRUE	igd	0.0009	6.273e-06	7824	216666	TRUE	reported	2	TRUE	0.00281522	20.7474
M00060	leucine	All DR	finn-b-DM_RETINOPATHY	rs1995150	T	C	T	C	0.004	0.0021	0.6102	0.6024	FALSE	FALSE	FALSE	Y4RgQo	12	30176728	0.0131	0.8753	TRUE	igd	0.0009	7.838e-06	7824	216666	TRUE	reported	2	TRUE	0.00267993	19.7477
M00060	leucine	All DR	finn-b-DM_RETINOPATHY	rs1999120	A	G	A	G	-0.0041	0.0086	0.5692	0.5494	FALSE	FALSE	FALSE	Y4RgQo	6	158900185	0.0129	0.5038	TRUE	igd	0.0009	4.039e-06	7824	216666	TRUE	reported	2	TRUE	0.00281522	20.7474
M00060	leucine	All DR	finn-b-DM_RETINOPATHY	rs2057435	A	G	A	G	0.0041	-0.0025	0.535	0.5212	FALSE	FALSE	FALSE	Y4RgQo	10	77674635	0.0129	0.8444	TRUE	igd	0.0009	7.945e-06	7824	216666	TRUE	reported	2	TRUE	0.00281522	20.7474
M00060	leucine	All DR	finn-b-DM_RETINOPATHY	rs2060490	T	C	T	C	-0.0044	0.0052	0.474	0.4606	FALSE	FALSE	FALSE	Y4RgQo	2	178886150	0.0129	0.6871	TRUE	igd	0.0009	9.103e-07	7824	216666	TRUE	reported	2	TRUE	0.00324089	23.8947
M00060	leucine	All DR	finn-b-DM_RETINOPATHY	rs2146498	A	G	A	G	0.004	-0.0117	0.5787	0.4905	FALSE	FALSE	FALSE	Y4RgQo	14	93072269	0.0128	0.3588	TRUE	igd	0.0009	8.041e-06	7824	216666	TRUE	reported	2	TRUE	0.00267993	19.7477
M00060	leucine	All DR	finn-b-DM_RETINOPATHY	rs2273875	C	G	C	G	0.0043	-0.0173	0.37	0.3926	FALSE	TRUE	FALSE	Y4RgQo	1	234573357	0.0131	0.1879	TRUE	igd	0.0009	1.821e-06	7824	216666	TRUE	reported	2	TRUE	0.0030957	22.8209
M00060	leucine	All DR	finn-b-DM_RETINOPATHY	rs2285137	T	C	T	C	-0.0108	-0.0267	0.9436	0.90742	FALSE	FALSE	FALSE	Y4RgQo	22	42980678	0.0222	0.2287	TRUE	igd	0.0024	5.351e-06	7824	216666	TRUE	reported	2	TRUE	0.00274716	20.2445
M00060	leucine	All DR	finn-b-DM_RETINOPATHY	rs2302423	A	G	A	G	0.0042	0.0188	0.55	0.4295	FALSE	FALSE	FALSE	Y4RgQo	11	22868937	0.013	0.1485	TRUE	igd	0.0009	2.818e-06	7824	216666	TRUE	reported	2	TRUE	0.00295381	21.7719
M00060	leucine	All DR	finn-b-DM_RETINOPATHY	rs2357713	T	G	T	G	-0.0042	-0.0048	0.447	0.5022	FALSE	FALSE	FALSE	Y4RgQo	7	13657472	0.0129	0.7104	TRUE	igd	0.0009	2.999e-06	7824	216666	TRUE	reported	2	TRUE	0.00295381	21.7719
M00060	leucine	All DR	finn-b-DM_RETINOPATHY	rs2373642	A	G	A	G	-0.0536	-0.0156	0.0138	0.03201	FALSE	FALSE	FALSE	Y4RgQo	7	149680189	0.0367	0.67	TRUE	igd	0.0117	4.722e-06	7824	216666	TRUE	reported	2	TRUE	0.0117709	20.9635
M00060	leucine	All DR	finn-b-DM_RETINOPATHY	rs242082	T	C	T	C	0.0048	-0.0164	0.3867	0.424	FALSE	FALSE	FALSE	Y4RgQo	22	33224439	0.013	0.2082	TRUE	igd	0.0009	1.383e-07	7824	216666	TRUE	reported	2	TRUE	0.00385455	28.4367
M00060	leucine	All DR	finn-b-DM_RETINOPATHY	rs2454043	A	C	A	C	-0.0047	-0.0042	0.588	0.6704	FALSE	FALSE	FALSE	Y4RgQo	8	104070255	0.0136	0.758099	TRUE	igd	0.0009	1.852e-07	7824	216666	TRUE	reported	2	TRUE	0.00369621	27.2642
M00060	leucine	All DR	finn-b-DM_RETINOPATHY	rs2465250	A	C	A	C	0.0048	0.0044	0.5503	0.4579	FALSE	FALSE	FALSE	Y4RgQo	4	169357067	0.0129	0.7357	TRUE	igd	0.0009	7.761e-08	7824	216666	TRUE	reported	2	TRUE	0.00385455	28.4367
M00060	leucine	All DR	finn-b-DM_RETINOPATHY	rs2471650	T	C	T	C	-0.0048	0.0002	0.5252	0.5627	FALSE	FALSE	FALSE	Y4RgQo	12	75578076	0.013	0.9887	TRUE	igd	0.0009	1.16e-07	7824	216666	TRUE	reported	2	TRUE	0.00385455	28.4367
M00060	leucine	All DR	finn-b-DM_RETINOPATHY	rs2478832	T	C	T	C	-0.0041	-0.0016	0.3996	0.4643	FALSE	FALSE	FALSE	Y4RgQo	10	30346833	0.0129	0.9044	TRUE	igd	0.0009	8.046e-06	7824	216666	TRUE	reported	2	TRUE	0.00281522	20.7474
M00060	leucine	All DR	finn-b-DM_RETINOPATHY	rs248065	A	G	A	G	-0.0048	-0.0094	0.5081	0.5937	FALSE	FALSE	FALSE	Y4RgQo	5	126500873	0.013	0.4716	TRUE	igd	0.0009	1.127e-07	7824	216666	TRUE	reported	2	TRUE	0.00385455	28.4367
M00060	leucine	All DR	finn-b-DM_RETINOPATHY	rs2513896	A	G	A	G	0.0042	0.0235	0.3526	0.3507	FALSE	FALSE	FALSE	Y4RgQo	8	103769678	0.0135	0.0818597	TRUE	igd	0.001	9.648e-06	7824	216666	TRUE	reported	2	TRUE	0.00239393	17.6352
M00060	leucine	All DR	finn-b-DM_RETINOPATHY	rs2624695	T	C	T	C	-0.004	0.0123	0.5102	0.4361	FALSE	FALSE	FALSE	Y4RgQo	10	44549767	0.0133	0.3574	TRUE	igd	0.0009	8.941e-06	7824	216666	TRUE	reported	2	TRUE	0.00267993	19.7477
M00060	leucine	All DR	finn-b-DM_RETINOPATHY	rs2667698	A	C	A	C	0.0041	-0.0085	0.3681	0.4858	FALSE	FALSE	FALSE	Y4RgQo	3	189857444	0.0129	0.5106	TRUE	igd	0.0009	7.071e-06	7824	216666	TRUE	reported	2	TRUE	0.00281522	20.7474
M00060	leucine	All DR	finn-b-DM_RETINOPATHY	rs2713737	A	G	A	G	-0.006	0.019	0.44	0.5431	FALSE	FALSE	FALSE	Y4RgQo	3	100767398	0.0129	0.1402	TRUE	igd	0.001	1.973e-09	7824	216666	TRUE	reported	2	TRUE	0.0064	35.9871
M00060	leucine	All DR	finn-b-DM_RETINOPATHY	rs2722276	A	G	A	G	0.0048	0.0192	0.523	0.5901	FALSE	FALSE	FALSE	Y4RgQo	7	37989178	0.0131	0.144	TRUE	igd	0.0009	8.702e-08	7824	216666	TRUE	reported	2	TRUE	0.00385455	28.4367
M00060	leucine	All DR	finn-b-DM_RETINOPATHY	rs2819322	T	C	T	C	-0.0043	-0.0173	0.4589	0.4224	FALSE	FALSE	FALSE	Y4RgQo	1	162281028	0.013	0.1828	TRUE	igd	0.0009	1.789e-06	7824	216666	TRUE	reported	2	TRUE	0.0030957	22.8209
M00060	leucine	All DR	finn-b-DM_RETINOPATHY	rs2834578	T	C	T	C	0.0045	0.013	0.3986	0.4324	FALSE	FALSE	FALSE	Y4RgQo	21	36059609	0.013	0.319	TRUE	igd	0.0009	7.24e-07	7824	216666	TRUE	reported	2	TRUE	0.00338937	24.9932
M00060	leucine	All DR	finn-b-DM_RETINOPATHY	rs2834803	A	G	A	G	0.004	-0.0044	0.5707	0.5168	FALSE	FALSE	FALSE	Y4RgQo	21	36518018	0.0129	0.734	TRUE	igd	0.0009	8.134e-06	7824	216666	TRUE	reported	2	TRUE	0.00267993	19.7477
M00060	leucine	All DR	finn-b-DM_RETINOPATHY	rs2898645	T	C	T	C	-0.005	0.0088	0.545	0.4993	FALSE	FALSE	FALSE	Y4RgQo	17	75332699	0.0128	0.4901	TRUE	igd	0.001	5.733e-07	7824	216666	TRUE	reported	2	TRUE	0.00445315	24.9911
M00060	leucine	All DR	finn-b-DM_RETINOPATHY	rs2933284	T	C	T	C	0.0042	-0.0024	0.3898	0.3972	FALSE	FALSE	FALSE	Y4RgQo	3	11021945	0.0132	0.854	TRUE	igd	0.0009	2.86e-06	7824	216666	TRUE	reported	2	TRUE	0.00295381	21.7719
M00060	leucine	All DR	finn-b-DM_RETINOPATHY	rs3102519	A	G	A	G	0.0048	-0.0055	0.375	0.4284	FALSE	FALSE	FALSE	Y4RgQo	8	96791410	0.013	0.6699	TRUE	igd	0.0009	7.83e-08	7824	216666	TRUE	reported	2	TRUE	0.00385455	28.4367
M00060	leucine	All DR	finn-b-DM_RETINOPATHY	rs3775574	A	G	A	G	-0.0044	0.0089	0.6047	0.5955	FALSE	FALSE	FALSE	Y4RgQo	4	185370066	0.0131	0.497299	TRUE	igd	0.0009	3.133e-06	7824	216666	TRUE	reported	2	TRUE	0.00324089	23.8947
M00060	leucine	All DR	finn-b-DM_RETINOPATHY	rs37959	T	C	T	C	0.0044	-0.0185	0.3912	0.3122	FALSE	FALSE	FALSE	Y4RgQo	7	8002389	0.0139	0.1841	TRUE	igd	0.0009	1.708e-06	7824	216666	TRUE	reported	2	TRUE	0.00324089	23.8947
M00060	leucine	All DR	finn-b-DM_RETINOPATHY	rs3802681	T	C	T	C	0.0045	-0.0226	0.6144	0.6143	FALSE	FALSE	FALSE	Y4RgQo	10	104114328	0.0132	0.0866603	TRUE	igd	0.0009	5.437e-07	7824	216666	TRUE	reported	2	TRUE	0.00338937	24.9932
M00060	leucine	All DR	finn-b-DM_RETINOPATHY	rs390836	A	T	A	T	0.0045	0.0001	0.415	0.3501	FALSE	TRUE	FALSE	Y4RgQo	20	15057002	0.0135	0.9952	TRUE	igd	0.0009	8.059e-07	7824	216666	TRUE	reported	2	TRUE	0.00338937	24.9932
M00060	leucine	All DR	finn-b-DM_RETINOPATHY	rs3924223	A	G	A	G	-0.0041	-0.0115	0.549	0.5853	FALSE	FALSE	FALSE	Y4RgQo	1	222079194	0.013	0.3797	TRUE	igd	0.0009	6.182e-06	7824	216666	TRUE	reported	2	TRUE	0.00281522	20.7474
M00060	leucine	All DR	finn-b-DM_RETINOPATHY	rs4016189	C	G	C	G	0.0045	-0.0028	0.4191	0.4084	FALSE	TRUE	FALSE	Y4RgQo	2	35967123	0.013	0.829	TRUE	igd	0.0009	4.741e-07	7824	216666	TRUE	reported	2	TRUE	0.00338937	24.9932
M00060	leucine	All DR	finn-b-DM_RETINOPATHY	rs4074961	T	C	T	C	-0.0044	0.0068	0.4317	0.5101	FALSE	FALSE	FALSE	Y4RgQo	1	38092723	0.0129	0.5955	TRUE	igd	0.001	4.228e-06	7824	216666	TRUE	reported	2	TRUE	0.00262674	19.3547
M00060	leucine	All DR	finn-b-DM_RETINOPATHY	rs4077470	T	C	T	C	-0.0045	-0.0158	0.5403	0.5852	FALSE	FALSE	FALSE	Y4RgQo	12	5596812	0.013	0.2255	TRUE	igd	0.0009	4.646e-07	7824	216666	TRUE	reported	2	TRUE	0.00338937	24.9932
M00060	leucine	All DR	finn-b-DM_RETINOPATHY	rs4148593	A	G	A	G	0.005	0.0093	0.624	0.7	FALSE	FALSE	FALSE	Y4RgQo	3	183649870	0.014	0.5048	TRUE	igd	0.001	5.733e-07	7824	216666	TRUE	reported	2	TRUE	0.00445315	24.9911
M00060	leucine	All DR	finn-b-DM_RETINOPATHY	rs417144	T	C	T	C	0.0046	-0.0164	0.3507	0.3923	FALSE	FALSE	FALSE	Y4RgQo	2	79251847	0.0132	0.2116	TRUE	igd	0.0009	2.565e-07	7824	216666	TRUE	reported	2	TRUE	0.00354114	26.1163
M00060	leucine	All DR	finn-b-DM_RETINOPATHY	rs4276770	A	G	A	G	-0.0041	0.0093	0.3999	0.3699	FALSE	FALSE	FALSE	Y4RgQo	9	25256654	0.0133	0.4823	TRUE	igd	0.0009	5.113e-06	7824	216666	TRUE	reported	2	TRUE	0.00281522	20.7474
M00060	leucine	All DR	finn-b-DM_RETINOPATHY	rs4499783	T	C	T	C	-0.004	-0.0107	0.5958	0.5797	FALSE	FALSE	FALSE	Y4RgQo	5	65967123	0.013	0.4119	TRUE	igd	0.0009	7.582e-06	7824	216666	TRUE	reported	2	TRUE	0.00267993	19.7477
M00060	leucine	All DR	finn-b-DM_RETINOPATHY	rs4531478	A	G	A	G	0.0041	0.0301	0.4713	0.2632	FALSE	FALSE	FALSE	Y4RgQo	11	68482489	0.0146	0.0396096	TRUE	igd	0.0009	4.451e-06	7824	216666	TRUE	reported	2	TRUE	0.00281522	20.7474
M00060	leucine	All DR	finn-b-DM_RETINOPATHY	rs4681618	A	G	A	G	-0.0042	0.02	0.5793	0.5825	FALSE	FALSE	FALSE	Y4RgQo	3	150146026	0.013	0.1247	TRUE	igd	0.0009	3.149e-06	7824	216666	TRUE	reported	2	TRUE	0.00295381	21.7719
M00060	leucine	All DR	finn-b-DM_RETINOPATHY	rs4726308	T	G	T	G	-0.0042	0.0039	0.3944	0.2898	FALSE	FALSE	FALSE	Y4RgQo	7	153290520	0.0142	0.7845	TRUE	igd	0.0009	3.346e-06	7824	216666	TRUE	reported	2	TRUE	0.00295381	21.7719
M00060	leucine	All DR	finn-b-DM_RETINOPATHY	rs4741887	A	G	A	G	-0.0047	-0.0096	0.4584	0.5307	FALSE	FALSE	FALSE	Y4RgQo	9	4079470	0.0129	0.4555	TRUE	igd	0.0009	1.68e-07	7824	216666	TRUE	reported	2	TRUE	0.00369621	27.2642
M00060	leucine	All DR	finn-b-DM_RETINOPATHY	rs4758270	A	G	A	G	-0.0048	-0.0038	0.6483	0.6637	FALSE	FALSE	FALSE	Y4RgQo	11	8042616	0.0137	0.7798	TRUE	igd	0.0009	2.013e-07	7824	216666	TRUE	reported	2	TRUE	0.00385455	28.4367
M00060	leucine	All DR	finn-b-DM_RETINOPATHY	rs4767788	A	G	A	G	0.0047	-0.0106	0.4189	0.3989	FALSE	FALSE	FALSE	Y4RgQo	12	119574210	0.0133	0.4251	TRUE	igd	0.0009	5.738e-07	7824	216666	TRUE	reported	2	TRUE	0.00369621	27.2642
M00060	leucine	All DR	finn-b-DM_RETINOPATHY	rs477992	A	G	A	G	-0.0047	0.0086	0.3228	0.3317	FALSE	FALSE	FALSE	Y4RgQo	1	120257576	0.0136	0.5268	TRUE	igd	0.0009	1.999e-07	7824	216666	TRUE	reported	2	TRUE	0.00369621	27.2642
M00060	leucine	All DR	finn-b-DM_RETINOPATHY	rs4795552	A	G	A	G	-0.0047	0.0049	0.3894	0.3472	FALSE	FALSE	FALSE	Y4RgQo	17	25613381	0.0135	0.715501	TRUE	igd	0.0009	1.545e-07	7824	216666	TRUE	reported	2	TRUE	0.00369621	27.2642
M00060	leucine	All DR	finn-b-DM_RETINOPATHY	rs481781	T	C	T	C	0.0044	-0.0154	0.5409	0.4965	FALSE	FALSE	FALSE	Y4RgQo	3	169940045	0.0129	0.2324	TRUE	igd	0.0009	9.144e-07	7824	216666	TRUE	reported	2	TRUE	0.00324089	23.8947
M00060	leucine	All DR	finn-b-DM_RETINOPATHY	rs4851946	A	G	A	G	0.0042	0.0091	0.5706	0.6029	FALSE	FALSE	FALSE	Y4RgQo	2	106839924	0.0131	0.49	TRUE	igd	0.0009	2.195e-06	7824	216666	TRUE	reported	2	TRUE	0.00295381	21.7719
M00060	leucine	All DR	finn-b-DM_RETINOPATHY	rs4875397	A	G	A	G	-0.0042	-0.0447	0.5599	0.6107	FALSE	FALSE	FALSE	Y4RgQo	8	4700011	0.0132	0.000689001	TRUE	igd	0.0009	3.037e-06	7824	216666	TRUE	reported	2	TRUE	0.00295381	21.7719
M00060	leucine	All DR	finn-b-DM_RETINOPATHY	rs4889294	T	C	T	C	-0.0041	0.0119	0.5449	0.5816	FALSE	FALSE	FALSE	Y4RgQo	16	81303759	0.013	0.3614	TRUE	igd	0.0009	3.646e-06	7824	216666	TRUE	reported	2	TRUE	0.00281522	20.7474
M00060	leucine	All DR	finn-b-DM_RETINOPATHY	rs4920094	A	G	A	G	0.004	-0.0028	0.3912	0.3439	FALSE	FALSE	FALSE	Y4RgQo	21	43786333	0.0136	0.837	TRUE	igd	0.0009	7.179e-06	7824	216666	TRUE	reported	2	TRUE	0.00267993	19.7477
M00060	leucine	All DR	finn-b-DM_RETINOPATHY	rs4921412	C	G	C	G	-0.0042	0.0142	0.3864	0.3426	FALSE	TRUE	FALSE	Y4RgQo	5	161158782	0.0136	0.296	TRUE	igd	0.0009	2.781e-06	7824	216666	TRUE	reported	2	TRUE	0.00295381	21.7719
M00060	leucine	All DR	finn-b-DM_RETINOPATHY	rs4935115	A	G	A	G	0.0045	-0.0196	0.529	0.5427	FALSE	FALSE	FALSE	Y4RgQo	10	56396781	0.0129	0.1282	TRUE	igd	0.0009	5.754e-07	7824	216666	TRUE	reported	2	TRUE	0.00338937	24.9932
M00060	leucine	All DR	finn-b-DM_RETINOPATHY	rs4968791	A	G	A	G	-0.0043	0.0024	0.5344	0.5312	FALSE	FALSE	FALSE	Y4RgQo	17	67406008	0.0129	0.8496	TRUE	igd	0.0009	1.476e-06	7824	216666	TRUE	reported	2	TRUE	0.0030957	22.8209
M00060	leucine	All DR	finn-b-DM_RETINOPATHY	rs6003916	T	C	T	C	0.0087	0.0221	0.8966	0.7997	FALSE	FALSE	FALSE	Y4RgQo	22	24186823	0.0161	0.1692	TRUE	igd	0.0018	1.057e-06	7824	216666	TRUE	reported	2	TRUE	0.00316788	23.3548
M00060	leucine	All DR	finn-b-DM_RETINOPATHY	rs606798	T	G	T	G	0.004	0.0173	0.3722	0.3104	FALSE	FALSE	FALSE	Y4RgQo	18	34905440	0.0139	0.2145	TRUE	igd	0.0009	9.901e-06	7824	216666	TRUE	reported	2	TRUE	0.00267993	19.7477
M00060	leucine	All DR	finn-b-DM_RETINOPATHY	rs6103894	T	G	T	G	-0.0043	-0.0205	0.5939	0.6256	FALSE	FALSE	FALSE	Y4RgQo	20	43480679	0.0133	0.1231	TRUE	igd	0.0009	2.705e-06	7824	216666	TRUE	reported	2	TRUE	0.0030957	22.8209
M00060	leucine	All DR	finn-b-DM_RETINOPATHY	rs618001	T	C	T	C	0.0041	0.0053	0.5857	0.5139	FALSE	FALSE	FALSE	Y4RgQo	11	85756362	0.0129	0.6806	TRUE	igd	0.0009	4.176e-06	7824	216666	TRUE	reported	2	TRUE	0.00281522	20.7474
M00060	leucine	All DR	finn-b-DM_RETINOPATHY	rs623111	A	C	A	C	0.0041	-0.0038	0.3678	0.3335	FALSE	FALSE	FALSE	Y4RgQo	1	191393679	0.0136	0.781399	TRUE	igd	0.0009	6.376e-06	7824	216666	TRUE	reported	2	TRUE	0.00281522	20.7474
M00060	leucine	All DR	finn-b-DM_RETINOPATHY	rs631750	T	C	T	C	0.0041	-0.0034	0.3544	0.3271	FALSE	FALSE	FALSE	Y4RgQo	12	4075855	0.0137	0.8042	TRUE	igd	0.0009	7.506e-06	7824	216666	TRUE	reported	2	TRUE	0.00281522	20.7474
M00060	leucine	All DR	finn-b-DM_RETINOPATHY	rs637828	A	C	A	C	0.0041	0.0055	0.5424	0.592	FALSE	FALSE	FALSE	Y4RgQo	18	60153289	0.0131	0.6757	TRUE	igd	0.0009	5.812e-06	7824	216666	TRUE	reported	2	TRUE	0.00281522	20.7474
M00060	leucine	All DR	finn-b-DM_RETINOPATHY	rs6470194	A	G	A	G	0.005	-0.0339	0.406	0.4266	FALSE	FALSE	FALSE	Y4RgQo	8	124863492	0.0134	0.01166	TRUE	igd	0.001	5.733e-07	7824	216666	TRUE	reported	2	TRUE	0.00445315	24.9911
M00060	leucine	All DR	finn-b-DM_RETINOPATHY	rs6475359	A	G	A	G	-0.0046	-0.007	0.4127	0.4656	FALSE	FALSE	FALSE	Y4RgQo	9	1975279	0.013	0.5882	TRUE	igd	0.0009	3.573e-07	7824	216666	TRUE	reported	2	TRUE	0.00354114	26.1163
M00060	leucine	All DR	finn-b-DM_RETINOPATHY	rs6518309	A	C	A	C	0.0043	0.0195	0.6195	0.6853	FALSE	FALSE	FALSE	Y4RgQo	21	45047992	0.0139	0.1612	TRUE	igd	0.0009	1.78e-06	7824	216666	TRUE	reported	2	TRUE	0.0030957	22.8209
M00060	leucine	All DR	finn-b-DM_RETINOPATHY	rs6543342	T	C	T	C	0.004	0.0051	0.3778	0.3299	FALSE	FALSE	FALSE	Y4RgQo	2	106462256	0.0137	0.7074	TRUE	igd	0.0009	8.561e-06	7824	216666	TRUE	reported	2	TRUE	0.00267993	19.7477
M00060	leucine	All DR	finn-b-DM_RETINOPATHY	rs6562776	A	G	A	G	-0.0043	0.0009	0.6116	0.6625	FALSE	FALSE	FALSE	Y4RgQo	13	74196887	0.0136	0.9453	TRUE	igd	0.0009	1.645e-06	7824	216666	TRUE	reported	2	TRUE	0.0030957	22.8209
M00060	leucine	All DR	finn-b-DM_RETINOPATHY	rs6588636	T	C	T	C	-0.004	-0.0324	0.611	0.5556	FALSE	FALSE	FALSE	Y4RgQo	1	56946799	0.0129	0.0124099	TRUE	igd	0.0009	9.935e-06	7824	216666	TRUE	reported	2	TRUE	0.00267993	19.7477
M00060	leucine	All DR	finn-b-DM_RETINOPATHY	rs6735596	A	C	A	C	-0.0052	-0.0266	0.6267	0.6657	FALSE	FALSE	FALSE	Y4RgQo	2	228093883	0.0136	0.0495302	TRUE	igd	0.0009	1.153e-08	7824	216666	TRUE	reported	2	TRUE	0.00452072	33.3736
M00060	leucine	All DR	finn-b-DM_RETINOPATHY	rs6737109	T	C	T	C	0.0051	0.0094	0.5761	0.5278	FALSE	FALSE	FALSE	Y4RgQo	2	23179531	0.0129	0.4679	TRUE	igd	0.0009	1.454e-08	7824	216666	TRUE	reported	2	TRUE	0.00434927	32.1024
M00060	leucine	All DR	finn-b-DM_RETINOPATHY	rs679563	A	G	A	G	-0.0045	-0.0216	0.4837	0.4673	FALSE	FALSE	FALSE	Y4RgQo	1	7971078	0.0129	0.0946499	TRUE	igd	0.0009	7.128e-07	7824	216666	TRUE	reported	2	TRUE	0.00338937	24.9932
M00060	leucine	All DR	finn-b-DM_RETINOPATHY	rs6820011	T	G	T	G	-0.0051	0.0143	0.5152	0.6276	FALSE	FALSE	FALSE	Y4RgQo	4	167390955	0.0133	0.2793	TRUE	igd	0.0009	1.182e-08	7824	216666	TRUE	reported	2	TRUE	0.00434927	32.1024
M00060	leucine	All DR	finn-b-DM_RETINOPATHY	rs6820313	T	G	T	G	0.0049	-0.0263	0.5169	0.5802	FALSE	FALSE	FALSE	Y4RgQo	4	140134659	0.013	0.0435702	TRUE	igd	0.0009	4.651e-08	7824	216666	TRUE	reported	2	TRUE	0.00401618	29.6339
M00060	leucine	All DR	finn-b-DM_RETINOPATHY	rs6822279	A	C	A	C	-0.0041	0.0087	0.3969	0.456	FALSE	FALSE	FALSE	Y4RgQo	4	99745705	0.013	0.5041	TRUE	igd	0.0009	4.788e-06	7824	216666	TRUE	reported	2	TRUE	0.00281522	20.7474
M00060	leucine	All DR	finn-b-DM_RETINOPATHY	rs682359	T	G	T	G	0.004	0.0172	0.5813	0.6336	FALSE	FALSE	FALSE	Y4RgQo	15	42426833	0.0134	0.199	TRUE	igd	0.0009	6.342e-06	7824	216666	TRUE	reported	2	TRUE	0.00267993	19.7477
M00060	leucine	All DR	finn-b-DM_RETINOPATHY	rs6833720	A	G	A	G	-0.0046	-0.0048	0.4766	0.4449	FALSE	FALSE	FALSE	Y4RgQo	4	19924591	0.013	0.709601	TRUE	igd	0.0009	2.219e-07	7824	216666	TRUE	reported	2	TRUE	0.00354114	26.1163
M00060	leucine	All DR	finn-b-DM_RETINOPATHY	rs697311	A	G	A	G	0.0041	-0.0002	0.3792	0.4165	FALSE	FALSE	FALSE	Y4RgQo	11	29675343	0.0131	0.9888	TRUE	igd	0.0009	4.581e-06	7824	216666	TRUE	reported	2	TRUE	0.00281522	20.7474
M00060	leucine	All DR	finn-b-DM_RETINOPATHY	rs6982408	T	G	T	G	-0.0042	0.007	0.4435	0.4615	FALSE	FALSE	FALSE	Y4RgQo	8	60673486	0.0129	0.5848	TRUE	igd	0.0009	2.322e-06	7824	216666	TRUE	reported	2	TRUE	0.00295381	21.7719
M00060	leucine	All DR	finn-b-DM_RETINOPATHY	rs699856	T	C	T	C	0.004	0.0137	0.3661	0.4239	FALSE	FALSE	FALSE	Y4RgQo	1	75089136	0.013	0.2912	TRUE	igd	0.0009	7.449e-06	7824	216666	TRUE	reported	2	TRUE	0.00267993	19.7477
M00060	leucine	All DR	finn-b-DM_RETINOPATHY	rs7073430	A	C	A	C	0.004	-0.0004	0.4008	0.3522	FALSE	FALSE	FALSE	Y4RgQo	10	64454881	0.0135	0.979	TRUE	igd	0.0009	9.946e-06	7824	216666	TRUE	reported	2	TRUE	0.00267993	19.7477
M00060	leucine	All DR	finn-b-DM_RETINOPATHY	rs7121554	T	C	T	C	-0.007	-0.016	0.2573	0.2557	FALSE	FALSE	FALSE	Y4RgQo	11	112048051	0.0147	0.2781	TRUE	igd	0.0016	6.309e-06	7824	216666	TRUE	reported	2	TRUE	0.00259705	19.1354
M00060	leucine	All DR	finn-b-DM_RETINOPATHY	rs7137008	A	G	A	G	0.0046	0.0097	0.4468	0.4162	FALSE	FALSE	FALSE	Y4RgQo	12	96159905	0.013	0.4536	TRUE	igd	0.0009	2.601e-07	7824	216666	TRUE	reported	2	TRUE	0.00354114	26.1163
M00060	leucine	All DR	finn-b-DM_RETINOPATHY	rs720293	A	G	A	G	0.0043	0.001	0.4312	0.3851	FALSE	FALSE	FALSE	Y4RgQo	11	43036313	0.0132	0.9393	TRUE	igd	0.0009	2.528e-06	7824	216666	TRUE	reported	2	TRUE	0.0030957	22.8209
M00060	leucine	All DR	finn-b-DM_RETINOPATHY	rs720625	A	G	A	G	-0.0046	0.0069	0.6267	0.5818	FALSE	FALSE	FALSE	Y4RgQo	3	45810094	0.0131	0.5987	TRUE	igd	0.0009	4.655e-07	7824	216666	TRUE	reported	2	TRUE	0.00354114	26.1163
M00060	leucine	All DR	finn-b-DM_RETINOPATHY	rs720816	A	G	A	G	0.004	0.0033	0.5425	0.5884	FALSE	FALSE	FALSE	Y4RgQo	7	41775748	0.0131	0.7996	TRUE	igd	0.0009	7.764e-06	7824	216666	TRUE	reported	2	TRUE	0.00267993	19.7477
M00060	leucine	All DR	finn-b-DM_RETINOPATHY	rs7301176	T	C	T	C	0.0043	0.0107	0.4603	0.4715	FALSE	FALSE	FALSE	Y4RgQo	12	48790991	0.0129	0.407	TRUE	igd	0.0009	1.861e-06	7824	216666	TRUE	reported	2	TRUE	0.0030957	22.8209
M00060	leucine	All DR	finn-b-DM_RETINOPATHY	rs7329192	T	C	T	C	-0.0042	0.0065	0.5277	0.5869	FALSE	FALSE	FALSE	Y4RgQo	13	85068774	0.0131	0.617999	TRUE	igd	0.0009	3.165e-06	7824	216666	TRUE	reported	2	TRUE	0.00295381	21.7719
M00060	leucine	All DR	finn-b-DM_RETINOPATHY	rs7366464	T	C	T	C	-0.0075	0.0426	0.1258	0.142	FALSE	FALSE	FALSE	Y4RgQo	1	232359758	0.0185	0.0212902	TRUE	igd	0.0017	7.783e-06	7824	216666	TRUE	reported	2	TRUE	0.00264077	19.4584
M00060	leucine	All DR	finn-b-DM_RETINOPATHY	rs7513382	T	G	T	G	-0.004	-0.0079	0.5171	0.4753	FALSE	FALSE	FALSE	Y4RgQo	1	160372109	0.0129	0.541	TRUE	igd	0.0009	7.052e-06	7824	216666	TRUE	reported	2	TRUE	0.00267993	19.7477
M00060	leucine	All DR	finn-b-DM_RETINOPATHY	rs757378	A	T	A	T	-0.0042	0.0055	0.6095	0.5845	FALSE	TRUE	FALSE	Y4RgQo	17	29722619	0.013	0.672	TRUE	igd	0.0009	3.565e-06	7824	216666	TRUE	reported	2	TRUE	0.00295381	21.7719
M00060	leucine	All DR	finn-b-DM_RETINOPATHY	rs7574695	T	C	T	C	-0.0041	0.003	0.4769	0.5176	FALSE	FALSE	FALSE	Y4RgQo	2	33953186	0.0129	0.8136	TRUE	igd	0.0009	5.967e-06	7824	216666	TRUE	reported	2	TRUE	0.00281522	20.7474
M00060	leucine	All DR	finn-b-DM_RETINOPATHY	rs7584322	A	C	A	C	-0.0048	-0.016	0.4742	0.3643	FALSE	FALSE	FALSE	Y4RgQo	2	71140960	0.0134	0.2311	TRUE	igd	0.0009	7.033e-08	7824	216666	TRUE	reported	2	TRUE	0.00385455	28.4367
M00060	leucine	All DR	finn-b-DM_RETINOPATHY	rs7584842	T	C	T	C	-0.0051	-0.0109	0.5379	0.5981	FALSE	FALSE	FALSE	Y4RgQo	2	11756260	0.0131	0.4064	TRUE	igd	0.0009	1.892e-08	7824	216666	TRUE	reported	2	TRUE	0.00434927	32.1024
M00060	leucine	All DR	finn-b-DM_RETINOPATHY	rs759456	T	G	T	G	0.0042	0.0086	0.6263	0.6257	FALSE	FALSE	FALSE	Y4RgQo	2	65194302	0.0133	0.5164	TRUE	igd	0.0009	3.733e-06	7824	216666	TRUE	reported	2	TRUE	0.00295381	21.7719
M00060	leucine	All DR	finn-b-DM_RETINOPATHY	rs7622687	A	G	A	G	-0.0041	-0.0041	0.4032	0.4634	FALSE	FALSE	FALSE	Y4RgQo	3	58168406	0.0129	0.752	TRUE	igd	0.0009	5.212e-06	7824	216666	TRUE	reported	2	TRUE	0.00281522	20.7474
M00060	leucine	All DR	finn-b-DM_RETINOPATHY	rs7625991	A	C	A	C	-0.0042	-0.0035	0.345	0.3357	FALSE	FALSE	FALSE	Y4RgQo	3	44136424	0.0137	0.7977	TRUE	igd	0.0009	5.897e-06	7824	216666	TRUE	reported	2	TRUE	0.00295381	21.7719
M00060	leucine	All DR	finn-b-DM_RETINOPATHY	rs7647029	A	G	A	G	0.0053	0.0323	0.6479	0.6132	FALSE	FALSE	FALSE	Y4RgQo	3	131726722	0.0132	0.01424	TRUE	igd	0.0009	1.021e-08	7824	216666	TRUE	reported	2	TRUE	0.00469544	34.6696
M00060	leucine	All DR	finn-b-DM_RETINOPATHY	rs7669967	A	G	A	G	0.004	0.0002	0.6167	0.4489	FALSE	FALSE	FALSE	Y4RgQo	4	156049070	0.013	0.9878	TRUE	igd	0.0009	6.827e-06	7824	216666	TRUE	reported	2	TRUE	0.00267993	19.7477
M00060	leucine	All DR	finn-b-DM_RETINOPATHY	rs7685009	A	G	A	G	-0.0045	0.0016	0.6582	0.6977	FALSE	FALSE	FALSE	Y4RgQo	4	90480831	0.014	0.9093	TRUE	igd	0.0009	6.437e-07	7824	216666	TRUE	reported	2	TRUE	0.00338937	24.9932
M00060	leucine	All DR	finn-b-DM_RETINOPATHY	rs7689825	T	C	T	C	0.0046	0.0037	0.643	0.6262	FALSE	FALSE	FALSE	Y4RgQo	4	101324700	0.0133	0.782299	TRUE	igd	0.0009	3.97e-07	7824	216666	TRUE	reported	2	TRUE	0.00354114	26.1163
M00060	leucine	All DR	finn-b-DM_RETINOPATHY	rs769630	T	C	T	C	0.0041	-0.0027	0.6016	0.5584	FALSE	FALSE	FALSE	Y4RgQo	3	3822559	0.013	0.836	TRUE	igd	0.0009	5.064e-06	7824	216666	TRUE	reported	2	TRUE	0.00281522	20.7474
M00060	leucine	All DR	finn-b-DM_RETINOPATHY	rs7738860	T	C	T	C	-0.0044	0.0104	0.4518	0.4616	FALSE	FALSE	FALSE	Y4RgQo	6	155805281	0.0129	0.4206	TRUE	igd	0.0009	1.312e-06	7824	216666	TRUE	reported	2	TRUE	0.00324089	23.8947
M00060	leucine	All DR	finn-b-DM_RETINOPATHY	rs7740614	A	G	A	G	-0.0049	0	0.4838	0.4596	FALSE	FALSE	FALSE	Y4RgQo	6	45545851	0.0129	0.998	TRUE	igd	0.0009	4.746e-08	7824	216666	TRUE	reported	2	TRUE	0.00401618	29.6339
M00060	leucine	All DR	finn-b-DM_RETINOPATHY	rs7795093	A	G	A	G	-0.0044	0	0.3813	0.3949	FALSE	FALSE	FALSE	Y4RgQo	7	131365443	0.0131	0.9978	TRUE	igd	0.0009	1.474e-06	7824	216666	TRUE	reported	2	TRUE	0.00324089	23.8947
M00060	leucine	All DR	finn-b-DM_RETINOPATHY	rs7825809	T	C	T	C	-0.0047	0.0185	0.4319	0.3578	FALSE	FALSE	FALSE	Y4RgQo	8	93190822	0.0134	0.1659	TRUE	igd	0.0009	1.549e-07	7824	216666	TRUE	reported	2	TRUE	0.00369621	27.2642
M00060	leucine	All DR	finn-b-DM_RETINOPATHY	rs7911876	T	C	T	C	0.0043	-0.0216	0.4276	0.431	FALSE	FALSE	FALSE	Y4RgQo	10	14494126	0.013	0.097931	TRUE	igd	0.0009	2.757e-06	7824	216666	TRUE	reported	2	TRUE	0.0030957	22.8209
M00060	leucine	All DR	finn-b-DM_RETINOPATHY	rs7915	A	C	A	C	-0.0049	-0.0026	0.6374	0.6691	FALSE	FALSE	FALSE	Y4RgQo	15	41106485	0.0137	0.85	TRUE	igd	0.0009	5.82e-08	7824	216666	TRUE	reported	2	TRUE	0.00401618	29.6339
M00060	leucine	All DR	finn-b-DM_RETINOPATHY	rs7923885	A	G	A	G	-0.0044	-0.0151	0.5257	0.5951	FALSE	FALSE	FALSE	Y4RgQo	10	18654871	0.0131	0.2478	TRUE	igd	0.0009	8.078e-07	7824	216666	TRUE	reported	2	TRUE	0.00324089	23.8947
M00060	leucine	All DR	finn-b-DM_RETINOPATHY	rs7968823	T	C	T	C	-0.004	0.003	0.4688	0.5042	FALSE	FALSE	FALSE	Y4RgQo	12	59700622	0.0128	0.8138	TRUE	igd	0.0009	8.712e-06	7824	216666	TRUE	reported	2	TRUE	0.00267993	19.7477
M00060	leucine	All DR	finn-b-DM_RETINOPATHY	rs797348	A	G	A	G	0.004	0.0046	0.6447	0.7063	FALSE	FALSE	FALSE	Y4RgQo	14	34637150	0.0141	0.743599	TRUE	igd	0.0009	9.666e-06	7824	216666	TRUE	reported	2	TRUE	0.00267993	19.7477
M00060	leucine	All DR	finn-b-DM_RETINOPATHY	rs8003702	T	G	T	G	0.0042	-0.015	0.536	0.5202	FALSE	FALSE	FALSE	Y4RgQo	14	25787602	0.0128	0.2408	TRUE	igd	0.0009	2.446e-06	7824	216666	TRUE	reported	2	TRUE	0.00295381	21.7719
M00060	leucine	All DR	finn-b-DM_RETINOPATHY	rs8012205	A	G	A	G	-0.0042	-0.0087	0.4966	0.5149	FALSE	FALSE	FALSE	Y4RgQo	14	25426899	0.0128	0.4952	TRUE	igd	0.0009	2.564e-06	7824	216666	TRUE	reported	2	TRUE	0.00295381	21.7719
M00060	leucine	All DR	finn-b-DM_RETINOPATHY	rs8023420	A	C	A	C	-0.0076	0.0314	0.0972	0.1001	FALSE	FALSE	FALSE	Y4RgQo	15	67331383	0.0214	0.1432	TRUE	igd	0.0017	8.852e-06	7824	216666	TRUE	reported	2	TRUE	0.00271146	19.9807
M00060	leucine	All DR	finn-b-DM_RETINOPATHY	rs8131355	A	G	A	G	-0.0041	-0.018	0.5488	0.5198	FALSE	FALSE	FALSE	Y4RgQo	21	40867016	0.0128	0.1615	TRUE	igd	0.0009	5.681e-06	7824	216666	TRUE	reported	2	TRUE	0.00281522	20.7474
M00060	leucine	All DR	finn-b-DM_RETINOPATHY	rs825885	A	G	A	G	-0.0097	0.003	0.1469	0.2005	FALSE	FALSE	FALSE	Y4RgQo	12	130410838	0.0162	0.8506	TRUE	igd	0.002	1.558e-06	7824	216666	TRUE	reported	2	TRUE	0.0031897	23.5161
M00060	leucine	All DR	finn-b-DM_RETINOPATHY	rs849327	A	G	A	G	0.0042	0.0185	0.3492	0.3425	FALSE	FALSE	FALSE	Y4RgQo	7	28232457	0.0135	0.1698	TRUE	igd	0.0009	3.45e-06	7824	216666	TRUE	reported	2	TRUE	0.00295381	21.7719
M00060	leucine	All DR	finn-b-DM_RETINOPATHY	rs891878	T	G	T	G	-0.0041	-0.001	0.4844	0.4361	FALSE	FALSE	FALSE	Y4RgQo	2	1992624	0.0129	0.9357	TRUE	igd	0.0009	6.034e-06	7824	216666	TRUE	reported	2	TRUE	0.00281522	20.7474
M00060	leucine	All DR	finn-b-DM_RETINOPATHY	rs899273	T	C	T	C	0.0042	-0.0069	0.5202	0.5019	FALSE	FALSE	FALSE	Y4RgQo	4	189584904	0.0129	0.593999	TRUE	igd	0.0009	3.334e-06	7824	216666	TRUE	reported	2	TRUE	0.00295381	21.7719
M00060	leucine	All DR	finn-b-DM_RETINOPATHY	rs900532	T	C	T	C	-0.0044	0.0138	0.4524	0.4421	FALSE	FALSE	FALSE	Y4RgQo	5	10636077	0.0129	0.2841	TRUE	igd	0.0009	8.99e-07	7824	216666	TRUE	reported	2	TRUE	0.00324089	23.8947
M00060	leucine	All DR	finn-b-DM_RETINOPATHY	rs911981	A	G	A	G	-0.0047	-0.0098	0.5283	0.4234	FALSE	FALSE	FALSE	Y4RgQo	6	44508113	0.0131	0.4548	TRUE	igd	0.0009	2.403e-07	7824	216666	TRUE	reported	2	TRUE	0.00369621	27.2642
M00060	leucine	All DR	finn-b-DM_RETINOPATHY	rs923818	A	G	A	G	0.0041	-0.0127	0.5072	0.4455	FALSE	FALSE	FALSE	Y4RgQo	3	192065903	0.013	0.3262	TRUE	igd	0.0009	6.232e-06	7824	216666	TRUE	reported	2	TRUE	0.00281522	20.7474
M00060	leucine	All DR	finn-b-DM_RETINOPATHY	rs9292230	T	C	T	C	0.0041	0.0042	0.6218	0.5768	FALSE	FALSE	FALSE	Y4RgQo	5	27906291	0.013	0.745799	TRUE	igd	0.0009	4.63e-06	7824	216666	TRUE	reported	2	TRUE	0.00281522	20.7474
M00060	leucine	All DR	finn-b-DM_RETINOPATHY	rs9322464	T	C	T	C	0.004	-0.0086	0.47	0.3488	FALSE	FALSE	FALSE	Y4RgQo	6	154748630	0.0135	0.5236	TRUE	igd	0.0009	8.271e-06	7824	216666	TRUE	reported	2	TRUE	0.00267993	19.7477
M00060	leucine	All DR	finn-b-DM_RETINOPATHY	rs9369741	T	G	T	G	0.0043	0.0183	0.5822	0.6039	FALSE	FALSE	FALSE	Y4RgQo	6	47702934	0.0132	0.166	TRUE	igd	0.0009	2.415e-06	7824	216666	TRUE	reported	2	TRUE	0.0030957	22.8209
M00060	leucine	All DR	finn-b-DM_RETINOPATHY	rs9394683	T	C	T	C	-0.004	0.0179	0.5195	0.5615	FALSE	FALSE	FALSE	Y4RgQo	6	40308360	0.0129	0.1674	TRUE	igd	0.0009	9.054e-06	7824	216666	TRUE	reported	2	TRUE	0.00267993	19.7477
M00060	leucine	All DR	finn-b-DM_RETINOPATHY	rs9403527	T	C	T	C	0.0045	-0.0439	0.3456	0.3233	FALSE	FALSE	FALSE	Y4RgQo	6	144047833	0.0138	0.001494	TRUE	igd	0.0009	9.914e-07	7824	216666	TRUE	reported	2	TRUE	0.00338937	24.9932
M00060	leucine	All DR	finn-b-DM_RETINOPATHY	rs9541214	T	C	T	C	-0.005	-0.0326	0.6529	0.6411	FALSE	FALSE	FALSE	Y4RgQo	13	35112824	0.0134	0.01487	TRUE	igd	0.0009	3.4e-08	7824	216666	TRUE	reported	2	TRUE	0.00418108	30.8558
M00060	leucine	All DR	finn-b-DM_RETINOPATHY	rs979242	T	C	T	C	-0.0043	-0.0075	0.3692	0.4024	FALSE	FALSE	FALSE	Y4RgQo	20	18201837	0.0131	0.5668	TRUE	igd	0.0009	2.45e-06	7824	216666	TRUE	reported	2	TRUE	0.0030957	22.8209
M00060	leucine	All DR	finn-b-DM_RETINOPATHY	rs982790	T	C	T	C	-0.0044	-0.0096	0.4106	0.3968	FALSE	FALSE	FALSE	Y4RgQo	13	91231773	0.0132	0.4687	TRUE	igd	0.0009	3.74e-06	7824	216666	TRUE	reported	2	TRUE	0.00324089	23.8947
M00060	leucine	All DR	finn-b-DM_RETINOPATHY	rs9837954	T	C	T	C	-0.0043	-0.0061	0.6418	0.6475	FALSE	FALSE	FALSE	Y4RgQo	3	157316461	0.0135	0.6505	TRUE	igd	0.0009	2.636e-06	7824	216666	TRUE	reported	2	TRUE	0.0030957	22.8209
M00060	leucine	All DR	finn-b-DM_RETINOPATHY	rs9889080	A	G	A	G	0.0074	-0.0163	0.1641	0.1563	FALSE	FALSE	FALSE	Y4RgQo	16	55926873	0.0177	0.3566	TRUE	igd	0.0016	4.211e-06	7824	216666	TRUE	reported	2	TRUE	0.00290145	21.3848
M00060	leucine	All DR	finn-b-DM_RETINOPATHY	rs989960	T	C	T	C	0.0041	-0.0039	0.4175	0.5088	FALSE	FALSE	FALSE	Y4RgQo	7	107445727	0.0128	0.759	TRUE	igd	0.0009	4.662e-06	7824	216666	TRUE	reported	2	TRUE	0.00281522	20.7474
M00060	leucine	All DR	finn-b-DM_RETINOPATHY	rs9903421	T	C	T	C	-0.0041	0.0235	0.5633	0.562	FALSE	FALSE	FALSE	Y4RgQo	17	39067912	0.013	0.0703299	TRUE	igd	0.0009	7.394e-06	7824	216666	TRUE	reported	2	TRUE	0.00281522	20.7474
M00063	cholesterol	All DR	finn-b-DM_RETINOPATHY	rs10011091	T	C	T	C	0.0086	0.001	0.8159	0.878	FALSE	FALSE	FALSE	fZJ3bf	4	160932189	0.0196	0.9574	TRUE	igd	0.0018	2.151e-06	7824	216666	TRUE	reported	2	TRUE	0.00308983	22.821
M00063	cholesterol	All DR	finn-b-DM_RETINOPATHY	rs1005596	A	G	A	G	0.0115	-0.0058	0.1014	0.04994	FALSE	FALSE	FALSE	fZJ3bf	17	33142245	0.0295	0.8448	TRUE	igd	0.0025	4.195e-06	7824	216666	TRUE	reported	2	TRUE	0.00286482	21.1543
M00063	cholesterol	All DR	finn-b-DM_RETINOPATHY	rs10207315	T	G	T	G	0.0078	-0.0123	0.2432	0.1814	FALSE	FALSE	FALSE	fZJ3bf	2	21196346	0.0167	0.4598	TRUE	igd	0.0017	4.789e-06	7824	216666	TRUE	reported	2	TRUE	0.00285022	21.0462
M00063	cholesterol	All DR	finn-b-DM_RETINOPATHY	rs10493549	A	G	A	G	-0.009	0.0054	0.7989	0.8216	FALSE	FALSE	FALSE	fZJ3bf	1	75311145	0.0168	0.745901	TRUE	igd	0.0017	2.274e-07	7824	216666	TRUE	reported	2	TRUE	0.0037911	28.0201
M00063	cholesterol	All DR	finn-b-DM_RETINOPATHY	rs1077834	T	C	T	C	-0.0113	0.0359	0.7912	0.7424	FALSE	FALSE	FALSE	fZJ3bf	15	58723479	0.0148	0.01516	TRUE	igd	0.0023	6.867e-07	7824	216666	TRUE	reported	2	TRUE	0.00326669	24.1314
M00063	cholesterol	All DR	finn-b-DM_RETINOPATHY	rs11022174	A	G	A	G	0.0101	0.0023	0.295	0.3594	FALSE	FALSE	FALSE	fZJ3bf	11	12123206	0.0135	0.8624	TRUE	igd	0.0023	7.361e-06	7824	216666	TRUE	reported	2	TRUE	0.00261143	19.2783
M00063	cholesterol	All DR	finn-b-DM_RETINOPATHY	rs11106131	T	G	T	G	-0.0089	0.0255	0.2379	0.2098	FALSE	FALSE	FALSE	fZJ3bf	12	78045649	0.0158	0.1079	TRUE	igd	0.0019	1.807e-06	7824	216666	TRUE	reported	2	TRUE	0.00297035	21.9359
M00063	cholesterol	All DR	finn-b-DM_RETINOPATHY	rs11111293	T	C	T	C	-0.008	0.0006	0.7914	0.7717	FALSE	FALSE	FALSE	fZJ3bf	12	102921296	0.0154	0.9689	TRUE	igd	0.0018	6.118e-06	7824	216666	TRUE	reported	2	TRUE	0.00267485	19.7477
M00063	cholesterol	All DR	finn-b-DM_RETINOPATHY	rs1124515	A	G	A	G	-0.0078	-0.0043	0.2539	0.2634	FALSE	FALSE	FALSE	fZJ3bf	11	126346842	0.0146	0.7692	TRUE	igd	0.0017	6.006e-06	7824	216666	TRUE	reported	2	TRUE	0.00285022	21.0462
M00063	cholesterol	All DR	finn-b-DM_RETINOPATHY	rs11610936	T	C	T	C	-0.0121	0.0396	0.0989	0.09175	FALSE	FALSE	FALSE	fZJ3bf	12	95285404	0.0224	0.0762606	TRUE	igd	0.0025	1.343e-06	7824	216666	TRUE	reported	2	TRUE	0.00317058	23.4192
M00063	cholesterol	All DR	finn-b-DM_RETINOPATHY	rs11813145	A	G	A	G	0.0076	0.0162	0.3414	0.293	FALSE	FALSE	FALSE	fZJ3bf	10	45134272	0.0143	0.2578	TRUE	igd	0.0017	5.867e-06	7824	216666	TRUE	reported	2	TRUE	0.00270632	19.9807
M00063	cholesterol	All DR	finn-b-DM_RETINOPATHY	rs12648765	A	G	A	G	0.0564	0.1125	0.9861	0.990462	FALSE	FALSE	FALSE	fZJ3bf	4	60544511	0.0668	0.0919496	TRUE	igd	0.0122	3.568e-06	7824	216666	TRUE	reported	2	TRUE	0.0119771	21.3474
M00063	cholesterol	All DR	finn-b-DM_RETINOPATHY	rs12881791	T	G	T	G	-0.0083	-0.0186	0.7603	0.7003	FALSE	FALSE	FALSE	fZJ3bf	14	63023507	0.0141	0.1856	TRUE	igd	0.0018	5.911e-06	7824	216666	TRUE	reported	2	TRUE	0.00287863	21.2566
M00063	cholesterol	All DR	finn-b-DM_RETINOPATHY	rs12896813	T	C	T	C	-0.0082	0.0009	0.1853	0.1684	FALSE	FALSE	FALSE	fZJ3bf	14	43029500	0.0172	0.9594	TRUE	igd	0.0018	3.524e-06	7824	216666	TRUE	reported	2	TRUE	0.00280988	20.7475
M00063	cholesterol	All DR	finn-b-DM_RETINOPATHY	rs1411983	A	T	A	T	-0.0073	0.004	0.594	0.6215	FALSE	TRUE	FALSE	fZJ3bf	9	89236178	0.0133	0.7622	TRUE	igd	0.0017	9.208e-06	7824	216666	TRUE	reported	2	TRUE	0.00249741	18.4344
M00063	cholesterol	All DR	finn-b-DM_RETINOPATHY	rs1433904	T	C	T	C	0.0442	0.1061	0.0228	0.01865	FALSE	FALSE	FALSE	fZJ3bf	11	4819790	0.0475	0.0255	TRUE	igd	0.0097	5.056e-06	7824	216666	TRUE	reported	2	TRUE	0.0116403	20.74
M00063	cholesterol	All DR	finn-b-DM_RETINOPATHY	rs1479402	T	C	T	C	0.0306	-0.0609	0.0137	0.005617	FALSE	FALSE	FALSE	fZJ3bf	3	61973121	0.0852	0.4752	TRUE	igd	0.0068	6.854e-06	7824	216666	TRUE	reported	2	TRUE	0.00274195	20.2445
M00063	cholesterol	All DR	finn-b-DM_RETINOPATHY	rs17182784	T	C	T	C	-0.0082	-0.0056	0.253	0.3255	FALSE	FALSE	FALSE	fZJ3bf	2	166100967	0.0138	0.684499	TRUE	igd	0.0017	2.1e-06	7824	216666	TRUE	reported	2	TRUE	0.00314911	23.2601
M00063	cholesterol	All DR	finn-b-DM_RETINOPATHY	rs17293443	T	C	T	C	0.0078	0.0097	0.7718	0.7291	FALSE	FALSE	FALSE	fZJ3bf	15	67437863	0.0146	0.5043	TRUE	igd	0.0017	8.091e-06	7824	216666	TRUE	reported	2	TRUE	0.00285022	21.0462
M00063	cholesterol	All DR	finn-b-DM_RETINOPATHY	rs17683567	T	C	T	C	0.0078	0.0047	0.2146	0.1898	FALSE	FALSE	FALSE	fZJ3bf	8	133876930	0.0164	0.773701	TRUE	igd	0.0017	7.567e-06	7824	216666	TRUE	reported	2	TRUE	0.00285022	21.0462
M00063	cholesterol	All DR	finn-b-DM_RETINOPATHY	rs17728920	A	C	A	C	0.0081	-0.0406	0.1768	0.1444	FALSE	FALSE	FALSE	fZJ3bf	13	26132841	0.0183	0.0261999	TRUE	igd	0.0018	5.299e-06	7824	216666	TRUE	reported	2	TRUE	0.00274195	20.2445
M00063	cholesterol	All DR	finn-b-DM_RETINOPATHY	rs17765253	A	G	A	G	0.0096	-0.0072	0.1845	0.2344	FALSE	FALSE	FALSE	fZJ3bf	12	54099369	0.0153	0.637801	TRUE	igd	0.0018	8.265e-08	7824	216666	TRUE	reported	2	TRUE	0.00384725	28.4367
M00063	cholesterol	All DR	finn-b-DM_RETINOPATHY	rs2026590	T	G	T	G	0.008	-0.0056	0.2176	0.2065	FALSE	FALSE	FALSE	fZJ3bf	9	24833789	0.0159	0.723199	TRUE	igd	0.0017	3.764e-06	7824	216666	TRUE	reported	2	TRUE	0.00299782	22.1393
M00063	cholesterol	All DR	finn-b-DM_RETINOPATHY	rs2050223	A	G	A	G	-0.0078	-0.0054	0.2016	0.187	FALSE	FALSE	FALSE	fZJ3bf	20	15701814	0.0164	0.743	TRUE	igd	0.0017	7.22e-06	7824	216666	TRUE	reported	2	TRUE	0.00285022	21.0462
M00063	cholesterol	All DR	finn-b-DM_RETINOPATHY	rs2130712	A	C	A	C	0.0165	0.0648	0.92	0.9491	FALSE	FALSE	FALSE	fZJ3bf	4	155247554	0.0292	0.0265198	TRUE	igd	0.0032	2.429e-07	7824	216666	TRUE	reported	2	TRUE	0.00359692	26.5797
M00063	cholesterol	All DR	finn-b-DM_RETINOPATHY	rs2259571	T	G	T	G	-0.0078	-0.0879	0.6893	0.6809	FALSE	FALSE	FALSE	fZJ3bf	6	31583827	0.0137	1.60702e-10	TRUE	igd	0.0017	2.864e-06	7824	216666	TRUE	reported	2	TRUE	0.00285022	21.0462
M00063	cholesterol	All DR	finn-b-DM_RETINOPATHY	rs2407893	A	G	A	G	0.0079	0.0205	0.427	0.4005	FALSE	FALSE	FALSE	fZJ3bf	16	61623478	0.0132	0.1203	TRUE	igd	0.0016	1.285e-06	7824	216666	TRUE	reported	2	TRUE	0.00329918	24.3723
M00063	cholesterol	All DR	finn-b-DM_RETINOPATHY	rs2869804	A	G	A	G	0.0078	0.0417	0.2489	0.2115	FALSE	FALSE	FALSE	fZJ3bf	18	14141133	0.0157	0.00808407	TRUE	igd	0.0017	6.503e-06	7824	216666	TRUE	reported	2	TRUE	0.00285022	21.0462
M00063	cholesterol	All DR	finn-b-DM_RETINOPATHY	rs2870664	T	C	T	C	0.0147	0.0002	0.4767	0.3572	FALSE	FALSE	FALSE	fZJ3bf	20	54283260	0.0134	0.9855	TRUE	igd	0.0031	1.602e-06	7824	216666	TRUE	reported	2	TRUE	0.0125937	22.4604
M00063	cholesterol	All DR	finn-b-DM_RETINOPATHY	rs3747924	T	C	T	C	0.0083	-0.0219	0.1781	0.1906	FALSE	FALSE	FALSE	fZJ3bf	20	6182755	0.0164	0.1816	TRUE	igd	0.0018	4.243e-06	7824	216666	TRUE	reported	2	TRUE	0.00287863	21.2566
M00063	cholesterol	All DR	finn-b-DM_RETINOPATHY	rs3802195	T	G	T	G	0.0086	0.0165	0.1886	0.1389	FALSE	FALSE	FALSE	fZJ3bf	8	99140208	0.0186	0.3765	TRUE	igd	0.0018	1.132e-06	7824	216666	TRUE	reported	2	TRUE	0.00308983	22.821
M00063	cholesterol	All DR	finn-b-DM_RETINOPATHY	rs3897960	A	T	A	T	-0.0084	0.0246	0.2083	0.1819	FALSE	TRUE	FALSE	fZJ3bf	4	83701791	0.0167	0.1399	TRUE	igd	0.0017	1.287e-06	7824	216666	TRUE	reported	2	TRUE	0.00330408	24.4086
M00063	cholesterol	All DR	finn-b-DM_RETINOPATHY	rs4401492	T	G	T	G	0.0082	-0.0103	0.1795	0.1615	FALSE	FALSE	FALSE	fZJ3bf	4	184611799	0.0175	0.5576	TRUE	igd	0.0018	4.515e-06	7824	216666	TRUE	reported	2	TRUE	0.00280988	20.7475
M00063	cholesterol	All DR	finn-b-DM_RETINOPATHY	rs445925	A	G	A	G	-0.025	-0.0192	0.079	0.0746	FALSE	FALSE	FALSE	fZJ3bf	19	45415640	0.0245	0.434	TRUE	igd	0.004	4.105e-10	7824	216666	TRUE	reported	2	TRUE	0.00692467	39.0486
M00063	cholesterol	All DR	finn-b-DM_RETINOPATHY	rs4602115	T	G	T	G	0.0146	0.0279	0.7133	0.7304	FALSE	FALSE	FALSE	fZJ3bf	18	234473	0.0145	0.0544603	TRUE	igd	0.0033	7.651e-06	7824	216666	TRUE	reported	2	TRUE	0.0109807	19.5517
M00063	cholesterol	All DR	finn-b-DM_RETINOPATHY	rs4941743	T	C	T	C	0.0087	0.0018	0.2179	0.2593	FALSE	FALSE	FALSE	fZJ3bf	13	31664439	0.0147	0.9036	TRUE	igd	0.0017	3.282e-07	7824	216666	TRUE	reported	2	TRUE	0.00354345	26.1832
M00063	cholesterol	All DR	finn-b-DM_RETINOPATHY	rs602633	T	G	T	G	-0.0102	0.0035	0.2163	0.2171	FALSE	FALSE	FALSE	fZJ3bf	1	109821511	0.0156	0.8203	TRUE	igd	0.0017	5.024e-09	7824	216666	TRUE	reported	2	TRUE	0.00486421	35.9902
M00063	cholesterol	All DR	finn-b-DM_RETINOPATHY	rs6438950	C	G	C	G	0.0131	-0.0124	0.9036	0.8745	FALSE	TRUE	FALSE	fZJ3bf	3	96806729	0.0194	0.5218	TRUE	igd	0.0025	1.54e-07	7824	216666	TRUE	reported	2	TRUE	0.00371427	27.4501
M00063	cholesterol	All DR	finn-b-DM_RETINOPATHY	rs6511720	T	G	T	G	-0.0136	-0.025	0.1197	0.1022	FALSE	FALSE	FALSE	fZJ3bf	19	11202306	0.0213	0.2406	TRUE	igd	0.0027	3.688e-07	7824	216666	TRUE	reported	2	TRUE	0.00343308	25.3649
M00063	cholesterol	All DR	finn-b-DM_RETINOPATHY	rs6573766	T	G	T	G	-0.0085	0.0194	0.8061	0.7373	FALSE	FALSE	FALSE	fZJ3bf	14	24852046	0.0146	0.1845	TRUE	igd	0.0018	1.549e-06	7824	216666	TRUE	reported	2	TRUE	0.00301861	22.2933
M00063	cholesterol	All DR	finn-b-DM_RETINOPATHY	rs6603141	A	G	A	G	-0.0081	-0.0054	0.258	0.2279	FALSE	FALSE	FALSE	fZJ3bf	19	8158074	0.0154	0.724599	TRUE	igd	0.0017	2.608e-06	7824	216666	TRUE	reported	2	TRUE	0.003073	22.6963
M00063	cholesterol	All DR	finn-b-DM_RETINOPATHY	rs6970076	T	C	T	C	-0.0079	0.0186	0.7679	0.7219	FALSE	FALSE	FALSE	fZJ3bf	7	105698143	0.0143	0.1933	TRUE	igd	0.0017	4.366e-06	7824	216666	TRUE	reported	2	TRUE	0.00292356	21.5893
M00063	cholesterol	All DR	finn-b-DM_RETINOPATHY	rs7595385	T	C	T	C	0.0237	-0.0249	0.9759	0.95367	FALSE	FALSE	FALSE	fZJ3bf	2	166764552	0.0307	0.4172	TRUE	igd	0.0051	3.833e-06	7824	216666	TRUE	reported	2	TRUE	0.00292356	21.5893
M00063	cholesterol	All DR	finn-b-DM_RETINOPATHY	rs810551	C	G	C	G	0.008	-0.0034	0.7904	0.7732	FALSE	TRUE	FALSE	fZJ3bf	7	73492093	0.0153	0.8255	TRUE	igd	0.0017	4.659e-06	7824	216666	TRUE	reported	2	TRUE	0.00299782	22.1393
M00063	cholesterol	All DR	finn-b-DM_RETINOPATHY	rs871748	T	C	T	C	-0.0082	0.0326	0.182	0.205	FALSE	FALSE	FALSE	fZJ3bf	10	5701795	0.016	0.0418398	TRUE	igd	0.0018	8.562e-06	7824	216666	TRUE	reported	2	TRUE	0.00280988	20.7475
M00063	cholesterol	All DR	finn-b-DM_RETINOPATHY	rs886282	T	C	T	C	0.0081	0.0113	0.1989	0.2261	FALSE	FALSE	FALSE	fZJ3bf	17	55188150	0.0154	0.465	TRUE	igd	0.0018	3.711e-06	7824	216666	TRUE	reported	2	TRUE	0.00274195	20.2445
M00063	cholesterol	All DR	finn-b-DM_RETINOPATHY	rs927961	T	G	T	G	-0.0079	0.0117	0.7597	0.8122	FALSE	FALSE	FALSE	fZJ3bf	1	41246301	0.0165	0.4784	TRUE	igd	0.0017	5.057e-06	7824	216666	TRUE	reported	2	TRUE	0.00292356	21.5893
M00064	phenylalanine	All DR	finn-b-DM_RETINOPATHY	rs10050054	T	C	T	C	-0.0325	-0.0626	0.9828	0.9941	FALSE	FALSE	FALSE	VDyWD5	4	178647306	0.0837	0.4544	TRUE	igd	0.0069	2.583e-06	7824	216666	TRUE	reported	2	TRUE	0.0124485	22.1603
M00064	phenylalanine	All DR	finn-b-DM_RETINOPATHY	rs1498694	A	G	A	G	0.0075	-0.0018	0.4035	0.4058	FALSE	FALSE	FALSE	VDyWD5	12	103257876	0.0131	0.8887	TRUE	igd	0.0011	7.336e-11	7824	216666	TRUE	reported	2	TRUE	0.0062817	46.475
M00064	phenylalanine	All DR	finn-b-DM_RETINOPATHY	rs1565225	A	G	A	G	0.007	0.0001	0.245	0.329	FALSE	FALSE	FALSE	VDyWD5	8	85687107	0.0137	0.9965	TRUE	igd	0.0015	2.342e-06	7824	216666	TRUE	reported	2	TRUE	0.00387796	21.77
M00064	phenylalanine	All DR	finn-b-DM_RETINOPATHY	rs2905873	A	C	A	C	0.0055	-0.014	0.6858	0.7272	FALSE	FALSE	FALSE	VDyWD5	17	29532356	0.0145	0.3351	TRUE	igd	0.0012	2.966e-06	7824	216666	TRUE	reported	2	TRUE	0.0028484	21.0012
M00064	phenylalanine	All DR	finn-b-DM_RETINOPATHY	rs6831907	T	C	T	C	0.0206	-0.0014	0.0395	0.03129	FALSE	FALSE	FALSE	VDyWD5	4	190761715	0.0372	0.9699	TRUE	igd	0.0046	7.053e-06	7824	216666	TRUE	reported	2	TRUE	0.0112664	20.032
M00513	creatinine	All DR	finn-b-DM_RETINOPATHY	rs10426415	A	G	A	G	-0.0086	-0.0238	0.878	0.8423	FALSE	FALSE	FALSE	hVrnv6	19	41183590	0.0176	0.1759	TRUE	igd	0.0018	3.109e-06	7824	216666	TRUE	reported	2	TRUE	0.00309151	22.821
M00513	creatinine	All DR	finn-b-DM_RETINOPATHY	rs10519445	A	G	A	G	-0.0045	-0.0236	0.5338	0.5247	FALSE	FALSE	FALSE	hVrnv6	15	24106808	0.0129	0.0674404	TRUE	igd	0.0009	1.846e-06	7824	216666	TRUE	reported	2	TRUE	0.00338478	24.9932
M00513	creatinine	All DR	finn-b-DM_RETINOPATHY	rs11054328	T	C	T	C	0.0088	0.022	0.1072	0.09338	FALSE	FALSE	FALSE	hVrnv6	12	11663755	0.0221	0.3209	TRUE	igd	0.0018	1.456e-06	7824	216666	TRUE	reported	2	TRUE	0.0032365	23.8947
M00513	creatinine	All DR	finn-b-DM_RETINOPATHY	rs1116866	T	C	T	C	0.0094	0.0058	0.1035	0.1037	FALSE	FALSE	FALSE	hVrnv6	1	96976835	0.0211	0.7813	TRUE	igd	0.0018	2.866e-07	7824	216666	TRUE	reported	2	TRUE	0.0036912	27.2642
M00513	creatinine	All DR	finn-b-DM_RETINOPATHY	rs11638382	T	C	T	C	-0.0171	0.0142	0.1875	0.1693	FALSE	FALSE	FALSE	hVrnv6	15	29496888	0.0173	0.4101	TRUE	igd	0.0038	5.062e-06	7824	216666	TRUE	reported	2	TRUE	0.0113557	20.227
M00513	creatinine	All DR	finn-b-DM_RETINOPATHY	rs11694230	T	C	T	C	-0.0075	-0.0265	0.3363	0.4437	FALSE	FALSE	FALSE	hVrnv6	2	6839127	0.0129	0.0405499	TRUE	igd	0.0017	9.003e-06	7824	216666	TRUE	reported	2	TRUE	0.00263719	19.4584
M00513	creatinine	All DR	finn-b-DM_RETINOPATHY	rs12175103	A	C	A	C	0.0048	0.0035	0.4153	0.426	FALSE	FALSE	FALSE	hVrnv6	6	100706809	0.0129	0.7857	TRUE	igd	0.0009	4.863e-07	7824	216666	TRUE	reported	2	TRUE	0.00384934	28.4367
M00513	creatinine	All DR	finn-b-DM_RETINOPATHY	rs12324230	T	C	T	C	0.0042	0.0134	0.5209	0.5199	FALSE	FALSE	FALSE	hVrnv6	15	75806911	0.0129	0.2991	TRUE	igd	0.0009	8.677e-06	7824	216666	TRUE	reported	2	TRUE	0.00294981	21.7719
M00513	creatinine	All DR	finn-b-DM_RETINOPATHY	rs12801550	T	C	T	C	0.0088	-0.012	0.8705	0.8888	FALSE	FALSE	FALSE	hVrnv6	11	13993754	0.0206	0.5605	TRUE	igd	0.0018	9.639e-07	7824	216666	TRUE	reported	2	TRUE	0.0032365	23.8947
M00513	creatinine	All DR	finn-b-DM_RETINOPATHY	rs13031396	T	G	T	G	-0.0076	-0.0122	0.2473	0.2359	FALSE	FALSE	FALSE	hVrnv6	2	60717399	0.0151	0.4213	TRUE	igd	0.0017	9.166e-06	7824	216666	TRUE	reported	2	TRUE	0.00270779	19.9807
M00513	creatinine	All DR	finn-b-DM_RETINOPATHY	rs1374355	A	T	A	T	0.0083	0.0366	0.1077	0.1106	FALSE	TRUE	FALSE	hVrnv6	2	200156193	0.0204	0.0733905	TRUE	igd	0.0019	8.594e-06	7824	216666	TRUE	reported	2	TRUE	0.00258576	19.0779
M00513	creatinine	All DR	finn-b-DM_RETINOPATHY	rs1498350	A	C	A	C	0.0045	-0.0103	0.4954	0.3645	FALSE	FALSE	FALSE	hVrnv6	1	67294143	0.0134	0.442	TRUE	igd	0.001	1.879e-06	7824	216666	TRUE	reported	2	TRUE	0.00274344	20.2445
M00513	creatinine	All DR	finn-b-DM_RETINOPATHY	rs17533525	T	C	T	C	0.0082	0.0141	0.1534	0.2507	FALSE	FALSE	FALSE	hVrnv6	5	106779692	0.0149	0.3457	TRUE	igd	0.0018	5.037e-06	7824	216666	TRUE	reported	2	TRUE	0.0028114	20.7474
M00513	creatinine	All DR	finn-b-DM_RETINOPATHY	rs1955135	A	C	A	C	0.008	-0.0395	0.8659	0.8533	FALSE	FALSE	FALSE	hVrnv6	3	105164872	0.0181	0.0290703	TRUE	igd	0.0018	9.994e-06	7824	216666	TRUE	reported	2	TRUE	0.0026763	19.7477
M00513	creatinine	All DR	finn-b-DM_RETINOPATHY	rs1990178	T	C	T	C	-0.0164	0.0024	0.1943	0.2228	FALSE	FALSE	FALSE	hVrnv6	7	21300265	0.0154	0.8771	TRUE	igd	0.0036	6.272e-06	7824	216666	TRUE	reported	2	TRUE	0.0116345	20.7295
M00513	creatinine	All DR	finn-b-DM_RETINOPATHY	rs2042499	A	C	A	C	0.0052	0.0062	0.4837	0.484	FALSE	FALSE	FALSE	hVrnv6	7	24095366	0.0129	0.6283	TRUE	igd	0.0009	4.883e-08	7824	216666	TRUE	reported	2	TRUE	0.0045146	33.3736
M00513	creatinine	All DR	finn-b-DM_RETINOPATHY	rs2048277	A	G	A	G	0.0083	-0.0264	0.8956	0.9576	FALSE	FALSE	FALSE	hVrnv6	2	211151774	0.0321	0.4108	TRUE	igd	0.0019	8.751e-06	7824	216666	TRUE	reported	2	TRUE	0.00258576	19.0779
M00513	creatinine	All DR	finn-b-DM_RETINOPATHY	rs2289804	A	G	A	G	-0.0143	0.0011	0.9343	0.8965	FALSE	FALSE	FALSE	hVrnv6	10	69993032	0.0212	0.9573	TRUE	igd	0.0027	1.246e-07	7824	216666	TRUE	reported	2	TRUE	0.00379626	28.0431
M00513	creatinine	All DR	finn-b-DM_RETINOPATHY	rs2521310	T	C	T	C	0.009	0.0056	0.874	0.7999	FALSE	FALSE	FALSE	hVrnv6	7	89352860	0.0162	0.7286	TRUE	igd	0.002	6.795e-06	7824	216666	TRUE	reported	2	TRUE	0.00360432	20.2428
M00513	creatinine	All DR	finn-b-DM_RETINOPATHY	rs394282	A	T	A	T	-0.0163	-0.0042	0.1112	0.129	FALSE	TRUE	FALSE	hVrnv6	1	8284657	0.0193	0.8258	TRUE	igd	0.0033	1.016e-06	7824	216666	TRUE	reported	2	TRUE	0.0136498	24.3699
M00513	creatinine	All DR	finn-b-DM_RETINOPATHY	rs4460629	T	C	T	C	-0.0045	0.0049	0.5224	0.4742	FALSE	FALSE	FALSE	hVrnv6	1	155135335	0.0129	0.701501	TRUE	igd	0.001	2.205e-06	7824	216666	TRUE	reported	2	TRUE	0.00274344	20.2445
M00513	creatinine	All DR	finn-b-DM_RETINOPATHY	rs6502247	A	G	A	G	-0.009	0.0133	0.119	0.1241	FALSE	FALSE	FALSE	hVrnv6	17	13203562	0.0198	0.4998	TRUE	igd	0.002	6.795e-06	7824	216666	TRUE	reported	2	TRUE	0.00360432	20.2428
M00513	creatinine	All DR	finn-b-DM_RETINOPATHY	rs6663614	A	C	A	C	-0.0104	-0.002	0.2085	0.2126	FALSE	FALSE	FALSE	hVrnv6	1	213097941	0.0161	0.8998	TRUE	igd	0.0022	3.057e-06	7824	216666	TRUE	reported	2	TRUE	0.00302669	22.341
M00513	creatinine	All DR	finn-b-DM_RETINOPATHY	rs9312777	T	C	T	C	0.0043	-0.0187	0.4788	0.3829	FALSE	FALSE	FALSE	hVrnv6	5	11556754	0.0133	0.158	TRUE	igd	0.0009	4.677e-06	7824	216666	TRUE	reported	2	TRUE	0.00309151	22.821
M00513	creatinine	All DR	finn-b-DM_RETINOPATHY	rs9456538	A	G	A	G	-0.0082	-0.0102	0.1493	0.2166	FALSE	FALSE	FALSE	hVrnv6	6	160853393	0.0156	0.5125	TRUE	igd	0.0018	4.198e-06	7824	216666	TRUE	reported	2	TRUE	0.0028114	20.7474
M00513	creatinine	All DR	finn-b-DM_RETINOPATHY	rs9477021	C	G	C	G	-0.0236	0.0259	0.0178	0.02987	FALSE	TRUE	FALSE	hVrnv6	6	16084400	0.0379	0.4937	TRUE	igd	0.0053	7.726e-06	7824	216666	TRUE	reported	2	TRUE	0.00268638	19.8223
M00527	lactate	All DR	finn-b-DM_RETINOPATHY	rs10788232	T	C	T	C	-0.0111	-0.0063	0.6825	0.6106	FALSE	FALSE	FALSE	i1zdUP	10	123803584	0.0132	0.6356	TRUE	igd	0.0024	2.464e-06	7824	216666	TRUE	reported	2	TRUE	0.00289595	21.3848
M00527	lactate	All DR	finn-b-DM_RETINOPATHY	rs1193345	A	G	A	G	-0.0216	-0.0083	0.9357	0.9022	FALSE	FALSE	FALSE	i1zdUP	1	17913714	0.0218	0.704399	TRUE	igd	0.0045	1.434e-06	7824	216666	TRUE	reported	2	TRUE	0.00311855	23.0337
M00527	lactate	All DR	finn-b-DM_RETINOPATHY	rs1330523	A	G	A	G	-0.0117	0.0111	0.2326	0.213	FALSE	FALSE	FALSE	i1zdUP	13	104925616	0.0157	0.4779	TRUE	igd	0.0024	1.561e-06	7824	216666	TRUE	reported	2	TRUE	0.00321645	23.7592
M00527	lactate	All DR	finn-b-DM_RETINOPATHY	rs13403441	A	T	A	T	-0.0235	-0.0037	0.8588	0.8582	FALSE	TRUE	FALSE	i1zdUP	2	83226144	0.0185	0.8413	TRUE	igd	0.0048	1.019e-06	7824	216666	TRUE	reported	2	TRUE	0.0134283	23.942
M00527	lactate	All DR	finn-b-DM_RETINOPATHY	rs16937124	A	C	A	C	-0.021	-0.0089	0.9471	0.94515	FALSE	FALSE	FALSE	i1zdUP	10	36885746	0.0292	0.7611	TRUE	igd	0.0046	5.622e-06	7824	216666	TRUE	reported	2	TRUE	0.00282178	20.8356
M00527	lactate	All DR	finn-b-DM_RETINOPATHY	rs1876100	A	T	A	T	-0.0106	-0.0315	0.2626	0.3106	FALSE	TRUE	FALSE	i1zdUP	9	81189702	0.0139	0.0235201	TRUE	igd	0.0024	9.204e-06	7824	216666	TRUE	reported	2	TRUE	0.0026416	19.5016
M00527	lactate	All DR	finn-b-DM_RETINOPATHY	rs2000812	T	C	T	C	0.0111	0.0052	0.8223	0.7413	FALSE	FALSE	FALSE	i1zdUP	18	47093790	0.0147	0.723601	TRUE	igd	0.0025	9.7e-06	7824	216666	TRUE	reported	2	TRUE	0.00266951	19.7082
M00527	lactate	All DR	finn-b-DM_RETINOPATHY	rs3785024	A	G	A	G	-0.0223	0.0319	0.9469	0.94186	FALSE	FALSE	FALSE	i1zdUP	16	84136233	0.0275	0.2467	TRUE	igd	0.0049	5.562e-06	7824	216666	TRUE	reported	2	TRUE	0.0028043	20.7062
M00527	lactate	All DR	finn-b-DM_RETINOPATHY	rs4635489	A	G	A	G	0.0364	-0.0154	0.0177	0.0325	FALSE	FALSE	FALSE	i1zdUP	2	30126856	0.0363	0.6726	TRUE	igd	0.008	5.663e-06	7824	216666	TRUE	reported	2	TRUE	0.00280305	20.6969
M00527	lactate	All DR	finn-b-DM_RETINOPATHY	rs4718532	T	C	T	C	-0.016	0.0045	0.5052	0.4556	FALSE	FALSE	FALSE	i1zdUP	7	66805000	0.013	0.7258	TRUE	igd	0.0035	6.605e-06	7824	216666	TRUE	reported	2	TRUE	0.0117279	20.8742
M00527	lactate	All DR	finn-b-DM_RETINOPATHY	rs723526	A	G	A	G	-0.011	-0.0021	0.1994	0.1568	FALSE	FALSE	FALSE	i1zdUP	7	55134819	0.0177	0.906	TRUE	igd	0.0024	6.624e-06	7824	216666	TRUE	reported	2	TRUE	0.00284415	21.0012
M00527	lactate	All DR	finn-b-DM_RETINOPATHY	rs780093	T	C	T	C	0.0117	-0.0159	0.4	0.3532	FALSE	FALSE	FALSE	i1zdUP	2	27742603	0.0135	0.2376	TRUE	igd	0.0023	1.887e-07	7824	216666	TRUE	reported	2	TRUE	0.00350123	25.8701
M00542	3-hydroxybutyrate (BHBA)	All DR	finn-b-DM_RETINOPATHY	rs11224003	A	G	A	G	0.0419	-0.032	0.177	0.1666	FALSE	FALSE	FALSE	uaxiM6	11	134637840	0.0173	0.0645907	TRUE	igd	0.0093	7.072e-06	7824	216666	TRUE	reported	2	TRUE	0.00274626	20.2929
M00542	3-hydroxybutyrate (BHBA)	All DR	finn-b-DM_RETINOPATHY	rs11719883	C	G	C	G	-0.0524	-0.0175	0.8445	0.8224	FALSE	TRUE	FALSE	uaxiM6	3	144922477	0.0169	0.2982	TRUE	igd	0.0103	3.864e-07	7824	216666	TRUE	reported	2	TRUE	0.00349896	25.8744
M00542	3-hydroxybutyrate (BHBA)	All DR	finn-b-DM_RETINOPATHY	rs13288937	A	C	A	C	0.2488	0.0819	0.0205	0.007423	FALSE	FALSE	FALSE	uaxiM6	9	18117253	0.0757	0.2789	TRUE	igd	0.0526	2.287e-06	7824	216666	TRUE	reported	2	TRUE	0.0125104	22.3479
M00542	3-hydroxybutyrate (BHBA)	All DR	finn-b-DM_RETINOPATHY	rs2295758	T	C	T	C	-0.1137	-0.0774	0.9754	0.97383	FALSE	FALSE	FALSE	uaxiM6	11	35236125	0.0403	0.0551798	TRUE	igd	0.0255	8.568e-06	7824	216666	TRUE	reported	2	TRUE	0.00268995	19.8757
M00542	3-hydroxybutyrate (BHBA)	All DR	finn-b-DM_RETINOPATHY	rs2711506	A	G	A	G	-0.0326	0.0032	0.5343	0.5716	FALSE	FALSE	FALSE	uaxiM6	7	68256685	0.013	0.8044	TRUE	igd	0.0072	6.349e-06	7824	216666	TRUE	reported	2	TRUE	0.00277356	20.4952
M00542	3-hydroxybutyrate (BHBA)	All DR	finn-b-DM_RETINOPATHY	rs4297577	T	C	T	C	0.0977	-0.0458	0.0384	0.0277	FALSE	FALSE	FALSE	uaxiM6	13	80231387	0.0401	0.2529	TRUE	igd	0.0209	2.938e-06	7824	216666	TRUE	reported	2	TRUE	0.00295586	21.8463
M00542	3-hydroxybutyrate (BHBA)	All DR	finn-b-DM_RETINOPATHY	rs4838537	T	C	T	C	0.3226	0.0615	0.0133	0.0341	FALSE	FALSE	FALSE	uaxiM6	10	50827721	0.0354	0.0823209	TRUE	igd	0.0699	3.964e-06	7824	216666	TRUE	reported	2	TRUE	0.0119173	21.2756
M00542	3-hydroxybutyrate (BHBA)	All DR	finn-b-DM_RETINOPATHY	rs6493912	T	C	T	C	-0.0368	0.0257	0.7431	0.7813	FALSE	FALSE	FALSE	uaxiM6	15	57600488	0.0156	0.0994901	TRUE	igd	0.0081	5.359e-06	7824	216666	TRUE	reported	2	TRUE	0.00279245	20.6352
M00542	3-hydroxybutyrate (BHBA)	All DR	finn-b-DM_RETINOPATHY	rs7314742	T	G	T	G	-0.0358	0.0141	0.2662	0.2225	FALSE	FALSE	FALSE	uaxiM6	12	122212752	0.0154	0.3622	TRUE	igd	0.008	8.508e-06	7824	216666	TRUE	reported	2	TRUE	0.00270945	20.0202
M00542	3-hydroxybutyrate (BHBA)	All DR	finn-b-DM_RETINOPATHY	rs8000457	T	C	T	C	-0.2093	-0.0228	0.9661	0.94325	FALSE	FALSE	FALSE	uaxiM6	13	22871975	0.0278	0.4117	TRUE	igd	0.0433	1.351e-06	7824	216666	TRUE	reported	2	TRUE	0.0130576	23.3384
M00553	cotinine	All DR	finn-b-DM_RETINOPATHY	rs1176413	T	C	T	C	-0.1032	-0.0061	0.1873	0.1616	FALSE	FALSE	FALSE	McCWZj	10	132574025	0.0174	0.7252	TRUE	igd	0.0219	2.545e-06	7824	216666	TRUE	reported	2	TRUE	0.0176912	22.17
M00553	cotinine	All DR	finn-b-DM_RETINOPATHY	rs12440014	C	G	C	G	0.1008	0.0164	0.7673	0.7194	FALSE	TRUE	FALSE	McCWZj	15	78926726	0.0143	0.2528	TRUE	igd	0.0213	2.18e-06	7824	216666	TRUE	reported	2	TRUE	0.0178394	22.3592
M00553	cotinine	All DR	finn-b-DM_RETINOPATHY	rs1556938	T	G	T	G	-0.1815	-0.0107	0.0466	0.102	FALSE	FALSE	FALSE	McCWZj	1	180489915	0.0213	0.6167	TRUE	igd	0.041	9.589e-06	7824	216666	TRUE	reported	2	TRUE	0.015645	19.565
M00553	cotinine	All DR	finn-b-DM_RETINOPATHY	rs1605457	T	C	T	C	0.3731	0.0067	0.9643	0.8929	FALSE	FALSE	FALSE	McCWZj	18	68662821	0.0208	0.747699	TRUE	igd	0.08	3.097e-06	7824	216666	TRUE	reported	2	TRUE	0.0713717	21.5968
M00553	cotinine	All DR	finn-b-DM_RETINOPATHY	rs16830773	C	G	C	G	-0.5244	0.0006	0.0197	0.02814	FALSE	TRUE	FALSE	McCWZj	2	135300726	0.0386	0.9874	TRUE	igd	0.1007	1.922e-07	7824	216666	TRUE	reported	2	TRUE	0.0874457	26.9269
M00553	cotinine	All DR	finn-b-DM_RETINOPATHY	rs17800513	T	G	T	G	-0.1308	0.021	0.1085	0.1655	FALSE	FALSE	FALSE	McCWZj	19	51314692	0.0173	0.2228	TRUE	igd	0.0273	1.575e-06	7824	216666	TRUE	reported	2	TRUE	0.0182775	22.9184
M00553	cotinine	All DR	finn-b-DM_RETINOPATHY	rs1818902	T	C	T	C	0.5718	0.0307	0.9701	0.9926	FALSE	FALSE	FALSE	McCWZj	3	81947741	0.0758	0.6856	TRUE	igd	0.1255	5.205e-06	7824	216666	TRUE	reported	2	TRUE	0.0683395	20.612
M00553	cotinine	All DR	finn-b-DM_RETINOPATHY	rs2075317	T	C	T	C	0.0732	0.0265	0.5417	0.5015	FALSE	FALSE	FALSE	McCWZj	12	4492315	0.0129	0.0402004	TRUE	igd	0.0165	9.187e-06	7824	216666	TRUE	reported	2	TRUE	0.0157114	19.6494
M00553	cotinine	All DR	finn-b-DM_RETINOPATHY	rs2211372	T	C	T	C	0.3317	-0.073	0.985	0.990897	FALSE	FALSE	FALSE	McCWZj	6	22587398	0.0679	0.282	TRUE	igd	0.0696	1.869e-06	7824	216666	TRUE	reported	2	TRUE	0.0180876	22.6761
M00553	cotinine	All DR	finn-b-DM_RETINOPATHY	rs2234233	A	G	A	G	-0.1234	-0.0068	0.135	0.1651	FALSE	FALSE	FALSE	McCWZj	5	9629529	0.0174	0.6951	TRUE	igd	0.0248	6.376e-07	7824	216666	TRUE	reported	2	TRUE	0.0196847	24.7185
M00553	cotinine	All DR	finn-b-DM_RETINOPATHY	rs6468437	T	C	T	C	0.1246	-0.0408	0.8334	0.8388	FALSE	FALSE	FALSE	McCWZj	8	37590446	0.0176	0.0201099	TRUE	igd	0.0277	6.86e-06	7824	216666	TRUE	reported	2	TRUE	0.0161452	20.2009
M00553	cotinine	All DR	finn-b-DM_RETINOPATHY	rs6816298	A	G	A	G	0.1842	0.0062	0.8254	0.8073	FALSE	FALSE	FALSE	McCWZj	4	65144051	0.0163	0.7014	TRUE	igd	0.0403	4.76e-06	7824	216666	TRUE	reported	2	TRUE	0.0687465	20.7438
M00553	cotinine	All DR	finn-b-DM_RETINOPATHY	rs7359970	C	G	C	G	0.2147	0.0047	0.8975	0.8821	FALSE	TRUE	FALSE	McCWZj	19	48696935	0.02	0.8135	TRUE	igd	0.0451	1.927e-06	7824	216666	TRUE	reported	2	TRUE	0.0741427	22.5025
M00553	cotinine	All DR	finn-b-DM_RETINOPATHY	rs7482087	T	C	T	C	-0.5162	-0.0594	0.0254	0.019	FALSE	FALSE	FALSE	McCWZj	11	11655316	0.0475	0.2118	TRUE	igd	0.1064	1.237e-06	7824	216666	TRUE	reported	2	TRUE	0.0767838	23.3707
M00553	cotinine	All DR	finn-b-DM_RETINOPATHY	rs7701941	C	G	C	G	-0.5561	0.0031	0.0194	0.02502	FALSE	TRUE	FALSE	McCWZj	5	134789579	0.0408	0.9396	TRUE	igd	0.1115	6.097e-07	7824	216666	TRUE	reported	2	TRUE	0.0807946	24.6988
M00553	cotinine	All DR	finn-b-DM_RETINOPATHY	rs9614985	A	G	A	G	-0.0855	0.0113	0.4177	0.4326	FALSE	FALSE	FALSE	McCWZj	22	45320631	0.013	0.3826	TRUE	igd	0.0177	1.283e-06	7824	216666	TRUE	reported	2	TRUE	0.0185729	23.296
M00569	caffeine	All DR	finn-b-DM_RETINOPATHY	rs1039293	A	G	A	G	0.0709	-0.0061	0.4948	0.4371	FALSE	FALSE	FALSE	XWSe3D	3	25155294	0.013	0.639	TRUE	igd	0.0153	3.393e-06	7824	216666	TRUE	reported	2	TRUE	0.0123806	21.4488
M00569	caffeine	All DR	finn-b-DM_RETINOPATHY	rs10935899	C	G	C	G	-0.0506	-0.0127	0.8197	0.8067	FALSE	TRUE	FALSE	XWSe3D	3	152485128	0.0163	0.4359	TRUE	igd	0.011	4.539e-06	7824	216666	TRUE	reported	2	TRUE	0.00290055	21.1542
M00569	caffeine	All DR	finn-b-DM_RETINOPATHY	rs1397829	A	G	A	G	0.042	0.0056	0.5328	0.4648	FALSE	FALSE	FALSE	XWSe3D	4	23587996	0.013	0.663399	TRUE	igd	0.0085	7.076e-07	7824	216666	TRUE	reported	2	TRUE	0.00334528	24.4085
M00569	caffeine	All DR	finn-b-DM_RETINOPATHY	rs16902976	T	G	T	G	-0.1325	0.0082	0.0232	0.03472	FALSE	FALSE	FALSE	XWSe3D	5	36369458	0.0349	0.8133	TRUE	igd	0.0294	6.361e-06	7824	216666	TRUE	reported	2	TRUE	0.00278454	20.3057
M00569	caffeine	All DR	finn-b-DM_RETINOPATHY	rs2446427	T	C	T	C	-0.0554	-0.0231	0.8371	0.8871	FALSE	FALSE	FALSE	XWSe3D	15	51672513	0.0204	0.2583	TRUE	igd	0.0122	5.211e-06	7824	216666	TRUE	reported	2	TRUE	0.00282681	20.6149
M00569	caffeine	All DR	finn-b-DM_RETINOPATHY	rs2472297	T	C	T	C	-0.0668	0.0325	0.2362	0.2479	FALSE	FALSE	FALSE	XWSe3D	15	75027880	0.0149	0.0289901	TRUE	igd	0.0104	1.502e-10	7824	216666	TRUE	reported	2	TRUE	0.00563971	41.2446
M00569	caffeine	All DR	finn-b-DM_RETINOPATHY	rs2493277	C	G	C	G	0.0605	-0.0089	0.6552	0.6764	FALSE	TRUE	FALSE	XWSe3D	1	3346348	0.0139	0.5217	TRUE	igd	0.0127	1.914e-06	7824	216666	TRUE	reported	2	TRUE	0.00311012	22.6874
M00569	caffeine	All DR	finn-b-DM_RETINOPATHY	rs384814	A	G	A	G	0.1452	-0.0572	0.0255	0.08017	FALSE	FALSE	FALSE	XWSe3D	8	9120723	0.0244	0.0191298	TRUE	igd	0.0326	8.35e-06	7824	216666	TRUE	reported	2	TRUE	0.00271983	19.8326
M00569	caffeine	All DR	finn-b-DM_RETINOPATHY	rs6603123	T	G	T	G	0.0865	0.0123	0.3939	0.4234	FALSE	FALSE	FALSE	XWSe3D	19	7854674	0.013	0.3462	TRUE	igd	0.0193	7.84e-06	7824	216666	TRUE	reported	2	TRUE	0.0115904	20.0637
M00569	caffeine	All DR	finn-b-DM_RETINOPATHY	rs6968554	A	G	A	G	0.0644	-0.0033	0.3756	0.3349	FALSE	FALSE	FALSE	XWSe3D	7	17287106	0.0136	0.806	TRUE	igd	0.0086	8.677e-14	7824	216666	TRUE	reported	2	TRUE	0.00765009	56.0603
M00569	caffeine	All DR	finn-b-DM_RETINOPATHY	rs8096497	A	G	A	G	0.089	0.024	0.097	0.1247	FALSE	FALSE	FALSE	XWSe3D	18	4770395	0.0201	0.2318	TRUE	igd	0.0163	4.836e-08	7824	216666	TRUE	reported	2	TRUE	0.00533249	29.8022
M00569	caffeine	All DR	finn-b-DM_RETINOPATHY	rs946712	A	C	A	C	0.1039	0.0321	0.9559	0.9749	FALSE	FALSE	FALSE	XWSe3D	9	134389070	0.0408	0.4303	TRUE	igd	0.0212	9.586e-07	7824	216666	TRUE	reported	2	TRUE	0.0032912	24.0126
M00575	arabinose	All DR	finn-b-DM_RETINOPATHY	rs12091176	A	G	A	G	0.127	0.0331	0.0264	0.154	FALSE	FALSE	FALSE	yGyOYA	1	216322436	0.0178	0.0626902	TRUE	igd	0.0271	2.814e-06	7824	216666	TRUE	reported	2	TRUE	0.0214479	21.918
M00575	arabinose	All DR	finn-b-DM_RETINOPATHY	rs12426131	A	G	A	G	0.0246	-0.0108	0.1446	0.1529	FALSE	FALSE	FALSE	yGyOYA	12	46567909	0.018	0.549099	TRUE	igd	0.0051	1.681e-06	7824	216666	TRUE	reported	2	TRUE	0.00421092	23.258
M00575	arabinose	All DR	finn-b-DM_RETINOPATHY	rs33976862	C	G	C	G	0.0602	0.0016	0.0674	0.04769	FALSE	TRUE	FALSE	yGyOYA	14	64408852	0.0301	0.9577	TRUE	igd	0.0135	7.764e-06	7824	216666	TRUE	reported	2	TRUE	0.0194591	19.8453
M00575	arabinose	All DR	finn-b-DM_RETINOPATHY	rs526744	T	C	T	C	-0.021	-0.0208	0.243	0.2117	FALSE	FALSE	FALSE	yGyOYA	19	49300605	0.0158	0.19	TRUE	igd	0.0042	7.141e-07	7824	216666	TRUE	reported	2	TRUE	0.00552486	24.9889
M00575	arabinose	All DR	finn-b-DM_RETINOPATHY	rs7790791	T	C	T	C	0.0594	-0.0143	0.0873	0.1119	FALSE	FALSE	FALSE	yGyOYA	7	139994273	0.0205	0.4859	TRUE	igd	0.013	4.672e-06	7824	216666	TRUE	reported	2	TRUE	0.0204109	20.8362
M00577	fructose	All DR	finn-b-DM_RETINOPATHY	rs2456584	A	G	A	G	-0.0179	-0.0028	0.5393	0.5635	FALSE	FALSE	FALSE	u2U3lb	19	51313145	0.013	0.8262	TRUE	igd	0.0037	1.635e-06	7824	216666	TRUE	reported	2	TRUE	0.00318154	23.3983
M00577	fructose	All DR	finn-b-DM_RETINOPATHY	rs4663119	A	G	A	G	0.0331	-0.0006	0.0773	0.07529	FALSE	FALSE	FALSE	u2U3lb	2	235172988	0.0245	0.9817	TRUE	igd	0.0074	7.324e-06	7824	216666	TRUE	reported	2	TRUE	0.00272099	20.002
M00577	fructose	All DR	finn-b-DM_RETINOPATHY	rs661454	A	G	A	G	0.0317	-0.0061	0.0848	0.06056	FALSE	FALSE	FALSE	u2U3lb	6	50620678	0.027	0.8199	TRUE	igd	0.0065	1.313e-06	7824	216666	TRUE	reported	2	TRUE	0.00323299	23.7779
M00584	mannose	All DR	finn-b-DM_RETINOPATHY	rs10736	T	C	T	C	-0.0118	-0.0038	0.2011	0.2203	FALSE	FALSE	FALSE	XVFx35	7	32526687	0.0155	0.8068	TRUE	igd	0.0026	4.731e-06	7824	216666	TRUE	reported	2	TRUE	0.00279647	20.592
M00584	mannose	All DR	finn-b-DM_RETINOPATHY	rs10982244	A	G	A	G	-0.0177	-0.0046	0.6098	0.5087	FALSE	FALSE	FALSE	XVFx35	9	117250278	0.0129	0.7227	TRUE	igd	0.004	8.931e-06	7824	216666	TRUE	reported	2	TRUE	0.0110402	19.5583
M00584	mannose	All DR	finn-b-DM_RETINOPATHY	rs11676911	A	G	A	G	-0.0429	0.0027	0.0216	0.02756	FALSE	FALSE	FALSE	XVFx35	2	129124919	0.0399	0.9463	TRUE	igd	0.0084	3.659e-07	7824	216666	TRUE	reported	2	TRUE	0.00353855	26.0758
M00584	mannose	All DR	finn-b-DM_RETINOPATHY	rs1181723	A	G	A	G	0.0116	-0.0094	0.2086	0.1648	FALSE	FALSE	FALSE	XVFx35	7	141110146	0.0176	0.5932	TRUE	igd	0.0026	5.629e-06	7824	216666	TRUE	reported	2	TRUE	0.00270273	19.8999
M00584	mannose	All DR	finn-b-DM_RETINOPATHY	rs12218544	C	G	C	G	-0.019	-0.0254	0.0836	0.08601	FALSE	TRUE	FALSE	XVFx35	10	124947286	0.0229	0.2669	TRUE	igd	0.0039	1.28e-06	7824	216666	TRUE	reported	2	TRUE	0.00322096	23.7279
M00584	mannose	All DR	finn-b-DM_RETINOPATHY	rs12414366	C	G	C	G	0.0214	0.0277	0.7696	0.6882	FALSE	TRUE	FALSE	XVFx35	10	4436442	0.0139	0.0471802	TRUE	igd	0.0047	4.889e-06	7824	216666	TRUE	reported	2	TRUE	0.0116815	20.7079
M00584	mannose	All DR	finn-b-DM_RETINOPATHY	rs12474099	A	G	A	G	-0.0202	0.0335	0.0649	0.07377	FALSE	FALSE	FALSE	XVFx35	2	26832666	0.0246	0.173	TRUE	igd	0.0043	1.968e-06	7824	216666	TRUE	reported	2	TRUE	0.00299551	22.0621
M00584	mannose	All DR	finn-b-DM_RETINOPATHY	rs1260326	T	C	T	C	-0.0439	-0.0186	0.4088	0.3507	FALSE	FALSE	FALSE	XVFx35	2	27730940	0.0135	0.168	TRUE	igd	0.0024	1.296e-77	7824	216666	TRUE	reported	2	TRUE	0.0435681	334.494
M00584	mannose	All DR	finn-b-DM_RETINOPATHY	rs13116473	A	G	A	G	-0.0448	0.0154	0.9853	0.995684	FALSE	FALSE	FALSE	XVFx35	4	39184712	0.0954	0.8718	TRUE	igd	0.0096	2.932e-06	7824	216666	TRUE	reported	2	TRUE	0.00295621	21.7718
M00584	mannose	All DR	finn-b-DM_RETINOPATHY	rs16932803	T	G	T	G	-0.0121	0.0405	0.1673	0.1404	FALSE	FALSE	FALSE	XVFx35	9	35961087	0.0185	0.0288802	TRUE	igd	0.0026	5.005e-06	7824	216666	TRUE	reported	2	TRUE	0.00294004	21.6524
M00584	mannose	All DR	finn-b-DM_RETINOPATHY	rs17061914	A	G	A	G	-0.0146	-0.0089	0.8581	0.8169	FALSE	FALSE	FALSE	XVFx35	5	162989491	0.0166	0.5932	TRUE	igd	0.0033	8.766e-06	7824	216666	TRUE	reported	2	TRUE	0.00265785	19.5686
M00584	mannose	All DR	finn-b-DM_RETINOPATHY	rs1841535	T	G	T	G	0.0252	-0.0136	0.1482	0.2992	FALSE	FALSE	FALSE	XVFx35	3	131615890	0.0141	0.3338	TRUE	igd	0.0056	6.998e-06	7824	216666	TRUE	reported	2	TRUE	0.0114133	20.2269
M00584	mannose	All DR	finn-b-DM_RETINOPATHY	rs2270451	A	G	A	G	0.0152	-0.0029	0.8941	0.8766	FALSE	FALSE	FALSE	XVFx35	12	12849826	0.0195	0.8814	TRUE	igd	0.0034	7.525e-06	7824	216666	TRUE	reported	2	TRUE	0.00271367	19.9807
M00584	mannose	All DR	finn-b-DM_RETINOPATHY	rs2272172	T	C	T	C	-0.0648	0.0645	0.0226	0.009469	FALSE	FALSE	FALSE	XVFx35	7	105251106	0.0672	0.3375	TRUE	igd	0.0145	7.508e-06	7824	216666	TRUE	reported	2	TRUE	0.0112582	19.9489
M00584	mannose	All DR	finn-b-DM_RETINOPATHY	rs2304684	T	C	T	C	-0.0438	0.087	0.0182	0.02497	FALSE	FALSE	FALSE	XVFx35	2	27466368	0.0416	0.0364401	TRUE	igd	0.0094	3.021e-06	7824	216666	TRUE	reported	2	TRUE	0.00294726	21.7057
M00584	mannose	All DR	finn-b-DM_RETINOPATHY	rs2723713	T	C	T	C	-0.0356	0.0066	0.0254	0.04869	FALSE	FALSE	FALSE	XVFx35	4	169599841	0.03	0.8247	TRUE	igd	0.008	9.19e-06	7824	216666	TRUE	reported	2	TRUE	0.0026888	19.7971
M00584	mannose	All DR	finn-b-DM_RETINOPATHY	rs435315	A	T	A	T	-0.0121	0.0056	0.2033	0.2531	FALSE	TRUE	FALSE	XVFx35	15	70150016	0.0148	0.7048	TRUE	igd	0.0026	2.18e-06	7824	216666	TRUE	reported	2	TRUE	0.00294004	21.6524
M00584	mannose	All DR	finn-b-DM_RETINOPATHY	rs7007251	A	G	A	G	-0.015	-0.0233	0.1057	0.06897	FALSE	FALSE	FALSE	XVFx35	8	103054099	0.0254	0.3594	TRUE	igd	0.0034	8.76e-06	7824	216666	TRUE	reported	2	TRUE	0.00264292	19.4584
M00584	mannose	All DR	finn-b-DM_RETINOPATHY	rs7747345	A	T	A	T	0.0122	0.0107	0.8153	0.8185	FALSE	TRUE	FALSE	XVFx35	6	20512373	0.0167	0.5234	TRUE	igd	0.0026	2.524e-06	7824	216666	TRUE	reported	2	TRUE	0.00298869	22.0118
M00584	mannose	All DR	finn-b-DM_RETINOPATHY	rs937813	T	C	T	C	0.0271	-0.0142	0.9025	0.8991	FALSE	FALSE	FALSE	XVFx35	2	28301540	0.0214	0.5078	TRUE	igd	0.0039	2.645e-12	7824	216666	TRUE	reported	2	TRUE	0.00653088	48.2715
M00584	mannose	All DR	finn-b-DM_RETINOPATHY	rs991670	T	C	T	C	-0.0111	0.0136	0.6624	0.6512	FALSE	FALSE	FALSE	XVFx35	4	54558299	0.0135	0.314	TRUE	igd	0.0025	7.476e-06	7824	216666	TRUE	reported	2	TRUE	0.00267676	19.7082
M00599	pyruvate	All DR	finn-b-DM_RETINOPATHY	rs10237319	T	C	T	C	0.0226	-0.0329	0.1467	0.1806	FALSE	FALSE	FALSE	yyXCTF	7	4073601	0.0167	0.0492697	TRUE	igd	0.0051	9.785e-06	7824	216666	TRUE	reported	2	TRUE	0.00270608	19.6316
M00599	pyruvate	All DR	finn-b-DM_RETINOPATHY	rs11038739	A	T	A	T	-0.0203	-0.0073	0.7937	0.7635	FALSE	TRUE	FALSE	yyXCTF	11	46017895	0.0151	0.6307	TRUE	igd	0.0043	3.009e-06	7824	216666	TRUE	reported	2	TRUE	0.00307016	22.281
M00599	pyruvate	All DR	finn-b-DM_RETINOPATHY	rs11216267	T	C	T	C	0.0168	-0.0015	0.6435	0.5502	FALSE	FALSE	FALSE	yyXCTF	11	116952392	0.013	0.911	TRUE	igd	0.0035	1.56e-06	7824	216666	TRUE	reported	2	TRUE	0.00317354	23.0336
M00599	pyruvate	All DR	finn-b-DM_RETINOPATHY	rs11259923	A	G	A	G	0.042	-0.0351	0.8139	0.8203	FALSE	FALSE	FALSE	yyXCTF	15	84535704	0.0167	0.0353802	TRUE	igd	0.0091	3.916e-06	7824	216666	TRUE	reported	2	TRUE	0.0122122	21.277
M00599	pyruvate	All DR	finn-b-DM_RETINOPATHY	rs1133034	T	C	T	C	0.032	-0.0018	0.0757	0.07698	FALSE	FALSE	FALSE	yyXCTF	3	182640615	0.0242	0.9407	TRUE	igd	0.0069	3.906e-06	7824	216666	TRUE	reported	2	TRUE	0.00296315	21.5021
M00599	pyruvate	All DR	finn-b-DM_RETINOPATHY	rs12515830	T	G	T	G	0.0244	-0.0199	0.8744	0.873	FALSE	FALSE	FALSE	yyXCTF	5	101178314	0.0194	0.3059	TRUE	igd	0.0054	5.788e-06	7824	216666	TRUE	reported	2	TRUE	0.00281326	20.4114
M00599	pyruvate	All DR	finn-b-DM_RETINOPATHY	rs13195863	A	C	A	C	0.022	-0.0248	0.2043	0.1962	FALSE	FALSE	FALSE	yyXCTF	6	100393761	0.0162	0.1265	TRUE	igd	0.0044	4.127e-07	7824	216666	TRUE	reported	2	TRUE	0.00344258	24.9931
M00599	pyruvate	All DR	finn-b-DM_RETINOPATHY	rs2833657	A	G	A	G	0.0239	0.0045	0.8254	0.8468	FALSE	FALSE	FALSE	yyXCTF	21	33478113	0.0178	0.8	TRUE	igd	0.0051	3.023e-06	7824	216666	TRUE	reported	2	TRUE	0.00302539	21.9551
M00599	pyruvate	All DR	finn-b-DM_RETINOPATHY	rs2964063	T	C	T	C	-0.0735	0.0255	0.9853	0.9869	FALSE	FALSE	FALSE	yyXCTF	5	173859251	0.0567	0.6536	TRUE	igd	0.0155	2.249e-06	7824	216666	TRUE	reported	2	TRUE	0.00309746	22.4797
M00599	pyruvate	All DR	finn-b-DM_RETINOPATHY	rs3925033	T	G	T	G	-0.0164	-0.0199	0.4591	0.3654	FALSE	FALSE	FALSE	yyXCTF	12	18456713	0.0134	0.1377	TRUE	igd	0.0035	2.593e-06	7824	216666	TRUE	reported	2	TRUE	0.00302467	21.9499
M00599	pyruvate	All DR	finn-b-DM_RETINOPATHY	rs4648464	A	G	A	G	-0.0161	-0.0143	0.5522	0.5895	FALSE	FALSE	FALSE	yyXCTF	1	3171929	0.0132	0.2763	TRUE	igd	0.0036	9.373e-06	7824	216666	TRUE	reported	2	TRUE	0.00275607	19.9952
M00599	pyruvate	All DR	finn-b-DM_RETINOPATHY	rs6895278	T	C	T	C	0.0168	0.0195	0.3354	0.3809	FALSE	FALSE	FALSE	yyXCTF	5	147122020	0.0133	0.1412	TRUE	igd	0.0037	4.133e-06	7824	216666	TRUE	reported	2	TRUE	0.00284067	20.6108
M00599	pyruvate	All DR	finn-b-DM_RETINOPATHY	rs7941871	T	G	T	G	-0.024	0.0025	0.8353	0.7162	FALSE	FALSE	FALSE	yyXCTF	11	13228006	0.0142	0.8586	TRUE	igd	0.005	1.562e-06	7824	216666	TRUE	reported	2	TRUE	0.00317354	23.0336
M00599	pyruvate	All DR	finn-b-DM_RETINOPATHY	rs924483	A	G	A	G	-0.0289	0.0159	0.0916	0.1016	FALSE	FALSE	FALSE	yyXCTF	13	27061003	0.0213	0.453799	TRUE	igd	0.0062	3.254e-06	7824	216666	TRUE	reported	2	TRUE	0.00299331	21.7216
M00606	uridine	All DR	finn-b-DM_RETINOPATHY	rs1007797	T	C	T	C	-0.0092	0.0185	0.879	0.9227	FALSE	FALSE	FALSE	HNwgeP	11	70734035	0.0242	0.4432	TRUE	igd	0.0018	6.491e-07	7824	216666	TRUE	reported	2	TRUE	0.00353971	26.1164
M00606	uridine	All DR	finn-b-DM_RETINOPATHY	rs11033504	A	G	A	G	0.0143	-0.02	0.9307	0.92343	FALSE	FALSE	FALSE	HNwgeP	11	36246782	0.0242	0.4077	TRUE	igd	0.0027	9.462e-08	7824	216666	TRUE	reported	2	TRUE	0.00379986	28.0431
M00606	uridine	All DR	finn-b-DM_RETINOPATHY	rs11607704	T	C	T	C	0.0093	0.0072	0.8783	0.8961	FALSE	FALSE	FALSE	HNwgeP	11	113548049	0.0211	0.734301	TRUE	igd	0.0019	6.939e-07	7824	216666	TRUE	reported	2	TRUE	0.0032473	23.9519
M00606	uridine	All DR	finn-b-DM_RETINOPATHY	rs11705028	A	G	A	G	-0.0206	0.0248	0.0859	0.07528	FALSE	FALSE	FALSE	HNwgeP	22	27960098	0.0247	0.3155	TRUE	igd	0.0046	8.848e-06	7824	216666	TRUE	reported	2	TRUE	0.00271965	20.0494
M00606	uridine	All DR	finn-b-DM_RETINOPATHY	rs12524738	A	G	A	G	0.0156	-0.0049	0.069	0.1533	FALSE	FALSE	FALSE	HNwgeP	6	140194149	0.018	0.786901	TRUE	igd	0.0035	6.931e-06	7824	216666	TRUE	reported	2	TRUE	0.00269413	19.8607
M00606	uridine	All DR	finn-b-DM_RETINOPATHY	rs12544733	C	G	C	G	-0.0084	0.008	0.8378	0.8396	FALSE	TRUE	FALSE	HNwgeP	8	53929703	0.0174	0.6479	TRUE	igd	0.0018	2.741e-06	7824	216666	TRUE	reported	2	TRUE	0.00295261	21.7719
M00606	uridine	All DR	finn-b-DM_RETINOPATHY	rs12580704	T	C	T	C	0.0085	-0.0035	0.1328	0.1029	FALSE	FALSE	FALSE	HNwgeP	12	98248254	0.0212	0.8678	TRUE	igd	0.0018	4.553e-06	7824	216666	TRUE	reported	2	TRUE	0.00302311	22.2933
M00606	uridine	All DR	finn-b-DM_RETINOPATHY	rs131794	A	C	A	C	0.0146	0.0182	0.2074	0.1815	FALSE	FALSE	FALSE	HNwgeP	22	50971752	0.0167	0.2742	TRUE	igd	0.0018	4.367e-16	7824	216666	TRUE	reported	2	TRUE	0.00886684	65.7722
M00606	uridine	All DR	finn-b-DM_RETINOPATHY	rs1482928	T	G	T	G	0.0081	-0.0361	0.7912	0.8422	FALSE	FALSE	FALSE	HNwgeP	15	81860965	0.0177	0.0411699	TRUE	igd	0.0018	4.415e-06	7824	216666	TRUE	reported	2	TRUE	0.00274604	20.2445
M00606	uridine	All DR	finn-b-DM_RETINOPATHY	rs163425	A	G	A	G	0.0086	-0.0121	0.8734	0.90222	FALSE	FALSE	FALSE	HNwgeP	5	156621333	0.0216	0.5747	TRUE	igd	0.0018	2.617e-06	7824	216666	TRUE	reported	2	TRUE	0.00309444	22.821
M00606	uridine	All DR	finn-b-DM_RETINOPATHY	rs2686796	T	C	T	C	0.0094	0.0069	0.4524	0.4554	FALSE	FALSE	FALSE	HNwgeP	7	48102911	0.0129	0.5903	TRUE	igd	0.0017	1.889e-08	7824	216666	TRUE	reported	2	TRUE	0.00414031	30.5661
M00606	uridine	All DR	finn-b-DM_RETINOPATHY	rs2904665	A	G	A	G	-0.0089	0.0015	0.861	0.8315	FALSE	FALSE	FALSE	HNwgeP	8	17035927	0.0173	0.9291	TRUE	igd	0.0018	9.187e-07	7824	216666	TRUE	reported	2	TRUE	0.00331337	24.4409
M00606	uridine	All DR	finn-b-DM_RETINOPATHY	rs2982907	T	G	T	G	-0.0088	0.0195	0.1465	0.08089	FALSE	FALSE	FALSE	HNwgeP	6	163580752	0.0237	0.4101	TRUE	igd	0.0018	1.281e-06	7824	216666	TRUE	reported	2	TRUE	0.00323957	23.8947
M00606	uridine	All DR	finn-b-DM_RETINOPATHY	rs4286846	C	G	C	G	0.0083	-0.0048	0.7232	0.7103	FALSE	TRUE	FALSE	HNwgeP	7	33054812	0.0142	0.736801	TRUE	igd	0.0017	1.263e-06	7824	216666	TRUE	reported	2	TRUE	0.00323094	23.8309
M00606	uridine	All DR	finn-b-DM_RETINOPATHY	rs532545	T	C	T	C	-0.0095	-0.0179	0.3065	0.2044	FALSE	FALSE	FALSE	HNwgeP	1	20915172	0.0159	0.2614	TRUE	igd	0.0017	3.41e-08	7824	216666	TRUE	reported	2	TRUE	0.00422849	31.2199
M00606	uridine	All DR	finn-b-DM_RETINOPATHY	rs6988242	T	G	T	G	0.0094	-0.0006	0.769	0.7543	FALSE	FALSE	FALSE	HNwgeP	8	25792789	0.0151	0.9694	TRUE	igd	0.0018	1.308e-07	7824	216666	TRUE	reported	2	TRUE	0.0036947	27.2642
M00606	uridine	All DR	finn-b-DM_RETINOPATHY	rs7593385	A	C	A	C	0.0359	0.0457	0.9685	0.995	FALSE	FALSE	FALSE	HNwgeP	2	135088453	0.0914	0.617	TRUE	igd	0.008	6.873e-06	7824	216666	TRUE	reported	2	TRUE	0.0112744	20.1149
M00606	uridine	All DR	finn-b-DM_RETINOPATHY	rs787496	A	G	A	G	0.0081	0.0125	0.1702	0.2002	FALSE	FALSE	FALSE	HNwgeP	1	68083054	0.0161	0.4363	TRUE	igd	0.0018	5.979e-06	7824	216666	TRUE	reported	2	TRUE	0.00274604	20.2445
M00606	uridine	All DR	finn-b-DM_RETINOPATHY	rs7948201	T	C	T	C	-0.023	0.027	0.9623	0.93483	FALSE	FALSE	FALSE	HNwgeP	11	129892812	0.026	0.2999	TRUE	igd	0.0046	6.769e-07	7824	216666	TRUE	reported	2	TRUE	0.00338799	24.9932
M00606	uridine	All DR	finn-b-DM_RETINOPATHY	rs9601054	T	C	T	C	0.0083	0.0046	0.162	0.1388	FALSE	FALSE	FALSE	HNwgeP	13	79079534	0.0185	0.8027	TRUE	igd	0.0018	4.237e-06	7824	216666	TRUE	reported	2	TRUE	0.00288293	21.2566
M00606	uridine	All DR	finn-b-DM_RETINOPATHY	rs977712	A	C	A	C	-0.0085	-0.0117	0.8633	0.8356	FALSE	FALSE	FALSE	HNwgeP	21	20070690	0.0175	0.5046	TRUE	igd	0.0019	6.319e-06	7824	216666	TRUE	reported	2	TRUE	0.00271411	20.0084
M01105	linoleate (18:2n6)	All DR	finn-b-DM_RETINOPATHY	rs11719883	C	G	C	G	-0.0174	-0.0175	0.8444	0.8224	FALSE	TRUE	FALSE	YTndQB	3	144922477	0.0169	0.2982	TRUE	igd	0.0034	3.567e-07	7824	216666	TRUE	reported	2	TRUE	0.00355886	26.1832
M01105	linoleate (18:2n6)	All DR	finn-b-DM_RETINOPATHY	rs12238083	T	C	T	C	0.0152	-0.019	0.1389	0.09561	FALSE	FALSE	FALSE	YTndQB	9	93741195	0.0219	0.3858	TRUE	igd	0.0033	3.008e-06	7824	216666	TRUE	reported	2	TRUE	0.00288485	21.21
M01105	linoleate (18:2n6)	All DR	finn-b-DM_RETINOPATHY	rs12336893	T	G	T	G	0.0289	-0.0287	0.9588	0.96644	FALSE	FALSE	FALSE	YTndQB	9	2632365	0.036	0.4254	TRUE	igd	0.0062	2.677e-06	7824	216666	TRUE	reported	2	TRUE	0.00295424	21.7217
M01105	linoleate (18:2n6)	All DR	finn-b-DM_RETINOPATHY	rs13225022	A	G	A	G	-0.0123	0.0043	0.6784	0.544	FALSE	FALSE	FALSE	YTndQB	7	51849478	0.0129	0.740099	TRUE	igd	0.0026	1.402e-06	7824	216666	TRUE	reported	2	TRUE	0.0030427	22.3741
M01105	linoleate (18:2n6)	All DR	finn-b-DM_RETINOPATHY	rs13280152	T	G	T	G	0.0162	-0.0103	0.1202	0.1372	FALSE	FALSE	FALSE	YTndQB	8	76414970	0.0187	0.580301	TRUE	igd	0.0033	1.224e-06	7824	216666	TRUE	reported	2	TRUE	0.00327563	24.0926
M01105	linoleate (18:2n6)	All DR	finn-b-DM_RETINOPATHY	rs1477025	T	C	T	C	0.0109	0.0059	0.6545	0.607	FALSE	FALSE	FALSE	YTndQB	16	49811433	0.0132	0.6524	TRUE	igd	0.0024	7.625e-06	7824	216666	TRUE	reported	2	TRUE	0.00280497	20.6211
M01105	linoleate (18:2n6)	All DR	finn-b-DM_RETINOPATHY	rs1502520	T	G	T	G	0.0119	0.0156	0.7334	0.7481	FALSE	FALSE	FALSE	YTndQB	17	51547100	0.0148	0.2913	TRUE	igd	0.0025	1.634e-06	7824	216666	TRUE	reported	2	TRUE	0.0030803	22.6514
M01105	linoleate (18:2n6)	All DR	finn-b-DM_RETINOPATHY	rs16911296	A	G	A	G	-0.0209	0.015	0.0771	0.09943	FALSE	FALSE	FALSE	YTndQB	11	12436827	0.0214	0.4853	TRUE	igd	0.0045	4.18e-06	7824	216666	TRUE	reported	2	TRUE	0.00293299	21.565
M01105	linoleate (18:2n6)	All DR	finn-b-DM_RETINOPATHY	rs17087487	A	G	A	G	-0.0231	0.0226	0.053	0.1039	FALSE	FALSE	FALSE	YTndQB	4	57936947	0.0211	0.2844	TRUE	igd	0.0052	7.997e-06	7824	216666	TRUE	reported	2	TRUE	0.00268391	19.7287
M01105	linoleate (18:2n6)	All DR	finn-b-DM_RETINOPATHY	rs1956129	T	C	T	C	-0.0127	0.0202	0.7589	0.7536	FALSE	FALSE	FALSE	YTndQB	14	40155324	0.0149	0.1758	TRUE	igd	0.0025	3.657e-07	7824	216666	TRUE	reported	2	TRUE	0.00350687	25.7994
M01105	linoleate (18:2n6)	All DR	finn-b-DM_RETINOPATHY	rs2158555	C	G	C	G	-0.0337	-0.0165	0.0331	0.0125	FALSE	TRUE	FALSE	YTndQB	7	98027488	0.0587	0.778501	TRUE	igd	0.0075	7.905e-06	7824	216666	TRUE	reported	2	TRUE	0.00274575	20.1845
M01105	linoleate (18:2n6)	All DR	finn-b-DM_RETINOPATHY	rs2242415	A	C	A	C	0.0109	-0.0109	0.6233	0.6451	FALSE	FALSE	FALSE	YTndQB	5	17225333	0.0134	0.4156	TRUE	igd	0.0024	8.242e-06	7824	216666	TRUE	reported	2	TRUE	0.00280497	20.6211
M01105	linoleate (18:2n6)	All DR	finn-b-DM_RETINOPATHY	rs4654501	A	G	A	G	0.0111	-0.0183	0.7671	0.8335	FALSE	FALSE	FALSE	YTndQB	1	4235768	0.0173	0.2887	TRUE	igd	0.0025	9.227e-06	7824	216666	TRUE	reported	2	TRUE	0.00268113	19.7082
M01105	linoleate (18:2n6)	All DR	finn-b-DM_RETINOPATHY	rs6075489	A	G	A	G	0.0113	-0.0226	0.7177	0.748	FALSE	FALSE	FALSE	YTndQB	20	19208970	0.0149	0.1294	TRUE	igd	0.0025	9.513e-06	7824	216666	TRUE	reported	2	TRUE	0.00277835	20.4248
M01105	linoleate (18:2n6)	All DR	finn-b-DM_RETINOPATHY	rs7014120	A	G	A	G	0.0148	0.0086	0.1341	0.1318	FALSE	FALSE	FALSE	YTndQB	8	95786605	0.019	0.6509	TRUE	igd	0.0033	5.666e-06	7824	216666	TRUE	reported	2	TRUE	0.00273542	20.1084
M01105	linoleate (18:2n6)	All DR	finn-b-DM_RETINOPATHY	rs7115681	T	C	T	C	-0.0131	0.0088	0.4668	0.3625	FALSE	FALSE	FALSE	YTndQB	11	42459273	0.0134	0.5097	TRUE	igd	0.0024	8.293e-08	7824	216666	TRUE	reported	2	TRUE	0.00404648	29.7853
M01105	linoleate (18:2n6)	All DR	finn-b-DM_RETINOPATHY	rs7898173	A	G	A	G	-0.0143	-0.008	0.1419	0.1914	FALSE	FALSE	FALSE	YTndQB	10	3429328	0.0164	0.6268	TRUE	igd	0.0032	6.806e-06	7824	216666	TRUE	reported	2	TRUE	0.00271587	19.9643
M01107	allantoin	All DR	finn-b-DM_RETINOPATHY	rs10492266	T	C	T	C	-0.0167	0.0205	0.4255	0.3595	FALSE	FALSE	FALSE	wkrnas	12	115605697	0.0134	0.1259	TRUE	igd	0.0038	8.776e-06	7824	216666	TRUE	reported	2	TRUE	0.00360108	19.3065
M01107	allantoin	All DR	finn-b-DM_RETINOPATHY	rs10771223	A	G	A	G	0.0237	0.0083	0.78	0.6797	FALSE	FALSE	FALSE	wkrnas	12	25651899	0.0138	0.547599	TRUE	igd	0.0046	2.871e-07	7824	216666	TRUE	reported	2	TRUE	0.00494268	26.535
M01107	allantoin	All DR	finn-b-DM_RETINOPATHY	rs11147404	T	G	T	G	0.0282	-0.0121	0.8872	0.8103	FALSE	FALSE	FALSE	wkrnas	13	30539456	0.0164	0.4617	TRUE	igd	0.0063	8.687e-06	7824	216666	TRUE	reported	2	TRUE	0.0037353	20.0288
M01107	allantoin	All DR	finn-b-DM_RETINOPATHY	rs12132798	C	G	C	G	0.0615	-0.0205	0.9749	0.97121	FALSE	TRUE	FALSE	wkrnas	1	216020536	0.0383	0.5931	TRUE	igd	0.013	2.086e-06	7824	216666	TRUE	reported	2	TRUE	0.00417044	22.3718
M01107	allantoin	All DR	finn-b-DM_RETINOPATHY	rs12189555	A	T	A	T	0.021	-0.0032	0.7684	0.7394	FALSE	TRUE	FALSE	wkrnas	6	91104402	0.0147	0.8285	TRUE	igd	0.0046	5.058e-06	7824	216666	TRUE	reported	2	TRUE	0.00388478	20.8334
M01107	allantoin	All DR	finn-b-DM_RETINOPATHY	rs12718598	T	C	T	C	0.018	-0.0094	0.5178	0.6015	FALSE	FALSE	FALSE	wkrnas	7	50428445	0.0131	0.4721	TRUE	igd	0.0037	1.491e-06	7824	216666	TRUE	reported	2	TRUE	0.00440916	23.6581
M01107	allantoin	All DR	finn-b-DM_RETINOPATHY	rs1320934	A	T	A	T	0.1215	-0.0006	0.9599	0.97231	FALSE	TRUE	FALSE	wkrnas	3	61884650	0.0393	0.9875	TRUE	igd	0.0253	1.513e-06	7824	216666	TRUE	reported	2	TRUE	0.0303832	23.0001
M01107	allantoin	All DR	finn-b-DM_RETINOPATHY	rs1431793	A	C	A	C	-0.0216	-0.0128	0.7526	0.7235	FALSE	FALSE	FALSE	wkrnas	2	236173098	0.0144	0.3757	TRUE	igd	0.0046	2.901e-06	7824	216666	TRUE	reported	2	TRUE	0.00410901	22.0409
M01107	allantoin	All DR	finn-b-DM_RETINOPATHY	rs1447307	T	G	T	G	-0.0211	-0.0249	0.227	0.2582	FALSE	FALSE	FALSE	wkrnas	8	94286040	0.0147	0.0908908	TRUE	igd	0.0046	5.694e-06	7824	216666	TRUE	reported	2	TRUE	0.00392172	21.0323
M01107	allantoin	All DR	finn-b-DM_RETINOPATHY	rs1499094	T	G	T	G	0.0208	0.0078	0.7686	0.7166	FALSE	FALSE	FALSE	wkrnas	3	1244434	0.0143	0.583899	TRUE	igd	0.0046	7.676e-06	7824	216666	TRUE	reported	2	TRUE	0.00381141	20.4385
M01107	allantoin	All DR	finn-b-DM_RETINOPATHY	rs167277	A	C	A	C	-0.0207	0.0164	0.781	0.7937	FALSE	FALSE	FALSE	wkrnas	12	78483079	0.0159	0.3024	TRUE	igd	0.0046	7.922e-06	7824	216666	TRUE	reported	2	TRUE	0.00377499	20.2424
M01107	allantoin	All DR	finn-b-DM_RETINOPATHY	rs1799412	C	G	C	G	-0.0262	-0.0036	0.8394	0.8191	FALSE	TRUE	FALSE	wkrnas	3	40210125	0.0167	0.8272	TRUE	igd	0.0055	2.28e-06	7824	216666	TRUE	reported	2	TRUE	0.00422835	22.6837
M01107	allantoin	All DR	finn-b-DM_RETINOPATHY	rs2293319	T	C	T	C	-0.0219	0.0139	0.7852	0.8164	FALSE	FALSE	FALSE	wkrnas	15	31235357	0.0165	0.4021	TRUE	igd	0.0047	3.591e-06	7824	216666	TRUE	reported	2	TRUE	0.00404637	21.7035
M01107	allantoin	All DR	finn-b-DM_RETINOPATHY	rs2549842	T	C	T	C	-0.0206	0.0119	0.786	0.6866	FALSE	FALSE	FALSE	wkrnas	16	81023659	0.0139	0.3893	TRUE	igd	0.0046	8.675e-06	7824	216666	TRUE	reported	2	TRUE	0.00373874	20.0473
M01107	allantoin	All DR	finn-b-DM_RETINOPATHY	rs4579742	A	T	A	T	0.029	-0.0294	0.1251	0.1326	FALSE	TRUE	FALSE	wkrnas	1	239460167	0.019	0.1215	TRUE	igd	0.0064	5.16e-06	7824	216666	TRUE	reported	2	TRUE	0.0038274	20.5245
M01107	allantoin	All DR	finn-b-DM_RETINOPATHY	rs8108144	T	G	T	G	-0.0232	-0.007	0.788	0.8011	FALSE	FALSE	FALSE	wkrnas	19	23373200	0.0161	0.663599	TRUE	igd	0.0047	6.444e-07	7824	216666	TRUE	reported	2	TRUE	0.00453877	24.3567
M01107	allantoin	All DR	finn-b-DM_RETINOPATHY	rs8184921	T	C	T	C	0.0165	-0.0144	0.5087	0.3745	FALSE	FALSE	FALSE	wkrnas	21	22372723	0.0133	0.2789	TRUE	igd	0.0037	9.801e-06	7824	216666	TRUE	reported	2	TRUE	0.00370753	19.8793
M01107	allantoin	All DR	finn-b-DM_RETINOPATHY	rs972709	A	C	A	C	0.0483	-0.0099	0.6548	0.6575	FALSE	FALSE	FALSE	wkrnas	6	66255788	0.0135	0.4648	TRUE	igd	0.0107	6.73e-06	7824	216666	TRUE	reported	2	TRUE	0.0269395	20.321
M01107	allantoin	All DR	finn-b-DM_RETINOPATHY	rs9834988	T	C	T	C	0.0185	0.0086	0.5297	0.4796	FALSE	FALSE	FALSE	wkrnas	3	79630364	0.0129	0.503	TRUE	igd	0.0038	7.983e-07	7824	216666	TRUE	reported	2	TRUE	0.00441558	23.6927
M01110	arachidonate (20:4n6)	All DR	finn-b-DM_RETINOPATHY	rs1010069	A	G	A	G	0.0081	0.0033	0.4623	0.4053	FALSE	FALSE	FALSE	Re1pKy	1	16352937	0.0131	0.8013	TRUE	igd	0.0018	8.583e-06	7824	216666	TRUE	reported	2	TRUE	0.00274121	20.2445
M01110	arachidonate (20:4n6)	All DR	finn-b-DM_RETINOPATHY	rs10241964	A	G	A	G	0.0182	0.0107	0.0952	0.09964	FALSE	FALSE	FALSE	Re1pKy	7	19042114	0.0214	0.6175	TRUE	igd	0.0035	2.247e-07	7824	216666	TRUE	reported	2	TRUE	0.003657	27.0327
M01110	arachidonate (20:4n6)	All DR	finn-b-DM_RETINOPATHY	rs10514491	T	C	T	C	0.012	0.0075	0.6782	0.7176	FALSE	FALSE	FALSE	Re1pKy	16	80315263	0.0143	0.6017	TRUE	igd	0.0026	2.859e-06	7824	216666	TRUE	reported	2	TRUE	0.00288318	21.296
M01110	arachidonate (20:4n6)	All DR	finn-b-DM_RETINOPATHY	rs11837423	A	G	A	G	0.0385	-0.0179	0.088	0.06304	FALSE	FALSE	FALSE	Re1pKy	12	124993538	0.0265	0.4993	TRUE	igd	0.008	1.519e-06	7824	216666	TRUE	reported	2	TRUE	0.0129447	23.1339
M01110	arachidonate (20:4n6)	All DR	finn-b-DM_RETINOPATHY	rs12352829	A	G	A	G	-0.0134	0.0149	0.1506	0.1496	FALSE	FALSE	FALSE	Re1pKy	9	74006667	0.018	0.4074	TRUE	igd	0.0027	5.843e-07	7824	216666	TRUE	reported	2	TRUE	0.00333228	24.6243
M01110	arachidonate (20:4n6)	All DR	finn-b-DM_RETINOPATHY	rs12532113	T	C	T	C	-0.028	-0.0213	0.961	0.97988	FALSE	FALSE	FALSE	Re1pKy	7	90484736	0.0456	0.6402	TRUE	igd	0.006	3.061e-06	7824	216666	TRUE	reported	2	TRUE	0.00387314	21.77
M01110	arachidonate (20:4n6)	All DR	finn-b-DM_RETINOPATHY	rs1430209	T	C	T	C	-0.0086	0.015	0.5313	0.5895	FALSE	FALSE	FALSE	Re1pKy	2	222210212	0.0131	0.2508	TRUE	igd	0.0018	1.865e-06	7824	216666	TRUE	reported	2	TRUE	0.003089	22.821
M01110	arachidonate (20:4n6)	All DR	finn-b-DM_RETINOPATHY	rs17099239	A	G	A	G	-0.012	0.0043	0.8327	0.7824	FALSE	FALSE	FALSE	Re1pKy	14	62267508	0.0156	0.7842	TRUE	igd	0.0027	6.74e-06	7824	216666	TRUE	reported	2	TRUE	0.00267412	19.7477
M01110	arachidonate (20:4n6)	All DR	finn-b-DM_RETINOPATHY	rs174548	C	G	C	G	0.0488	0.0062	0.7005	0.6104	FALSE	TRUE	FALSE	Re1pKy	11	61571348	0.0132	0.6367	TRUE	igd	0.0025	1.429e-84	7824	216666	TRUE	reported	2	TRUE	0.0491777	380.927
M01110	arachidonate (20:4n6)	All DR	finn-b-DM_RETINOPATHY	rs180022	T	C	T	C	0.0117	0.0019	0.8328	0.8181	FALSE	FALSE	FALSE	Re1pKy	6	16295861	0.0168	0.9107	TRUE	igd	0.0026	9.431e-06	7824	216666	TRUE	reported	2	TRUE	0.00274121	20.2445
M01110	arachidonate (20:4n6)	All DR	finn-b-DM_RETINOPATHY	rs2275351	T	C	T	C	0.012	-0.0368	0.1657	0.09572	FALSE	FALSE	FALSE	Re1pKy	1	203150073	0.0218	0.0919306	TRUE	igd	0.0027	7.062e-06	7824	216666	TRUE	reported	2	TRUE	0.00267412	19.7477
M01110	arachidonate (20:4n6)	All DR	finn-b-DM_RETINOPATHY	rs3798211	A	C	A	C	-0.0083	-0.028	0.4247	0.4241	FALSE	FALSE	FALSE	Re1pKy	6	160186920	0.013	0.0315399	TRUE	igd	0.0018	4.584e-06	7824	216666	TRUE	reported	2	TRUE	0.00287785	21.2566
M01110	arachidonate (20:4n6)	All DR	finn-b-DM_RETINOPATHY	rs4739402	T	C	T	C	-0.0085	-0.0135	0.5172	0.5926	FALSE	FALSE	FALSE	Re1pKy	8	35228273	0.0131	0.3012	TRUE	igd	0.0019	5.614e-06	7824	216666	TRUE	reported	2	TRUE	0.00270933	20.0084
M01110	arachidonate (20:4n6)	All DR	finn-b-DM_RETINOPATHY	rs4982495	T	C	T	C	-0.0084	-0.004	0.4275	0.5599	FALSE	FALSE	FALSE	Re1pKy	14	22220569	0.0129	0.7558	TRUE	igd	0.0018	3.272e-06	7824	216666	TRUE	reported	2	TRUE	0.00294741	21.7719
M01110	arachidonate (20:4n6)	All DR	finn-b-DM_RETINOPATHY	rs532098	A	G	A	G	0.009	0.1368	0.461	0.4335	FALSE	FALSE	FALSE	Re1pKy	6	32578052	0.0132	3.88508e-25	TRUE	igd	0.002	6.795e-06	7824	216666	TRUE	reported	2	TRUE	0.0036024	20.2428
M01110	arachidonate (20:4n6)	All DR	finn-b-DM_RETINOPATHY	rs6535974	A	G	A	G	-0.0122	-0.0226	0.8465	0.8944	FALSE	FALSE	FALSE	Re1pKy	4	140116326	0.0209	0.2795	TRUE	igd	0.0027	5.801e-06	7824	216666	TRUE	reported	2	TRUE	0.00276376	20.4115
M01110	arachidonate (20:4n6)	All DR	finn-b-DM_RETINOPATHY	rs6568389	T	C	T	C	0.0157	0.0018	0.8061	0.7541	FALSE	FALSE	FALSE	Re1pKy	6	106117118	0.015	0.9038	TRUE	igd	0.0033	2.164e-06	7824	216666	TRUE	reported	2	TRUE	0.00306301	22.6284
M01110	arachidonate (20:4n6)	All DR	finn-b-DM_RETINOPATHY	rs712916	T	C	T	C	-0.0456	-0.0274	0.9875	0.995165	FALSE	FALSE	FALSE	Re1pKy	1	99709771	0.0939	0.770201	TRUE	igd	0.0102	8.193e-06	7824	216666	TRUE	reported	2	TRUE	0.00270559	19.9807
M01110	arachidonate (20:4n6)	All DR	finn-b-DM_RETINOPATHY	rs7169869	A	G	A	G	-0.0194	-0.0088	0.5404	0.4559	FALSE	FALSE	FALSE	Re1pKy	15	85478918	0.0129	0.4945	TRUE	igd	0.0043	6.586e-06	7824	216666	TRUE	reported	2	TRUE	0.0113946	20.3317
M01110	arachidonate (20:4n6)	All DR	finn-b-DM_RETINOPATHY	rs8123073	A	G	A	G	-0.0372	-0.025	0.983	0.9829	FALSE	FALSE	FALSE	Re1pKy	20	31446858	0.0496	0.6144	TRUE	igd	0.0082	5.942e-06	7824	216666	TRUE	reported	2	TRUE	0.00278584	20.575
M01110	arachidonate (20:4n6)	All DR	finn-b-DM_RETINOPATHY	rs9679675	A	C	A	C	0.0092	-0.0032	0.4732	0.5831	FALSE	FALSE	FALSE	Re1pKy	2	175285871	0.0131	0.8089	TRUE	igd	0.0018	4.167e-07	7824	216666	TRUE	reported	2	TRUE	0.00353348	26.1164
M01114	deoxycholate	All DR	finn-b-DM_RETINOPATHY	rs11159894	T	C	T	C	0.032	0.002	0.3295	0.3622	FALSE	FALSE	FALSE	jZStSv	14	89721819	0.0133	0.88	TRUE	igd	0.0067	1.769e-06	7824	216666	TRUE	reported	2	TRUE	0.00460201	22.8021
M01114	deoxycholate	All DR	finn-b-DM_RETINOPATHY	rs12405017	T	C	T	C	-0.1891	-0.0084	0.9817	0.990953	FALSE	FALSE	FALSE	jZStSv	1	86018543	0.0681	0.9017	TRUE	igd	0.0426	9.175e-06	7824	216666	TRUE	reported	2	TRUE	0.0134345	19.6772
M01114	deoxycholate	All DR	finn-b-DM_RETINOPATHY	rs17131011	A	G	A	G	-0.0781	0.0304	0.0404	0.05695	FALSE	FALSE	FALSE	jZStSv	1	70123406	0.0278	0.273	TRUE	igd	0.0174	6.882e-06	7824	216666	TRUE	reported	2	TRUE	0.00406663	20.1385
M01114	deoxycholate	All DR	finn-b-DM_RETINOPATHY	rs17175231	A	G	A	G	0.0593	-0.0139	0.9348	0.9119	FALSE	FALSE	FALSE	jZStSv	13	94965048	0.0227	0.5416	TRUE	igd	0.0125	1.986e-06	7824	216666	TRUE	reported	2	TRUE	0.0045406	22.4964
M01114	deoxycholate	All DR	finn-b-DM_RETINOPATHY	rs17641342	C	G	C	G	0.0725	0.0082	0.1639	0.1363	FALSE	TRUE	FALSE	jZStSv	16	76318584	0.0188	0.6612	TRUE	igd	0.0159	5.262e-06	7824	216666	TRUE	reported	2	TRUE	0.014165	20.7626
M01114	deoxycholate	All DR	finn-b-DM_RETINOPATHY	rs2002212	A	G	A	G	-0.0691	-0.0193	0.049	0.0882	FALSE	FALSE	FALSE	jZStSv	18	12006035	0.0227	0.3938	TRUE	igd	0.0155	7.817e-06	7824	216666	TRUE	reported	2	TRUE	0.00401188	19.8663
M01114	deoxycholate	All DR	finn-b-DM_RETINOPATHY	rs2140798	T	C	T	C	-0.0519	0.0191	0.0986	0.0946	FALSE	FALSE	FALSE	jZStSv	7	125117597	0.0221	0.3873	TRUE	igd	0.0117	8.8e-06	7824	216666	TRUE	reported	2	TRUE	0.00397224	19.6692
M01114	deoxycholate	All DR	finn-b-DM_RETINOPATHY	rs2391088	A	G	A	G	-0.0341	0.0074	0.6873	0.7592	FALSE	FALSE	FALSE	jZStSv	7	25183508	0.015	0.624901	TRUE	igd	0.0073	2.923e-06	7824	216666	TRUE	reported	2	TRUE	0.00440299	21.8116
M01114	deoxycholate	All DR	finn-b-DM_RETINOPATHY	rs3752241	C	G	C	G	0.0574	-0.0352	0.8684	0.8373	FALSE	TRUE	FALSE	jZStSv	19	1053524	0.0175	0.0445102	TRUE	igd	0.0126	5.523e-06	7824	216666	TRUE	reported	2	TRUE	0.00418852	20.7447
M01114	deoxycholate	All DR	finn-b-DM_RETINOPATHY	rs4244808	T	G	T	G	0.0305	-0.0264	0.5307	0.444	FALSE	FALSE	FALSE	jZStSv	11	2163110	0.013	0.0419199	TRUE	igd	0.0068	8.3e-06	7824	216666	TRUE	reported	2	TRUE	0.00406084	20.1097
M01114	deoxycholate	All DR	finn-b-DM_RETINOPATHY	rs4579412	A	C	A	C	-0.0414	-0.0209	0.1469	0.1982	FALSE	FALSE	FALSE	jZStSv	7	66945831	0.0161	0.1949	TRUE	igd	0.0091	4.771e-06	7824	216666	TRUE	reported	2	TRUE	0.00417735	20.6891
M01114	deoxycholate	All DR	finn-b-DM_RETINOPATHY	rs696155	A	G	A	G	-0.0412	-0.0381	0.1888	0.1812	FALSE	FALSE	FALSE	jZStSv	5	33552040	0.0167	0.02256	TRUE	igd	0.0088	2.921e-06	7824	216666	TRUE	reported	2	TRUE	0.00442288	21.9105
M01114	deoxycholate	All DR	finn-b-DM_RETINOPATHY	rs7262824	T	C	T	C	0.0357	0.0058	0.2062	0.2219	FALSE	FALSE	FALSE	jZStSv	20	18483105	0.0154	0.7085	TRUE	igd	0.008	8.697e-06	7824	216666	TRUE	reported	2	TRUE	0.00401983	19.9058
M01114	deoxycholate	All DR	finn-b-DM_RETINOPATHY	rs7269193	A	G	A	G	-0.0528	-0.005	0.9092	0.8981	FALSE	FALSE	FALSE	jZStSv	20	46858654	0.0213	0.8136	TRUE	igd	0.0116	5.034e-06	7824	216666	TRUE	reported	2	TRUE	0.00418151	20.7098
M01114	deoxycholate	All DR	finn-b-DM_RETINOPATHY	rs7427777	A	C	A	C	0.1291	0.0191	0.0483	0.06369	FALSE	FALSE	FALSE	jZStSv	3	181947383	0.0265	0.4712	TRUE	igd	0.0286	6.361e-06	7824	216666	TRUE	reported	2	TRUE	0.0138861	20.3479
M01114	deoxycholate	All DR	finn-b-DM_RETINOPATHY	rs8192870	T	G	T	G	-0.0365	-0.0046	0.3498	0.3917	FALSE	FALSE	FALSE	jZStSv	8	59412066	0.0131	0.728299	TRUE	igd	0.0067	3.985e-08	7824	216666	TRUE	reported	2	TRUE	0.00597905	29.6661
M01114	deoxycholate	All DR	finn-b-DM_RETINOPATHY	rs9851393	A	G	A	G	0.0297	-0.0045	0.5199	0.53	FALSE	FALSE	FALSE	jZStSv	3	54334723	0.0129	0.724201	TRUE	igd	0.0066	7.383e-06	7824	216666	TRUE	reported	2	TRUE	0.0040874	20.2418
M01121	margarate (17:0)	All DR	finn-b-DM_RETINOPATHY	rs11118120	A	C	A	C	-0.019	-0.0009	0.8501	0.7994	FALSE	FALSE	FALSE	L6CcxO	1	218705761	0.0161	0.9566	TRUE	igd	0.004	1.965e-06	7824	216666	TRUE	reported	2	TRUE	0.00306075	22.5564
M01121	margarate (17:0)	All DR	finn-b-DM_RETINOPATHY	rs11940037	T	C	T	C	0.019	-0.016	0.842	0.789	FALSE	FALSE	FALSE	L6CcxO	4	58835528	0.0157	0.3098	TRUE	igd	0.0041	2.821e-06	7824	216666	TRUE	reported	2	TRUE	0.00291369	21.4695
M01121	margarate (17:0)	All DR	finn-b-DM_RETINOPATHY	rs1466228	T	C	T	C	-0.0361	-0.0323	0.0348	0.02066	FALSE	FALSE	FALSE	L6CcxO	4	32428311	0.0452	0.4742	TRUE	igd	0.0078	3.206e-06	7824	216666	TRUE	reported	2	TRUE	0.00290625	21.4145
M01121	margarate (17:0)	All DR	finn-b-DM_RETINOPATHY	rs17351329	A	G	A	G	-0.0185	-0.0237	0.8651	0.8453	FALSE	FALSE	FALSE	L6CcxO	5	107016120	0.0177	0.1803	TRUE	igd	0.0041	5.372e-06	7824	216666	TRUE	reported	2	TRUE	0.00276278	20.3544
M01121	margarate (17:0)	All DR	finn-b-DM_RETINOPATHY	rs1822906	A	G	A	G	0.018	-0.0139	0.2048	0.8208	FALSE	FALSE	FALSE	L6CcxO	3	144934142	0.0168	0.4073	TRUE	igd	0.0034	9.608e-08	7824	216666	TRUE	reported	2	TRUE	0.00379932	28.0201
M01121	margarate (17:0)	All DR	finn-b-DM_RETINOPATHY	rs4470674	A	T	A	T	-0.0141	-0.0013	0.7182	0.6776	FALSE	TRUE	FALSE	L6CcxO	4	179489581	0.0137	0.9255	TRUE	igd	0.0031	6.639e-06	7824	216666	TRUE	reported	2	TRUE	0.00280715	20.6822
M01121	margarate (17:0)	All DR	finn-b-DM_RETINOPATHY	rs603424	A	G	A	G	0.0292	0.0233	0.1865	0.1167	FALSE	FALSE	FALSE	L6CcxO	10	102075479	0.0201	0.2473	TRUE	igd	0.0038	1.56e-14	7824	216666	TRUE	reported	2	TRUE	0.00797067	59.031
M01121	margarate (17:0)	All DR	finn-b-DM_RETINOPATHY	rs7583745	T	C	T	C	-0.0348	0.0294	0.884	0.91997	FALSE	FALSE	FALSE	L6CcxO	2	79538898	0.0236	0.2144	TRUE	igd	0.0075	3.062e-06	7824	216666	TRUE	reported	2	TRUE	0.0120309	21.5052
M01123	inosine	All DR	finn-b-DM_RETINOPATHY	rs10489	A	C	A	C	0.1743	-0.0127	0.0243	0.05795	FALSE	FALSE	FALSE	YygN6i	3	69151152	0.0276	0.6459	TRUE	igd	0.038	4.601e-06	7824	216666	TRUE	reported	2	TRUE	0.0120084	21.0148
M01123	inosine	All DR	finn-b-DM_RETINOPATHY	rs11616655	A	G	A	G	-0.1069	-0.013	0.9444	0.92364	FALSE	FALSE	FALSE	YygN6i	13	23683941	0.0243	0.5913	TRUE	igd	0.0237	6.369e-06	7824	216666	TRUE	reported	2	TRUE	0.0076504	20.3296
M01123	inosine	All DR	finn-b-DM_RETINOPATHY	rs17077586	A	G	A	G	0.1032	0.0253	0.9187	0.95801	FALSE	FALSE	FALSE	YygN6i	18	65292921	0.032	0.4296	TRUE	igd	0.021	9.198e-07	7824	216666	TRUE	reported	2	TRUE	0.00906829	24.1319
M01123	inosine	All DR	finn-b-DM_RETINOPATHY	rs17224277	A	G	A	G	0.0951	0.0051	0.0778	0.05861	FALSE	FALSE	FALSE	YygN6i	2	182340444	0.0276	0.8524	TRUE	igd	0.0199	1.825e-06	7824	216666	TRUE	reported	2	TRUE	0.00857972	22.8205
M01123	inosine	All DR	finn-b-DM_RETINOPATHY	rs17741813	T	C	T	C	0.538	0.0516	0.015	0.04968	FALSE	FALSE	FALSE	YygN6i	21	35669770	0.0297	0.0819993	TRUE	igd	0.1192	6.389e-06	7824	216666	TRUE	reported	2	TRUE	0.0219427	20.3261
M01123	inosine	All DR	finn-b-DM_RETINOPATHY	rs2846723	T	G	T	G	-0.0476	-0.0062	0.5442	0.4876	FALSE	FALSE	FALSE	YygN6i	11	102570891	0.0128	0.630199	TRUE	igd	0.0105	5.755e-06	7824	216666	TRUE	reported	2	TRUE	0.00772729	20.5355
M01123	inosine	All DR	finn-b-DM_RETINOPATHY	rs4384764	A	G	A	G	-0.0568	0.0001	0.2371	0.2424	FALSE	FALSE	FALSE	YygN6i	2	37590284	0.015	0.9934	TRUE	igd	0.0127	7.902e-06	7824	216666	TRUE	reported	2	TRUE	0.00752264	19.9876
M01123	inosine	All DR	finn-b-DM_RETINOPATHY	rs494562	A	G	A	G	-0.1182	0	0.8988	0.90645	FALSE	FALSE	FALSE	YygN6i	6	86117129	0.0221	0.999	TRUE	igd	0.0167	1.339e-12	7824	216666	TRUE	reported	2	TRUE	0.0186293	50.0579
M01123	inosine	All DR	finn-b-DM_RETINOPATHY	rs7297956	C	G	C	G	0.0597	0.0489	0.7301	0.7453	FALSE	TRUE	FALSE	YygN6i	12	104621542	0.0148	0.00092841	TRUE	igd	0.0134	7.69e-06	7824	216666	TRUE	reported	2	TRUE	0.0113368	19.8261
M01123	inosine	All DR	finn-b-DM_RETINOPATHY	rs7795118	T	C	T	C	0.0905	0.0115	0.2305	0.1849	FALSE	FALSE	FALSE	YygN6i	7	106260226	0.0168	0.4927	TRUE	igd	0.0186	1.211e-06	7824	216666	TRUE	reported	2	TRUE	0.00889106	23.656
M01123	inosine	All DR	finn-b-DM_RETINOPATHY	rs9359674	A	T	A	T	0.1142	-0.0057	0.0565	0.05695	FALSE	TRUE	FALSE	YygN6i	6	86705909	0.0278	0.8388	TRUE	igd	0.0218	1.572e-07	7824	216666	TRUE	reported	2	TRUE	0.0102917	27.4214
M01125	isoleucine	All DR	finn-b-DM_RETINOPATHY	rs10024717	A	G	A	G	0.0085	-0.004	0.3772	0.3255	FALSE	FALSE	FALSE	fhKD8D	4	89219645	0.0139	0.7724	TRUE	igd	0.0016	7.501e-08	7824	216666	TRUE	reported	2	TRUE	0.00382409	28.215
M01125	isoleucine	All DR	finn-b-DM_RETINOPATHY	rs10063205	T	C	T	C	0.008	-0.0315	0.1559	0.2116	FALSE	FALSE	FALSE	fhKD8D	5	159137011	0.0161	0.0506396	TRUE	igd	0.0017	4.058e-06	7824	216666	TRUE	reported	2	TRUE	0.0030031	22.1393
M01125	isoleucine	All DR	finn-b-DM_RETINOPATHY	rs11128879	T	C	T	C	-0.0078	0.029	0.1208	0.2009	FALSE	FALSE	FALSE	fhKD8D	3	1862780	0.016	0.0706204	TRUE	igd	0.0018	9.564e-06	7824	216666	TRUE	reported	2	TRUE	0.0025476	18.7727
M01125	isoleucine	All DR	finn-b-DM_RETINOPATHY	rs12707434	A	G	A	G	-0.0366	-0.0129	0.9639	0.96827	FALSE	FALSE	FALSE	fhKD8D	7	138773301	0.0367	0.725401	TRUE	igd	0.008	4.647e-06	7824	216666	TRUE	reported	2	TRUE	0.0117263	20.9069
M01125	isoleucine	All DR	finn-b-DM_RETINOPATHY	rs161503	T	C	T	C	0.008	-0.0442	0.1176	0.1125	FALSE	FALSE	FALSE	fhKD8D	5	99636953	0.0203	0.0295999	TRUE	igd	0.0018	6.867e-06	7824	216666	TRUE	reported	2	TRUE	0.00267956	19.7477
M01125	isoleucine	All DR	finn-b-DM_RETINOPATHY	rs1618996	A	G	A	G	0.0091	0.0201	0.1298	0.1266	FALSE	FALSE	FALSE	fhKD8D	8	13185926	0.0194	0.3003	TRUE	igd	0.0018	3.78e-07	7824	216666	TRUE	reported	2	TRUE	0.00346438	25.5517
M01125	isoleucine	All DR	finn-b-DM_RETINOPATHY	rs1895999	A	G	A	G	-0.0151	-0.0001	0.1699	0.1711	FALSE	FALSE	FALSE	fhKD8D	12	48952204	0.0171	0.9946	TRUE	igd	0.0032	3.434e-06	7824	216666	TRUE	reported	2	TRUE	0.0124654	22.2414
M01125	isoleucine	All DR	finn-b-DM_RETINOPATHY	rs2397972	A	G	A	G	0.012	0.0044	0.054	0.09267	FALSE	FALSE	FALSE	fhKD8D	15	96358652	0.0222	0.8413	TRUE	igd	0.0026	4.045e-06	7824	216666	TRUE	reported	2	TRUE	0.00288904	21.296
M01125	isoleucine	All DR	finn-b-DM_RETINOPATHY	rs2470439	A	G	A	G	0.0083	0.0123	0.11	0.1144	FALSE	FALSE	FALSE	fhKD8D	12	2015160	0.0202	0.5408	TRUE	igd	0.0018	5.687e-06	7824	216666	TRUE	reported	2	TRUE	0.00288371	21.2566
M01125	isoleucine	All DR	finn-b-DM_RETINOPATHY	rs3760605	T	C	T	C	0.0079	0.0059	0.8912	0.829	FALSE	FALSE	FALSE	fhKD8D	18	3870771	0.0172	0.731301	TRUE	igd	0.0018	9.799e-06	7824	216666	TRUE	reported	2	TRUE	0.00261317	19.2571
M01125	isoleucine	All DR	finn-b-DM_RETINOPATHY	rs4086666	T	G	T	G	0.0083	-0.0044	0.8804	0.92218	FALSE	FALSE	FALSE	fhKD8D	11	13875937	0.024	0.8558	TRUE	igd	0.0018	2.422e-06	7824	216666	TRUE	reported	2	TRUE	0.00288371	21.2566
M01125	isoleucine	All DR	finn-b-DM_RETINOPATHY	rs4347830	A	G	A	G	0.01	0.0059	0.337	0.4142	FALSE	FALSE	FALSE	fhKD8D	2	228058016	0.0131	0.651	TRUE	igd	0.002	5.733e-07	7824	216666	TRUE	reported	2	TRUE	0.00445395	24.9911
M01125	isoleucine	All DR	finn-b-DM_RETINOPATHY	rs4562384	T	C	T	C	0.0075	-0.0108	0.7166	0.6658	FALSE	FALSE	FALSE	fhKD8D	9	1965945	0.0137	0.4312	TRUE	igd	0.0017	5.497e-06	7824	216666	TRUE	reported	2	TRUE	0.00264041	19.4584
M01125	isoleucine	All DR	finn-b-DM_RETINOPATHY	rs503360	A	G	A	G	0.0081	0.0112	0.8799	0.91817	FALSE	FALSE	FALSE	fhKD8D	11	106209821	0.0235	0.6332	TRUE	igd	0.0018	4.785e-06	7824	216666	TRUE	reported	2	TRUE	0.00274679	20.2445
M01125	isoleucine	All DR	finn-b-DM_RETINOPATHY	rs6084839	A	C	A	C	-0.0123	0.0436	0.9446	0.9149	FALSE	FALSE	FALSE	fhKD8D	20	4685707	0.0231	0.0588396	TRUE	igd	0.0027	3.994e-06	7824	216666	TRUE	reported	2	TRUE	0.00281483	20.7474
M01125	isoleucine	All DR	finn-b-DM_RETINOPATHY	rs6101153	A	G	A	G	-0.008	0.0181	0.8897	0.8839	FALSE	FALSE	FALSE	fhKD8D	20	59559273	0.0213	0.3952	TRUE	igd	0.0018	8.264e-06	7824	216666	TRUE	reported	2	TRUE	0.00267956	19.7477
M01125	isoleucine	All DR	finn-b-DM_RETINOPATHY	rs7340968	A	C	A	C	0.0333	0.0404	0.027	0.03309	FALSE	FALSE	FALSE	fhKD8D	4	78961666	0.0362	0.2643	TRUE	igd	0.0075	9.053e-06	7824	216666	TRUE	reported	2	TRUE	0.011052	19.6912
M01125	isoleucine	All DR	finn-b-DM_RETINOPATHY	rs7530270	A	C	A	C	-0.0085	0.0063	0.2	0.2368	FALSE	FALSE	FALSE	fhKD8D	1	241684393	0.0151	0.675899	TRUE	igd	0.0018	1.509e-06	7824	216666	TRUE	reported	2	TRUE	0.00302393	22.2933
M01284	threonine	All DR	finn-b-DM_RETINOPATHY	rs10234936	A	G	A	G	0.028	-0.0163	0.035	0.02247	FALSE	FALSE	FALSE	t7T9Bu	7	19601999	0.0432	0.7062	TRUE	igd	0.0061	4.877e-06	7824	216666	TRUE	reported	2	TRUE	0.0036912	21.0622
M01284	threonine	All DR	finn-b-DM_RETINOPATHY	rs1043011	T	G	T	G	0.0172	0.0073	0.1722	0.1816	FALSE	FALSE	FALSE	t7T9Bu	12	56865040	0.0167	0.6624	TRUE	igd	0.0034	5.214e-07	7824	216666	TRUE	reported	2	TRUE	0.00447988	25.5827
M01284	threonine	All DR	finn-b-DM_RETINOPATHY	rs10433674	T	C	T	C	0.0264	-0.0555	0.9584	0.9708	FALSE	FALSE	FALSE	t7T9Bu	4	71761726	0.0383	0.1474	TRUE	igd	0.0054	1.242e-06	7824	216666	TRUE	reported	2	TRUE	0.0041852	23.8928
M01284	threonine	All DR	finn-b-DM_RETINOPATHY	rs10795360	C	G	C	G	0.0114	0.0099	0.6957	0.722	FALSE	TRUE	FALSE	t7T9Bu	10	6701714	0.0143	0.4888	TRUE	igd	0.0025	3.761e-06	7824	216666	TRUE	reported	2	TRUE	0.00364302	20.7863
M01284	threonine	All DR	finn-b-DM_RETINOPATHY	rs10798574	T	G	T	G	-0.0142	0.0003	0.2212	0.2951	FALSE	FALSE	FALSE	t7T9Bu	1	177809627	0.0141	0.9841	TRUE	igd	0.003	2.029e-06	7824	216666	TRUE	reported	2	TRUE	0.00392413	22.3966
M01284	threonine	All DR	finn-b-DM_RETINOPATHY	rs10993160	A	G	A	G	0.0295	-0.0053	0.9587	0.96062	FALSE	FALSE	FALSE	t7T9Bu	9	97068926	0.0331	0.8726	TRUE	igd	0.0062	1.676e-06	7824	216666	TRUE	reported	2	TRUE	0.00396508	22.6312
M01284	threonine	All DR	finn-b-DM_RETINOPATHY	rs13242474	A	G	A	G	0.0111	0.0144	0.7395	0.6752	FALSE	FALSE	FALSE	t7T9Bu	7	20441065	0.0137	0.2948	TRUE	igd	0.0024	5.472e-06	7824	216666	TRUE	reported	2	TRUE	0.00374722	21.3831
M01284	threonine	All DR	finn-b-DM_RETINOPATHY	rs1466785	T	C	T	C	-0.0106	-0.0171	0.4409	0.4963	FALSE	FALSE	FALSE	t7T9Bu	8	11623456	0.0146	0.241	TRUE	igd	0.0024	5.934e-06	7824	216666	TRUE	reported	2	TRUE	0.00341837	19.5001
M01284	threonine	All DR	finn-b-DM_RETINOPATHY	rs17092955	T	G	T	G	-0.0175	-0.0023	0.1024	0.1197	FALSE	FALSE	FALSE	t7T9Bu	14	96081498	0.0197	0.9067	TRUE	igd	0.0034	3.388e-07	7824	216666	TRUE	reported	2	TRUE	0.00463678	26.4829
M01284	threonine	All DR	finn-b-DM_RETINOPATHY	rs17268257	T	C	T	C	-0.0159	0.0048	0.1349	0.1656	FALSE	FALSE	FALSE	t7T9Bu	4	139765668	0.0174	0.783201	TRUE	igd	0.0035	7.314e-06	7824	216666	TRUE	reported	2	TRUE	0.00361578	20.6303
M01284	threonine	All DR	finn-b-DM_RETINOPATHY	rs202490	T	C	T	C	-0.0111	-0.0025	0.3533	0.3867	FALSE	FALSE	FALSE	t7T9Bu	20	1748126	0.0133	0.8511	TRUE	igd	0.0024	4.452e-06	7824	216666	TRUE	reported	2	TRUE	0.00374722	21.3831
M01284	threonine	All DR	finn-b-DM_RETINOPATHY	rs3857856	A	G	A	G	0.0152	0.0123	0.8885	0.8878	FALSE	FALSE	FALSE	t7T9Bu	7	130384708	0.0204	0.5466	TRUE	igd	0.0033	4.933e-06	7824	216666	TRUE	reported	2	TRUE	0.00371671	21.2083
M01284	threonine	All DR	finn-b-DM_RETINOPATHY	rs42041	C	G	C	G	-0.0109	0.0276	0.7449	0.7637	FALSE	TRUE	FALSE	t7T9Bu	7	92246744	0.0151	0.0671599	TRUE	igd	0.0025	9.332e-06	7824	216666	TRUE	reported	2	TRUE	0.0033315	19.0029
M01284	threonine	All DR	finn-b-DM_RETINOPATHY	rs4516857	C	G	C	G	0.0205	0.0247	0.0991	0.0556	FALSE	TRUE	FALSE	t7T9Bu	5	43937133	0.0282	0.3811	TRUE	igd	0.0045	4.927e-06	7824	216666	TRUE	reported	2	TRUE	0.00363595	20.7458
M01284	threonine	All DR	finn-b-DM_RETINOPATHY	rs4822129	A	G	A	G	0.0122	0.0163	0.194	0.1982	FALSE	FALSE	FALSE	t7T9Bu	22	42823916	0.0163	0.3175	TRUE	igd	0.0026	3.757e-06	7824	216666	TRUE	reported	2	TRUE	0.00385666	22.01
M01284	threonine	All DR	finn-b-DM_RETINOPATHY	rs715	T	C	T	C	0.0113	-0.0105	0.7125	0.6868	FALSE	FALSE	FALSE	t7T9Bu	2	211543055	0.0139	0.4496	TRUE	igd	0.0024	4.187e-06	7824	216666	TRUE	reported	2	TRUE	0.00388295	22.1606
M01284	threonine	All DR	finn-b-DM_RETINOPATHY	rs7220150	A	C	A	C	0.0147	-0.0163	0.8227	0.8177	FALSE	FALSE	FALSE	t7T9Bu	17	70208672	0.0166	0.3257	TRUE	igd	0.0033	6.706e-06	7824	216666	TRUE	reported	2	TRUE	0.00347705	19.836
M01284	threonine	All DR	finn-b-DM_RETINOPATHY	rs780093	T	C	T	C	-0.0108	-0.0159	0.3998	0.3532	FALSE	FALSE	FALSE	t7T9Bu	2	27742603	0.0135	0.2376	TRUE	igd	0.0024	3.982e-06	7824	216666	TRUE	reported	2	TRUE	0.00354812	20.2429
M01284	threonine	All DR	finn-b-DM_RETINOPATHY	rs892051	T	C	T	C	0.011	-0.0098	0.2576	0.2056	FALSE	FALSE	FALSE	t7T9Bu	19	22689387	0.0159	0.537	TRUE	igd	0.0025	7.667e-06	7824	216666	TRUE	reported	2	TRUE	0.00339271	19.3532
M01284	threonine	All DR	finn-b-DM_RETINOPATHY	rs9403794	A	C	A	C	0.0175	-0.0048	0.5963	0.5846	FALSE	FALSE	FALSE	t7T9Bu	6	146928104	0.0131	0.7124	TRUE	igd	0.0039	8.093e-06	7824	216666	TRUE	reported	2	TRUE	0.01185	20.1108
M01299	tyrosine	All DR	finn-b-DM_RETINOPATHY	rs10033622	T	C	T	C	0.0126	0.0213	0.6115	0.5888	FALSE	FALSE	FALSE	VUvIO1	4	186503992	0.0131	0.1048	TRUE	igd	0.0026	1.346e-06	7824	216666	TRUE	reported	2	TRUE	0.0131608	23.4585
M01299	tyrosine	All DR	finn-b-DM_RETINOPATHY	rs10516469	T	C	T	C	-0.0114	-0.0065	0.1	0.2058	FALSE	FALSE	FALSE	VUvIO1	4	102261253	0.016	0.682801	TRUE	igd	0.0025	5.886e-06	7824	216666	TRUE	reported	2	TRUE	0.00281802	20.7879
M01299	tyrosine	All DR	finn-b-DM_RETINOPATHY	rs10873157	T	C	T	C	-0.0109	-0.0099	0.0933	0.0898	FALSE	FALSE	FALSE	VUvIO1	14	63100706	0.0225	0.6604	TRUE	igd	0.0024	8.624e-06	7824	216666	TRUE	reported	2	TRUE	0.00279547	20.6211
M01299	tyrosine	All DR	finn-b-DM_RETINOPATHY	rs11243929	T	C	T	C	-0.0076	-0.0037	0.7731	0.8359	FALSE	FALSE	FALSE	VUvIO1	9	135774164	0.0174	0.8312	TRUE	igd	0.0017	8.328e-06	7824	216666	TRUE	reported	2	TRUE	0.00270889	19.9807
M01299	tyrosine	All DR	finn-b-DM_RETINOPATHY	rs12728678	T	C	T	C	-0.0096	0.0295	0.2003	0.2161	FALSE	FALSE	FALSE	VUvIO1	1	154764715	0.0156	0.0583096	TRUE	igd	0.0017	2.189e-08	7824	216666	TRUE	reported	2	TRUE	0.00431526	31.8806
M01299	tyrosine	All DR	finn-b-DM_RETINOPATHY	rs12891	C	G	C	G	0.0078	0.0104	0.4177	0.3125	FALSE	TRUE	FALSE	VUvIO1	19	8327196	0.014	0.4576	TRUE	igd	0.0018	8.777e-06	7824	216666	TRUE	reported	2	TRUE	0.00254553	18.7727
M01299	tyrosine	All DR	finn-b-DM_RETINOPATHY	rs13237436	A	G	A	G	-0.0076	0.0067	0.193	0.2138	FALSE	FALSE	FALSE	VUvIO1	7	79875818	0.0156	0.6688	TRUE	igd	0.0017	7.257e-06	7824	216666	TRUE	reported	2	TRUE	0.00270889	19.9807
M01299	tyrosine	All DR	finn-b-DM_RETINOPATHY	rs1475943	T	C	T	C	0.0079	-0.0079	0.2215	0.3107	FALSE	FALSE	FALSE	VUvIO1	22	47305436	0.0139	0.571	TRUE	igd	0.0017	3.693e-06	7824	216666	TRUE	reported	2	TRUE	0.00292633	21.5893
M01299	tyrosine	All DR	finn-b-DM_RETINOPATHY	rs1512342	T	C	T	C	0.0072	-0.0009	0.3384	0.3848	FALSE	FALSE	FALSE	VUvIO1	4	149250783	0.0132	0.9466	TRUE	igd	0.0016	7.006e-06	7824	216666	TRUE	reported	2	TRUE	0.00274455	20.2445
M01299	tyrosine	All DR	finn-b-DM_RETINOPATHY	rs1532775	A	G	A	G	0.0081	0.0183	0.7796	0.8203	FALSE	FALSE	FALSE	VUvIO1	1	114605353	0.0168	0.2757	TRUE	igd	0.0017	1.035e-06	7824	216666	TRUE	reported	2	TRUE	0.00307592	22.6963
M01299	tyrosine	All DR	finn-b-DM_RETINOPATHY	rs1536564	T	C	T	C	0.0075	-0.006	0.2644	0.2852	FALSE	FALSE	FALSE	VUvIO1	10	14758348	0.0143	0.672201	TRUE	igd	0.0017	7.048e-06	7824	216666	TRUE	reported	2	TRUE	0.00263826	19.4584
M01299	tyrosine	All DR	finn-b-DM_RETINOPATHY	rs172650	A	C	A	C	0.0102	-0.0109	0.6543	0.5866	FALSE	FALSE	FALSE	VUvIO1	16	71603912	0.0131	0.4048	TRUE	igd	0.0016	2.818e-10	7824	216666	TRUE	reported	2	TRUE	0.00549298	40.6296
M01299	tyrosine	All DR	finn-b-DM_RETINOPATHY	rs17293820	T	G	T	G	0.0081	0.0008	0.8016	0.8058	FALSE	FALSE	FALSE	VUvIO1	8	14111623	0.0162	0.9625	TRUE	igd	0.0017	2.011e-06	7824	216666	TRUE	reported	2	TRUE	0.00307592	22.6963
M01299	tyrosine	All DR	finn-b-DM_RETINOPATHY	rs174408	A	G	A	G	0.0129	0.0077	0.149	0.09651	FALSE	FALSE	FALSE	VUvIO1	6	111932349	0.0218	0.7228	TRUE	igd	0.0023	1.41e-08	7824	216666	TRUE	reported	2	TRUE	0.00425707	31.4489
M01299	tyrosine	All DR	finn-b-DM_RETINOPATHY	rs1851740	A	C	A	C	-0.008	-0.0217	0.185	0.1953	FALSE	FALSE	FALSE	VUvIO1	3	77739202	0.0162	0.1808	TRUE	igd	0.0017	2.742e-06	7824	216666	TRUE	reported	2	TRUE	0.00300066	22.1393
M01299	tyrosine	All DR	finn-b-DM_RETINOPATHY	rs2879560	T	C	T	C	-0.0081	0.0239	0.2226	0.229	FALSE	FALSE	FALSE	VUvIO1	3	182314029	0.0154	0.1197	TRUE	igd	0.0017	3.476e-06	7824	216666	TRUE	reported	2	TRUE	0.00307592	22.6963
M01299	tyrosine	All DR	finn-b-DM_RETINOPATHY	rs2891733	T	C	T	C	-0.0109	-0.0495	0.8941	0.948	FALSE	FALSE	FALSE	VUvIO1	2	220135208	0.0289	0.0867401	TRUE	igd	0.0024	8.467e-06	7824	216666	TRUE	reported	2	TRUE	0.00279547	20.6211
M01299	tyrosine	All DR	finn-b-DM_RETINOPATHY	rs4347830	A	G	A	G	0.009	0.0059	0.337	0.4142	FALSE	FALSE	FALSE	VUvIO1	2	228058016	0.0131	0.651	TRUE	igd	0.002	6.795e-06	7824	216666	TRUE	reported	2	TRUE	0.00360497	20.2428
M01299	tyrosine	All DR	finn-b-DM_RETINOPATHY	rs4808739	T	C	T	C	0.0083	0.0015	0.7578	0.7197	FALSE	FALSE	FALSE	VUvIO1	19	18159516	0.0145	0.9164	TRUE	igd	0.0018	2.421e-06	7824	216666	TRUE	reported	2	TRUE	0.00288136	21.2566
M01299	tyrosine	All DR	finn-b-DM_RETINOPATHY	rs4863214	T	C	T	C	-0.0149	-0.0141	0.7398	0.5718	FALSE	FALSE	FALSE	VUvIO1	4	190516389	0.0134	0.2938	TRUE	igd	0.0032	3.984e-06	7824	216666	TRUE	reported	2	TRUE	0.0121618	21.656
M01299	tyrosine	All DR	finn-b-DM_RETINOPATHY	rs6493	A	G	A	G	0.0114	-0.0093	0.1195	0.1657	FALSE	FALSE	FALSE	VUvIO1	14	78140329	0.0173	0.5892	TRUE	igd	0.0024	2.346e-06	7824	216666	TRUE	reported	2	TRUE	0.00305702	22.5564
M01299	tyrosine	All DR	finn-b-DM_RETINOPATHY	rs703014	A	G	A	G	0.0135	-0.0078	0.326	0.3296	FALSE	FALSE	FALSE	VUvIO1	10	28641805	0.0136	0.569799	TRUE	igd	0.0027	7.194e-07	7824	216666	TRUE	reported	2	TRUE	0.0139978	24.9716
M01299	tyrosine	All DR	finn-b-DM_RETINOPATHY	rs7151615	T	G	T	G	-0.0079	-0.0049	0.273	0.3245	FALSE	FALSE	FALSE	VUvIO1	14	20731947	0.0137	0.7193	TRUE	igd	0.0016	1.469e-06	7824	216666	TRUE	reported	2	TRUE	0.00330231	24.3723
M01299	tyrosine	All DR	finn-b-DM_RETINOPATHY	rs7195332	T	C	T	C	0.0077	0.0214	0.2152	0.2131	FALSE	FALSE	FALSE	VUvIO1	16	19925963	0.0157	0.1725	TRUE	igd	0.0017	4.051e-06	7824	216666	TRUE	reported	2	TRUE	0.00278045	20.51
M01299	tyrosine	All DR	finn-b-DM_RETINOPATHY	rs7641634	A	G	A	G	-0.0077	-0.0072	0.266	0.2669	FALSE	FALSE	FALSE	VUvIO1	3	143542008	0.0146	0.622801	TRUE	igd	0.0016	2.564e-06	7824	216666	TRUE	reported	2	TRUE	0.00313774	23.1539
M01299	tyrosine	All DR	finn-b-DM_RETINOPATHY	rs7834337	A	G	A	G	-0.0113	-0.0204	0.0904	0.1309	FALSE	FALSE	FALSE	VUvIO1	8	655828	0.019	0.2836	TRUE	igd	0.0025	4.709e-06	7824	216666	TRUE	reported	2	TRUE	0.00276894	20.4248
M01299	tyrosine	All DR	finn-b-DM_RETINOPATHY	rs8035304	T	G	T	G	0.009	0.0458	0.81	0.8071	FALSE	FALSE	FALSE	VUvIO1	15	93723925	0.0164	0.00537502	TRUE	igd	0.002	6.795e-06	7824	216666	TRUE	reported	2	TRUE	0.00360497	20.2428
M01299	tyrosine	All DR	finn-b-DM_RETINOPATHY	rs8111703	A	T	A	T	-0.0084	-0.0002	0.2142	0.2368	FALSE	TRUE	FALSE	VUvIO1	19	3685054	0.0151	0.9886	TRUE	igd	0.0017	1.467e-06	7824	216666	TRUE	reported	2	TRUE	0.00330721	24.4086
M01299	tyrosine	All DR	finn-b-DM_RETINOPATHY	rs906466	A	G	A	G	0.0076	0.0159	0.1846	0.2185	FALSE	FALSE	FALSE	VUvIO1	20	35048632	0.0156	0.3064	TRUE	igd	0.0017	8.838e-06	7824	216666	TRUE	reported	2	TRUE	0.00270889	19.9807
M01299	tyrosine	All DR	finn-b-DM_RETINOPATHY	rs9327433	T	G	T	G	-0.0076	-0.012	0.5134	0.5856	FALSE	FALSE	FALSE	VUvIO1	5	126546059	0.0131	0.3599	TRUE	igd	0.0016	2.529e-06	7824	216666	TRUE	reported	2	TRUE	0.00305702	22.5564
M01299	tyrosine	All DR	finn-b-DM_RETINOPATHY	rs936632	A	C	A	C	-0.0089	-0.0087	0.1787	0.1614	FALSE	FALSE	FALSE	VUvIO1	1	53111782	0.0175	0.6188	TRUE	igd	0.0017	2.694e-07	7824	216666	TRUE	reported	2	TRUE	0.00371114	27.4009
M01299	tyrosine	All DR	finn-b-DM_RETINOPATHY	rs9400467	T	C	T	C	-0.0121	0.0096	0.7059	0.6243	FALSE	FALSE	FALSE	VUvIO1	6	111424015	0.0134	0.471	TRUE	igd	0.0016	6.541e-14	7824	216666	TRUE	reported	2	TRUE	0.00771274	57.1759
M01299	tyrosine	All DR	finn-b-DM_RETINOPATHY	rs9497139	A	G	A	G	-0.029	0.0096	0.0155	0.0281	FALSE	FALSE	FALSE	VUvIO1	6	145264340	0.0391	0.8057	TRUE	igd	0.0061	1.974e-06	7824	216666	TRUE	reported	2	TRUE	0.00306228	22.5953
M01299	tyrosine	All DR	finn-b-DM_RETINOPATHY	rs9594421	A	T	A	T	0.0075	0.0238	0.2757	0.2693	FALSE	TRUE	FALSE	VUvIO1	13	41091759	0.0145	0.1016	TRUE	igd	0.0016	4.594e-06	7824	216666	TRUE	reported	2	TRUE	0.00297734	21.9667
M01301	lysine	All DR	finn-b-DM_RETINOPATHY	rs10095414	A	G	A	G	0.0086	0.0222	0.8619	0.8513	FALSE	FALSE	FALSE	Rga48n	8	20578915	0.0181	0.2204	TRUE	igd	0.0018	2.285e-06	7824	216666	TRUE	reported	2	TRUE	0.00309067	22.821
M01301	lysine	All DR	finn-b-DM_RETINOPATHY	rs10491431	A	C	A	C	0.0082	0.0078	0.1435	0.1335	FALSE	FALSE	FALSE	Rga48n	5	35968000	0.0189	0.6814	TRUE	igd	0.0018	3.8e-06	7824	216666	TRUE	reported	2	TRUE	0.00281064	20.7474
M01301	lysine	All DR	finn-b-DM_RETINOPATHY	rs10738383	A	G	A	G	-0.0131	-0.0124	0.6175	0.5745	FALSE	FALSE	FALSE	Rga48n	9	15016042	0.013	0.3395	TRUE	igd	0.0029	7.385e-06	7824	216666	TRUE	reported	2	TRUE	0.0114419	20.3823
M01301	lysine	All DR	finn-b-DM_RETINOPATHY	rs10850904	T	C	T	C	0.0085	0.0099	0.127	0.1303	FALSE	FALSE	FALSE	Rga48n	12	118255232	0.0191	0.603	TRUE	igd	0.0018	2.738e-06	7824	216666	TRUE	reported	2	TRUE	0.00301943	22.2933
M01301	lysine	All DR	finn-b-DM_RETINOPATHY	rs10917910	A	C	A	C	-0.0086	-0.0311	0.8597	0.92877	FALSE	FALSE	FALSE	Rga48n	1	164065297	0.0249	0.2104	TRUE	igd	0.0018	1.652e-06	7824	216666	TRUE	reported	2	TRUE	0.00309067	22.821
M01301	lysine	All DR	finn-b-DM_RETINOPATHY	rs11151130	A	G	A	G	0.0085	-0.0009	0.1379	0.1276	FALSE	FALSE	FALSE	Rga48n	18	73323599	0.0192	0.962	TRUE	igd	0.0018	1.786e-06	7824	216666	TRUE	reported	2	TRUE	0.00301943	22.2933
M01301	lysine	All DR	finn-b-DM_RETINOPATHY	rs11600689	A	T	A	T	-0.0103	-0.0087	0.1616	0.1549	FALSE	TRUE	FALSE	Rga48n	11	19979528	0.0178	0.6262	TRUE	igd	0.0023	9.136e-06	7824	216666	TRUE	reported	2	TRUE	0.00271633	20.0494
M01301	lysine	All DR	finn-b-DM_RETINOPATHY	rs11659807	C	G	C	G	-0.0082	-0.0186	0.1964	0.2222	FALSE	TRUE	FALSE	Rga48n	18	33101254	0.0156	0.2327	TRUE	igd	0.0017	2.155e-06	7824	216666	TRUE	reported	2	TRUE	0.00314996	23.2601
M01301	lysine	All DR	finn-b-DM_RETINOPATHY	rs1179979	A	G	A	G	-0.0128	0.0567	0.9214	0.9439	FALSE	FALSE	FALSE	Rga48n	14	37346974	0.0278	0.0418601	TRUE	igd	0.0026	9.489e-07	7824	216666	TRUE	reported	2	TRUE	0.00328089	24.2301
M01301	lysine	All DR	finn-b-DM_RETINOPATHY	rs12268257	T	C	T	C	-0.0082	-0.0004	0.1339	0.1138	FALSE	FALSE	FALSE	Rga48n	10	25864681	0.0203	0.9825	TRUE	igd	0.0018	5.591e-06	7824	216666	TRUE	reported	2	TRUE	0.00281064	20.7474
M01301	lysine	All DR	finn-b-DM_RETINOPATHY	rs12927959	A	G	A	G	0.0089	0.0072	0.7248	0.6819	FALSE	FALSE	FALSE	Rga48n	16	67727069	0.0138	0.6027	TRUE	igd	0.0018	3.76e-07	7824	216666	TRUE	reported	2	TRUE	0.00330933	24.4409
M01301	lysine	All DR	finn-b-DM_RETINOPATHY	rs13302218	A	G	A	G	-0.0118	0.0438	0.932	0.96591	FALSE	FALSE	FALSE	Rga48n	9	113390612	0.0353	0.2148	TRUE	igd	0.0026	6.799e-06	7824	216666	TRUE	reported	2	TRUE	0.00278965	20.592
M01301	lysine	All DR	finn-b-DM_RETINOPATHY	rs13339263	A	G	A	G	-0.0081	0.0078	0.8587	0.8669	FALSE	FALSE	FALSE	Rga48n	16	49001156	0.0189	0.68	TRUE	igd	0.0018	6.52e-06	7824	216666	TRUE	reported	2	TRUE	0.00274269	20.2445
M01301	lysine	All DR	finn-b-DM_RETINOPATHY	rs1402325	A	G	A	G	-0.008	0.0028	0.1437	0.1596	FALSE	FALSE	FALSE	Rga48n	19	44105736	0.0176	0.8742	TRUE	igd	0.0018	8.23e-06	7824	216666	TRUE	reported	2	TRUE	0.00267557	19.7477
M01301	lysine	All DR	finn-b-DM_RETINOPATHY	rs1573544	T	C	T	C	0.0087	-0.0061	0.1484	0.1911	FALSE	FALSE	FALSE	Rga48n	11	15195648	0.0163	0.7099	TRUE	igd	0.0018	9.635e-07	7824	216666	TRUE	reported	2	TRUE	0.00316274	23.3548
M01301	lysine	All DR	finn-b-DM_RETINOPATHY	rs1894947	T	C	T	C	0.0083	-0.0108	0.1801	0.1774	FALSE	FALSE	FALSE	Rga48n	16	56006578	0.0168	0.520701	TRUE	igd	0.0017	1.847e-06	7824	216666	TRUE	reported	2	TRUE	0.00322701	23.8309
M01301	lysine	All DR	finn-b-DM_RETINOPATHY	rs2383208	A	G	A	G	0.0078	0.0211	0.8223	0.8492	FALSE	FALSE	FALSE	Rga48n	9	22132076	0.018	0.241	TRUE	igd	0.0017	8.789e-06	7824	216666	TRUE	reported	2	TRUE	0.002851	21.0462
M01301	lysine	All DR	finn-b-DM_RETINOPATHY	rs2863979	A	G	A	G	0.0143	0.0175	0.7241	0.7056	FALSE	FALSE	FALSE	Rga48n	16	68331890	0.0142	0.2162	TRUE	igd	0.0017	1.443e-17	7824	216666	TRUE	reported	2	TRUE	0.00951844	70.7386
M01301	lysine	All DR	finn-b-DM_RETINOPATHY	rs3024536	T	C	T	C	-0.0085	-0.0255	0.1443	0.09756	FALSE	FALSE	FALSE	Rga48n	16	27352713	0.0216	0.2366	TRUE	igd	0.0018	1.69e-06	7824	216666	TRUE	reported	2	TRUE	0.00301943	22.2933
M01301	lysine	All DR	finn-b-DM_RETINOPATHY	rs4317453	A	G	A	G	-0.0077	-0.0052	0.3363	0.3685	FALSE	FALSE	FALSE	Rga48n	6	1424362	0.0136	0.7039	TRUE	igd	0.0017	9.116e-06	7824	216666	TRUE	reported	2	TRUE	0.00277856	20.51
M01301	lysine	All DR	finn-b-DM_RETINOPATHY	rs4426541	A	G	A	G	-0.0079	0.0071	0.2229	0.1847	FALSE	FALSE	FALSE	Rga48n	2	167120956	0.0166	0.6665	TRUE	igd	0.0017	5.395e-06	7824	216666	TRUE	reported	2	TRUE	0.00292435	21.5893
M01301	lysine	All DR	finn-b-DM_RETINOPATHY	rs6587731	T	G	T	G	-0.0093	0.0074	0.1626	0.2062	FALSE	FALSE	FALSE	Rga48n	1	153187680	0.016	0.644899	TRUE	igd	0.0018	1.963e-07	7824	216666	TRUE	reported	2	TRUE	0.00361239	26.6872
M01301	lysine	All DR	finn-b-DM_RETINOPATHY	rs7572149	T	C	T	C	0.0088	-0.0001	0.133	0.1972	FALSE	FALSE	FALSE	Rga48n	2	104848853	0.0162	0.9958	TRUE	igd	0.0018	1.002e-06	7824	216666	TRUE	reported	2	TRUE	0.00323562	23.8947
M01301	lysine	All DR	finn-b-DM_RETINOPATHY	rs7583413	T	C	T	C	0.0082	0.0257	0.8245	0.8577	FALSE	FALSE	FALSE	Rga48n	2	228477310	0.0185	0.1648	TRUE	igd	0.0017	2.62e-06	7824	216666	TRUE	reported	2	TRUE	0.00314996	23.2601
M01301	lysine	All DR	finn-b-DM_RETINOPATHY	rs9642758	A	G	A	G	0.0086	0.0069	0.1578	0.164	FALSE	FALSE	FALSE	Rga48n	8	35721159	0.0175	0.6936	TRUE	igd	0.0018	1.282e-06	7824	216666	TRUE	reported	2	TRUE	0.00309067	22.821
M01302	methionine	All DR	finn-b-DM_RETINOPATHY	rs10066453	C	G	C	G	0.0165	0.0223	0.0387	0.06536	FALSE	TRUE	FALSE	LGgS3e	5	91387973	0.026	0.3921	TRUE	igd	0.0035	1.928e-06	7824	216666	TRUE	reported	2	TRUE	0.00301585	22.2184
M01302	methionine	All DR	finn-b-DM_RETINOPATHY	rs11232103	A	C	A	C	0.0085	-0.0148	0.1151	0.171	FALSE	FALSE	FALSE	LGgS3e	11	80092415	0.0174	0.3961	TRUE	igd	0.0017	3.697e-07	7824	216666	TRUE	reported	2	TRUE	0.00339121	24.9932
M01302	methionine	All DR	finn-b-DM_RETINOPATHY	rs11760350	A	G	A	G	-0.0075	0.0095	0.1238	0.1294	FALSE	FALSE	FALSE	LGgS3e	7	39272142	0.0192	0.621901	TRUE	igd	0.0017	7.77e-06	7824	216666	TRUE	reported	2	TRUE	0.0026422	19.4584
M01302	methionine	All DR	finn-b-DM_RETINOPATHY	rs16839317	T	C	T	C	-0.0078	0.0099	0.8726	0.8369	FALSE	FALSE	FALSE	LGgS3e	3	132218883	0.0174	0.5679	TRUE	igd	0.0017	2.753e-06	7824	216666	TRUE	reported	2	TRUE	0.00285719	21.0462
M01302	methionine	All DR	finn-b-DM_RETINOPATHY	rs1742639	A	G	A	G	0.0077	0.0445	0.8865	0.9261	FALSE	FALSE	FALSE	LGgS3e	14	46562320	0.0246	0.0702506	TRUE	igd	0.0017	7.939e-06	7824	216666	TRUE	reported	2	TRUE	0.0027846	20.51
M01302	methionine	All DR	finn-b-DM_RETINOPATHY	rs17478241	T	C	T	C	-0.0076	-0.0249	0.168	0.2111	FALSE	FALSE	FALSE	LGgS3e	14	32617020	0.0159	0.117	TRUE	igd	0.0016	2.751e-06	7824	216666	TRUE	reported	2	TRUE	0.00306158	22.5564
M01302	methionine	All DR	finn-b-DM_RETINOPATHY	rs2066415	T	C	T	C	0.0065	0.019	0.3567	0.463	FALSE	FALSE	FALSE	LGgS3e	9	5867061	0.0129	0.1416	TRUE	igd	0.0015	8.628e-06	7824	216666	TRUE	reported	2	TRUE	0.00254933	18.7727
M01302	methionine	All DR	finn-b-DM_RETINOPATHY	rs2418886	A	G	A	G	0.0223	-0.0204	0.0489	0.03757	FALSE	FALSE	FALSE	LGgS3e	1	190149864	0.0338	0.5455	TRUE	igd	0.0047	1.63e-06	7824	216666	TRUE	reported	2	TRUE	0.0126152	22.4864
M01302	methionine	All DR	finn-b-DM_RETINOPATHY	rs2780242	T	C	T	C	-0.0083	-0.0082	0.1138	0.09584	FALSE	FALSE	FALSE	LGgS3e	9	120733022	0.0219	0.7059	TRUE	igd	0.0018	3.849e-06	7824	216666	TRUE	reported	2	TRUE	0.00288567	21.2566
M01302	methionine	All DR	finn-b-DM_RETINOPATHY	rs320485	T	C	T	C	0.0094	0.0096	0.1324	0.1981	FALSE	FALSE	FALSE	LGgS3e	1	213646566	0.0161	0.5496	TRUE	igd	0.0017	4.97e-08	7824	216666	TRUE	reported	2	TRUE	0.00414423	30.5661
M01302	methionine	All DR	finn-b-DM_RETINOPATHY	rs3740996	A	G	A	G	0.0078	0.0252	0.1208	0.1157	FALSE	FALSE	FALSE	LGgS3e	11	5701281	0.0201	0.2101	TRUE	igd	0.0017	4.33e-06	7824	216666	TRUE	reported	2	TRUE	0.00285719	21.0462
M01302	methionine	All DR	finn-b-DM_RETINOPATHY	rs4693555	T	C	T	C	-0.0069	-0.004	0.2131	0.2539	FALSE	FALSE	FALSE	LGgS3e	4	83992535	0.0149	0.7863	TRUE	igd	0.0016	8.434e-06	7824	216666	TRUE	reported	2	TRUE	0.00252493	18.5926
M01302	methionine	All DR	finn-b-DM_RETINOPATHY	rs487946	T	G	T	G	-0.0074	0.0254	0.8292	0.8419	FALSE	FALSE	FALSE	LGgS3e	12	63212116	0.0177	0.1517	TRUE	igd	0.0016	3.096e-06	7824	216666	TRUE	reported	2	TRUE	0.00290303	21.3848
M01302	methionine	All DR	finn-b-DM_RETINOPATHY	rs6008767	C	G	C	G	-0.0077	-0.0038	0.8182	0.7987	FALSE	TRUE	FALSE	LGgS3e	22	46741974	0.0162	0.8164	TRUE	igd	0.0017	4.115e-06	7824	216666	TRUE	reported	2	TRUE	0.0027846	20.51
M01302	methionine	All DR	finn-b-DM_RETINOPATHY	rs6071991	T	C	T	C	-0.0075	0.0028	0.1495	0.1915	FALSE	FALSE	FALSE	LGgS3e	20	38889983	0.0163	0.8626	TRUE	igd	0.0016	3.811e-06	7824	216666	TRUE	reported	2	TRUE	0.00298178	21.9667
M01302	methionine	All DR	finn-b-DM_RETINOPATHY	rs6533609	T	C	T	C	-0.0077	-0.004	0.1429	0.1432	FALSE	FALSE	FALSE	LGgS3e	4	113278887	0.0184	0.8255	TRUE	igd	0.0017	3.776e-06	7824	216666	TRUE	reported	2	TRUE	0.0027846	20.51
M01302	methionine	All DR	finn-b-DM_RETINOPATHY	rs6766715	A	G	A	G	-0.009	0.0053	0.128	0.1319	FALSE	FALSE	FALSE	LGgS3e	3	172786148	0.019	0.779399	TRUE	igd	0.002	6.795e-06	7824	216666	TRUE	reported	2	TRUE	0.00361269	20.2427
M01302	methionine	All DR	finn-b-DM_RETINOPATHY	rs6960830	T	C	T	C	0.0078	-0.039	0.8851	0.9358	FALSE	FALSE	FALSE	LGgS3e	7	156168606	0.0263	0.1381	TRUE	igd	0.0017	4.158e-06	7824	216666	TRUE	reported	2	TRUE	0.00285719	21.0462
M01302	methionine	All DR	finn-b-DM_RETINOPATHY	rs7570141	A	G	A	G	-0.0119	0.0092	0.104	0.1305	FALSE	FALSE	FALSE	LGgS3e	2	18275380	0.0193	0.632199	TRUE	igd	0.0026	6.212e-06	7824	216666	TRUE	reported	2	TRUE	0.00284316	20.9425
M01302	methionine	All DR	finn-b-DM_RETINOPATHY	rs885076	A	G	A	G	-0.0074	0.0205	0.8716	0.8489	FALSE	FALSE	FALSE	LGgS3e	3	130923834	0.018	0.2554	TRUE	igd	0.0017	8.747e-06	7824	216666	TRUE	reported	2	TRUE	0.00257239	18.9429
M01302	methionine	All DR	finn-b-DM_RETINOPATHY	rs9410970	A	C	A	C	-0.0068	-0.0159	0.2201	0.1928	FALSE	FALSE	FALSE	LGgS3e	9	90415220	0.0163	0.3316	TRUE	igd	0.0015	5.493e-06	7824	216666	TRUE	reported	2	TRUE	0.00278941	20.5455
M01302	methionine	All DR	finn-b-DM_RETINOPATHY	rs9598459	A	G	A	G	0.0079	0.0051	0.896	0.92604	FALSE	FALSE	FALSE	LGgS3e	13	63035349	0.0246	0.836	TRUE	igd	0.0017	5.172e-06	7824	216666	TRUE	reported	2	TRUE	0.0029307	21.5893
M01303	malate	All DR	finn-b-DM_RETINOPATHY	rs10166484	T	C	T	C	-0.0121	-0.0149	0.3157	0.2489	FALSE	FALSE	FALSE	FvMAN2	2	189648684	0.0149	0.3178	TRUE	igd	0.0027	5.291e-06	7824	216666	TRUE	reported	2	TRUE	0.00288307	20.0779
M01303	malate	All DR	finn-b-DM_RETINOPATHY	rs10899384	A	G	A	G	0.0139	0.004	0.3819	0.3661	FALSE	FALSE	FALSE	FvMAN2	11	77218468	0.0134	0.7659	TRUE	igd	0.0026	1.27e-07	7824	216666	TRUE	reported	2	TRUE	0.00409793	28.5731
M01303	malate	All DR	finn-b-DM_RETINOPATHY	rs10990303	T	C	T	C	-0.0129	-0.007	0.2309	0.208	FALSE	FALSE	FALSE	FvMAN2	9	98410405	0.0159	0.6609	TRUE	igd	0.0028	3.938e-06	7824	216666	TRUE	reported	2	TRUE	0.00304652	21.2197
M01303	malate	All DR	finn-b-DM_RETINOPATHY	rs12713120	T	C	T	C	0.0122	0.0157	0.7564	0.7674	FALSE	FALSE	FALSE	FvMAN2	2	50876684	0.0152	0.3038	TRUE	igd	0.0027	6.742e-06	7824	216666	TRUE	reported	2	TRUE	0.00293078	20.4111
M01303	malate	All DR	finn-b-DM_RETINOPATHY	rs1939471	A	G	A	G	-0.0123	-0.0043	0.7209	0.6487	FALSE	FALSE	FALSE	FvMAN2	11	95837084	0.0135	0.752	TRUE	igd	0.0027	4.063e-06	7824	216666	TRUE	reported	2	TRUE	0.00297888	20.7471
M01303	malate	All DR	finn-b-DM_RETINOPATHY	rs2026395	A	T	A	T	-0.0116	-0.0097	0.6013	0.6135	FALSE	TRUE	FALSE	FvMAN2	10	7850597	0.0132	0.461	TRUE	igd	0.0026	9.821e-06	7824	216666	TRUE	reported	2	TRUE	0.00285754	19.8996
M01303	malate	All DR	finn-b-DM_RETINOPATHY	rs2288867	T	C	T	C	-0.0132	0.006	0.2334	0.1767	FALSE	FALSE	FALSE	FvMAN2	19	19765568	0.0169	0.7218	TRUE	igd	0.0027	1.018e-06	7824	216666	TRUE	reported	2	TRUE	0.00342921	23.8944
M01303	malate	All DR	finn-b-DM_RETINOPATHY	rs26724	A	G	A	G	0.014	0.0144	0.3507	0.3492	FALSE	FALSE	FALSE	FvMAN2	5	106944273	0.0135	0.285	TRUE	igd	0.0026	1.258e-07	7824	216666	TRUE	reported	2	TRUE	0.00415686	28.9857
M01303	malate	All DR	finn-b-DM_RETINOPATHY	rs2869990	T	C	T	C	-0.0125	-0.0045	0.7192	0.7584	FALSE	FALSE	FALSE	FvMAN2	4	89991614	0.015	0.7624	TRUE	igd	0.0027	2.831e-06	7824	216666	TRUE	reported	2	TRUE	0.00307624	21.4273
M01303	malate	All DR	finn-b-DM_RETINOPATHY	rs4768795	T	G	T	G	0.0195	0.0027	0.3587	0.4435	FALSE	FALSE	FALSE	FvMAN2	12	47712974	0.013	0.8329	TRUE	igd	0.0043	6.189e-06	7824	216666	TRUE	reported	2	TRUE	0.00295198	20.5592
M01303	malate	All DR	finn-b-DM_RETINOPATHY	rs690191	T	C	T	C	-0.0121	0.0083	0.7821	0.7967	FALSE	FALSE	FALSE	FvMAN2	18	74078079	0.0161	0.606599	TRUE	igd	0.0027	9.234e-06	7824	216666	TRUE	reported	2	TRUE	0.00288307	20.0779
M01303	malate	All DR	finn-b-DM_RETINOPATHY	rs7010256	C	G	C	G	0.1003	-0.0148	0.0158	0.002427	FALSE	TRUE	FALSE	FvMAN2	8	11019462	0.1276	0.9078	TRUE	igd	0.0224	7.575e-06	7824	216666	TRUE	reported	2	TRUE	0.0125463	20.0242
M01303	malate	All DR	finn-b-DM_RETINOPATHY	rs726900	T	G	T	G	0.0173	-0.0042	0.8497	0.8147	FALSE	FALSE	FALSE	FvMAN2	9	76638581	0.0165	0.801	TRUE	igd	0.0036	1.592e-06	7824	216666	TRUE	reported	2	TRUE	0.00331368	23.0867
M01303	malate	All DR	finn-b-DM_RETINOPATHY	rs7503429	A	C	A	C	-0.016	-0.0035	0.4255	0.4373	FALSE	FALSE	FALSE	FvMAN2	17	80191425	0.013	0.7888	TRUE	igd	0.0026	1.635e-09	7824	216666	TRUE	reported	2	TRUE	0.00542247	37.8589
M01303	malate	All DR	finn-b-DM_RETINOPATHY	rs8073225	T	C	T	C	-0.013	0.0291	0.7657	0.8244	FALSE	FALSE	FALSE	FvMAN2	17	77087782	0.0169	0.0851099	TRUE	igd	0.0028	3.938e-06	7824	216666	TRUE	reported	2	TRUE	0.00309378	21.5499
M01303	malate	All DR	finn-b-DM_RETINOPATHY	rs912170	A	G	A	G	-0.0186	-0.0128	0.8773	0.7892	FALSE	FALSE	FALSE	FvMAN2	9	656736	0.0158	0.4177	TRUE	igd	0.0036	2.089e-07	7824	216666	TRUE	reported	2	TRUE	0.00382843	26.6868
M01303	malate	All DR	finn-b-DM_RETINOPATHY	rs9471841	T	C	T	C	-0.0275	-0.0044	0.0526	0.06747	FALSE	FALSE	FALSE	FvMAN2	6	42273332	0.0258	0.8644	TRUE	igd	0.0062	9.844e-06	7824	216666	TRUE	reported	2	TRUE	0.00282435	19.6679
M01336	palmitate (16:0)	All DR	finn-b-DM_RETINOPATHY	rs10112003	A	G	A	G	0.0158	-0.0421	0.0782	0.05274	FALSE	FALSE	FALSE	h3YnA2	8	34360493	0.0287	0.1415	TRUE	igd	0.0033	1.734e-06	7824	216666	TRUE	reported	2	TRUE	0.00310834	22.9175
M01336	palmitate (16:0)	All DR	finn-b-DM_RETINOPATHY	rs10199787	T	C	T	C	0.0077	-0.0007	0.6173	0.6054	FALSE	FALSE	FALSE	h3YnA2	2	11092613	0.0132	0.9563	TRUE	igd	0.0017	6.198e-06	7824	216666	TRUE	reported	2	TRUE	0.00278271	20.51
M01336	palmitate (16:0)	All DR	finn-b-DM_RETINOPATHY	rs10242171	A	G	A	G	-0.0121	-0.0114	0.1355	0.1066	FALSE	FALSE	FALSE	h3YnA2	7	28944145	0.0209	0.5867	TRUE	igd	0.0026	3.727e-06	7824	216666	TRUE	reported	2	TRUE	0.00293725	21.6524
M01336	palmitate (16:0)	All DR	finn-b-DM_RETINOPATHY	rs11118120	A	C	A	C	-0.0137	-0.0009	0.8495	0.7994	FALSE	FALSE	FALSE	h3YnA2	1	218705761	0.0161	0.9566	TRUE	igd	0.0029	3.158e-06	7824	216666	TRUE	reported	2	TRUE	0.00302638	22.3114
M01336	palmitate (16:0)	All DR	finn-b-DM_RETINOPATHY	rs11133892	A	G	A	G	0.0089	0.005	0.4427	0.4298	FALSE	FALSE	FALSE	h3YnA2	5	17255026	0.013	0.7006	TRUE	igd	0.0017	1.559e-07	7824	216666	TRUE	reported	2	TRUE	0.00371416	27.4008
M01336	palmitate (16:0)	All DR	finn-b-DM_RETINOPATHY	rs11193635	T	C	T	C	0.0087	0.0078	0.6724	0.7051	FALSE	FALSE	FALSE	h3YnA2	10	109468251	0.0142	0.5814	TRUE	igd	0.0018	7.342e-07	7824	216666	TRUE	reported	2	TRUE	0.00316745	23.3548
M01336	palmitate (16:0)	All DR	finn-b-DM_RETINOPATHY	rs11222474	T	G	T	G	-0.0082	0.0058	0.6036	0.6576	FALSE	FALSE	FALSE	h3YnA2	11	130987730	0.0135	0.667	TRUE	igd	0.0017	1.42e-06	7824	216666	TRUE	reported	2	TRUE	0.00315466	23.2601
M01336	palmitate (16:0)	All DR	finn-b-DM_RETINOPATHY	rs11940037	T	C	T	C	0.0121	-0.016	0.8408	0.789	FALSE	FALSE	FALSE	h3YnA2	4	58835528	0.0157	0.3098	TRUE	igd	0.0025	1.241e-06	7824	216666	TRUE	reported	2	TRUE	0.00317617	23.4192
M01336	palmitate (16:0)	All DR	finn-b-DM_RETINOPATHY	rs12147529	A	G	A	G	0.0078	-0.0099	0.4485	0.4933	FALSE	FALSE	FALSE	h3YnA2	14	33554293	0.0129	0.4438	TRUE	igd	0.0017	5.917e-06	7824	216666	TRUE	reported	2	TRUE	0.00285525	21.0462
M01336	palmitate (16:0)	All DR	finn-b-DM_RETINOPATHY	rs12200468	A	G	A	G	0.0111	0.0038	0.8245	0.8497	FALSE	FALSE	FALSE	h3YnA2	6	73351870	0.018	0.8311	TRUE	igd	0.0025	6.851e-06	7824	216666	TRUE	reported	2	TRUE	0.00267422	19.7082
M01336	palmitate (16:0)	All DR	finn-b-DM_RETINOPATHY	rs12353451	A	G	A	G	-0.0229	0.0618	0.0373	0.02458	FALSE	FALSE	FALSE	h3YnA2	9	138061056	0.0414	0.1352	TRUE	igd	0.0049	3.123e-06	7824	216666	TRUE	reported	2	TRUE	0.002962	21.8354
M01336	palmitate (16:0)	All DR	finn-b-DM_RETINOPATHY	rs12931268	T	C	T	C	-0.0087	-0.0079	0.6329	0.6886	FALSE	FALSE	FALSE	h3YnA2	16	49804502	0.0138	0.566899	TRUE	igd	0.0017	2.907e-07	7824	216666	TRUE	reported	2	TRUE	0.00354969	26.1832
M01336	palmitate (16:0)	All DR	finn-b-DM_RETINOPATHY	rs13355979	A	G	A	G	-0.0078	0.0085	0.5663	0.5813	FALSE	FALSE	FALSE	h3YnA2	5	32984015	0.0132	0.5182	TRUE	igd	0.0017	3.942e-06	7824	216666	TRUE	reported	2	TRUE	0.00285525	21.0462
M01336	palmitate (16:0)	All DR	finn-b-DM_RETINOPATHY	rs1348656	T	C	T	C	-0.0117	-0.0173	0.798	0.8152	FALSE	FALSE	FALSE	h3YnA2	3	144933520	0.0165	0.2953	TRUE	igd	0.0024	9.069e-07	7824	216666	TRUE	reported	2	TRUE	0.00322212	23.7592
M01336	palmitate (16:0)	All DR	finn-b-DM_RETINOPATHY	rs1466228	T	C	T	C	-0.0234	-0.0323	0.035	0.02066	FALSE	FALSE	FALSE	h3YnA2	4	32428311	0.0452	0.4742	TRUE	igd	0.0051	4.185e-06	7824	216666	TRUE	reported	2	TRUE	0.00285525	21.0462
M01336	palmitate (16:0)	All DR	finn-b-DM_RETINOPATHY	rs2190223	A	G	A	G	0.0076	0.0245	0.5733	0.6888	FALSE	FALSE	FALSE	h3YnA2	7	70689665	0.0139	0.07801	TRUE	igd	0.0017	7.691e-06	7824	216666	TRUE	reported	2	TRUE	0.0027111	19.9807
M01336	palmitate (16:0)	All DR	finn-b-DM_RETINOPATHY	rs2931383	T	G	T	G	0.0078	0.0028	0.5816	0.6456	FALSE	FALSE	FALSE	h3YnA2	3	19939707	0.0134	0.8373	TRUE	igd	0.0017	4.678e-06	7824	216666	TRUE	reported	2	TRUE	0.00285525	21.0462
M01336	palmitate (16:0)	All DR	finn-b-DM_RETINOPATHY	rs4408	A	G	A	G	0.0107	0.017	0.1844	0.2286	FALSE	FALSE	FALSE	h3YnA2	22	48765011	0.0153	0.2685	TRUE	igd	0.0024	9.964e-06	7824	216666	TRUE	reported	2	TRUE	0.00269629	19.8713
M01336	palmitate (16:0)	All DR	finn-b-DM_RETINOPATHY	rs4420815	A	G	A	G	-0.015	-0.0065	0.143	0.1867	FALSE	FALSE	FALSE	h3YnA2	3	33794769	0.0165	0.6949	TRUE	igd	0.003	5.733e-07	7824	216666	TRUE	reported	2	TRUE	0.00445553	24.991
M01336	palmitate (16:0)	All DR	finn-b-DM_RETINOPATHY	rs4470674	A	T	A	T	-0.0106	-0.0013	0.7184	0.6776	FALSE	TRUE	FALSE	h3YnA2	4	179489581	0.0137	0.9255	TRUE	igd	0.0022	2.019e-06	7824	216666	TRUE	reported	2	TRUE	0.00314769	23.2086
M01336	palmitate (16:0)	All DR	finn-b-DM_RETINOPATHY	rs4957697	A	G	A	G	-0.0081	-0.005	0.4208	0.4409	FALSE	FALSE	FALSE	h3YnA2	5	106564497	0.0129	0.699301	TRUE	igd	0.0017	1.733e-06	7824	216666	TRUE	reported	2	TRUE	0.00307842	22.6962
M01336	palmitate (16:0)	All DR	finn-b-DM_RETINOPATHY	rs577266	A	C	A	C	-0.009	0.0049	0.637	0.658	FALSE	FALSE	FALSE	h3YnA2	9	29640242	0.0135	0.718899	TRUE	igd	0.002	6.795e-06	7824	216666	TRUE	reported	2	TRUE	0.00361204	20.2427
M01336	palmitate (16:0)	All DR	finn-b-DM_RETINOPATHY	rs603424	A	G	A	G	0.0151	0.0233	0.1836	0.1167	FALSE	FALSE	FALSE	h3YnA2	10	102075479	0.0201	0.2473	TRUE	igd	0.0024	2.455e-10	7824	216666	TRUE	reported	2	TRUE	0.00535542	39.5743
M01336	palmitate (16:0)	All DR	finn-b-DM_RETINOPATHY	rs6540294	A	C	A	C	-0.008	-0.0132	0.451	0.3651	FALSE	FALSE	FALSE	h3YnA2	16	86479404	0.0134	0.3275	TRUE	igd	0.0017	2.872e-06	7824	216666	TRUE	reported	2	TRUE	0.0030031	22.1393
M01336	palmitate (16:0)	All DR	finn-b-DM_RETINOPATHY	rs7565567	A	C	A	C	-0.042	-0.019	0.982	0.9405	FALSE	FALSE	FALSE	h3YnA2	2	11711222	0.0272	0.485801	TRUE	igd	0.009	3.061e-06	7824	216666	TRUE	reported	2	TRUE	0.00388349	21.77
M01336	palmitate (16:0)	All DR	finn-b-DM_RETINOPATHY	rs802993	A	G	A	G	-0.0278	-0.0385	0.0685	0.075	FALSE	FALSE	FALSE	h3YnA2	14	52674877	0.0245	0.1157	TRUE	igd	0.0063	9.106e-06	7824	216666	TRUE	reported	2	TRUE	0.0109057	19.4499
M01336	palmitate (16:0)	All DR	finn-b-DM_RETINOPATHY	rs942888	A	G	A	G	-0.0076	-0.0036	0.4776	0.406	FALSE	FALSE	FALSE	h3YnA2	13	46135229	0.0131	0.7858	TRUE	igd	0.0017	6.292e-06	7824	216666	TRUE	reported	2	TRUE	0.0027111	19.9807
M01336	palmitate (16:0)	All DR	finn-b-DM_RETINOPATHY	rs9809122	A	G	A	G	-0.008	0.0188	0.5296	0.635	FALSE	FALSE	FALSE	h3YnA2	3	70084253	0.0134	0.1599	TRUE	igd	0.0017	2.445e-06	7824	216666	TRUE	reported	2	TRUE	0.0030031	22.1393
M01356	nonadecanoate (19:0)	All DR	finn-b-DM_RETINOPATHY	rs10021069	T	C	T	C	0.031	0.048	0.9664	0.98181	FALSE	FALSE	FALSE	FwkxkI	4	32355847	0.048	0.317	TRUE	igd	0.0067	4.065e-06	7824	216666	TRUE	reported	2	TRUE	0.0029101	21.402
M01356	nonadecanoate (19:0)	All DR	finn-b-DM_RETINOPATHY	rs10156335	A	G	A	G	-0.0153	-0.0271	0.8473	0.8476	FALSE	FALSE	FALSE	FwkxkI	8	95643315	0.0179	0.1295	TRUE	igd	0.0034	7.174e-06	7824	216666	TRUE	reported	2	TRUE	0.00275314	20.2445
M01356	nonadecanoate (19:0)	All DR	finn-b-DM_RETINOPATHY	rs11118895	T	C	T	C	0.0202	0.0015	0.4675	0.3259	FALSE	FALSE	FALSE	FwkxkI	1	222093006	0.0137	0.9109	TRUE	igd	0.0045	7.155e-06	7824	216666	TRUE	reported	2	TRUE	0.0113512	20.1272
M01356	nonadecanoate (19:0)	All DR	finn-b-DM_RETINOPATHY	rs11674467	T	C	T	C	0.0148	0.0046	0.4181	0.4693	FALSE	FALSE	FALSE	FwkxkI	2	38621456	0.0129	0.719999	TRUE	igd	0.003	7.005e-07	7824	216666	TRUE	reported	2	TRUE	0.00330706	24.3311
M01356	nonadecanoate (19:0)	All DR	finn-b-DM_RETINOPATHY	rs11780703	T	C	T	C	-0.0127	0.0028	0.7557	0.7478	FALSE	FALSE	FALSE	FwkxkI	8	139674108	0.0148	0.8473	TRUE	igd	0.0026	9.892e-07	7824	216666	TRUE	reported	2	TRUE	0.00324228	23.853
M01356	nonadecanoate (19:0)	All DR	finn-b-DM_RETINOPATHY	rs11824733	T	C	T	C	0.072	0.0151	0.0212	0.02814	FALSE	FALSE	FALSE	FwkxkI	11	23569779	0.0389	0.697301	TRUE	igd	0.0161	7.644e-06	7824	216666	TRUE	reported	2	TRUE	0.0112672	19.9764
M01356	nonadecanoate (19:0)	All DR	finn-b-DM_RETINOPATHY	rs1483739	A	C	A	C	0.0117	-0.0297	0.2369	0.3101	FALSE	FALSE	FALSE	FwkxkI	4	96314260	0.014	0.0344199	TRUE	igd	0.0026	9.507e-06	7824	216666	TRUE	reported	2	TRUE	0.00275314	20.2445
M01356	nonadecanoate (19:0)	All DR	finn-b-DM_RETINOPATHY	rs17066836	C	G	C	G	-0.0707	0.1892	0.0202	0.01082	FALSE	TRUE	FALSE	FwkxkI	18	58034591	0.063	0.00267098	TRUE	igd	0.0157	6.243e-06	7824	216666	TRUE	reported	2	TRUE	0.0114228	20.2556
M01356	nonadecanoate (19:0)	All DR	finn-b-DM_RETINOPATHY	rs17511568	T	C	T	C	0.0152	0.026	0.8423	0.8345	FALSE	FALSE	FALSE	FwkxkI	6	4461144	0.0173	0.1327	TRUE	igd	0.0033	5.26e-06	7824	216666	TRUE	reported	2	TRUE	0.00288406	21.21
M01356	nonadecanoate (19:0)	All DR	finn-b-DM_RETINOPATHY	rs1801838	T	C	T	C	-0.0469	-0.0099	0.9655	0.8776	FALSE	FALSE	FALSE	FwkxkI	4	76577203	0.0197	0.6141	TRUE	igd	0.0105	8.513e-06	7824	216666	TRUE	reported	2	TRUE	0.00271261	19.9457
M01356	nonadecanoate (19:0)	All DR	finn-b-DM_RETINOPATHY	rs281216	T	G	T	G	0.0205	-0.0093	0.9184	0.8872	FALSE	FALSE	FALSE	FwkxkI	15	47708579	0.0205	0.6506	TRUE	igd	0.0043	1.704e-06	7824	216666	TRUE	reported	2	TRUE	0.00308907	22.7223
M01356	nonadecanoate (19:0)	All DR	finn-b-DM_RETINOPATHY	rs4472784	T	C	T	C	-0.0118	0.024	0.3048	0.3677	FALSE	FALSE	FALSE	FwkxkI	1	173396971	0.0134	0.0733804	TRUE	igd	0.0026	4.782e-06	7824	216666	TRUE	reported	2	TRUE	0.00280027	20.592
M01356	nonadecanoate (19:0)	All DR	finn-b-DM_RETINOPATHY	rs603424	A	G	A	G	0.0182	0.0233	0.1833	0.1167	FALSE	FALSE	FALSE	FwkxkI	10	102075479	0.0201	0.2473	TRUE	igd	0.0032	2.229e-08	7824	216666	TRUE	reported	2	TRUE	0.00439068	32.3388
M01356	nonadecanoate (19:0)	All DR	finn-b-DM_RETINOPATHY	rs6486528	C	G	C	G	0.0228	0.0063	0.9236	0.8903	FALSE	TRUE	FALSE	FwkxkI	12	130689914	0.0206	0.758799	TRUE	igd	0.0049	3.302e-06	7824	216666	TRUE	reported	2	TRUE	0.00294305	21.6451
M01356	nonadecanoate (19:0)	All DR	finn-b-DM_RETINOPATHY	rs9291034	T	C	T	C	-0.0117	0.0067	0.4068	0.4748	FALSE	FALSE	FALSE	FwkxkI	3	192632492	0.0129	0.6026	TRUE	igd	0.0026	5.416e-06	7824	216666	TRUE	reported	2	TRUE	0.00275314	20.2445
M01356	nonadecanoate (19:0)	All DR	finn-b-DM_RETINOPATHY	rs9543361	T	C	T	C	-0.0514	-0.0034	0.0422	0.03674	FALSE	FALSE	FALSE	FwkxkI	13	73976863	0.0343	0.9209	TRUE	igd	0.011	3.182e-06	7824	216666	TRUE	reported	2	TRUE	0.0122884	21.8095
M01358	stearate (18:0)	All DR	finn-b-DM_RETINOPATHY	rs10021069	T	C	T	C	0.0238	0.048	0.9663	0.98181	FALSE	FALSE	FALSE	GXxGAI	4	32355847	0.048	0.317	TRUE	igd	0.005	1.81e-06	7824	216666	TRUE	reported	2	TRUE	0.00307111	22.6514
M01358	stearate (18:0)	All DR	finn-b-DM_RETINOPATHY	rs10152773	T	C	T	C	-0.0224	0.0681	0.0425	0.02874	FALSE	FALSE	FALSE	GXxGAI	15	80674262	0.0385	0.0773108	TRUE	igd	0.0049	4.733e-06	7824	216666	TRUE	reported	2	TRUE	0.00283328	20.8923
M01358	stearate (18:0)	All DR	finn-b-DM_RETINOPATHY	rs10160169	A	G	A	G	0.0084	0.0115	0.6329	0.6321	FALSE	FALSE	FALSE	GXxGAI	10	91856824	0.0133	0.3892	TRUE	igd	0.0018	3.777e-06	7824	216666	TRUE	reported	2	TRUE	0.00295221	21.7719
M01358	stearate (18:0)	All DR	finn-b-DM_RETINOPATHY	rs10242171	A	G	A	G	-0.012	-0.0114	0.1356	0.1066	FALSE	FALSE	FALSE	GXxGAI	7	28944145	0.0209	0.5867	TRUE	igd	0.0026	4.246e-06	7824	216666	TRUE	reported	2	TRUE	0.00288787	21.296
M01358	stearate (18:0)	All DR	finn-b-DM_RETINOPATHY	rs10498606	A	C	A	C	-0.0077	0.0077	0.4534	0.5453	FALSE	FALSE	FALSE	GXxGAI	14	87320278	0.0129	0.5494	TRUE	igd	0.0017	6.402e-06	7824	216666	TRUE	reported	2	TRUE	0.00278158	20.51
M01358	stearate (18:0)	All DR	finn-b-DM_RETINOPATHY	rs1075227	T	C	T	C	0.009	-0.0193	0.552	0.4133	FALSE	FALSE	FALSE	GXxGAI	4	18512526	0.0131	0.1386	TRUE	igd	0.002	6.795e-06	7824	216666	TRUE	reported	2	TRUE	0.00360947	20.2428
M01358	stearate (18:0)	All DR	finn-b-DM_RETINOPATHY	rs10757839	T	C	T	C	0.0079	0.0034	0.6521	0.5618	FALSE	FALSE	FALSE	GXxGAI	9	2942968	0.013	0.7965	TRUE	igd	0.0017	4.739e-06	7824	216666	TRUE	reported	2	TRUE	0.00292752	21.5893
M01358	stearate (18:0)	All DR	finn-b-DM_RETINOPATHY	rs10853932	T	C	T	C	0.008	-0.0248	0.345	0.3317	FALSE	FALSE	FALSE	GXxGAI	19	34324709	0.0136	0.0687195	TRUE	igd	0.0018	5.449e-06	7824	216666	TRUE	reported	2	TRUE	0.00267847	19.7477
M01358	stearate (18:0)	All DR	finn-b-DM_RETINOPATHY	rs11118120	A	C	A	C	-0.0121	-0.0009	0.8531	0.7994	FALSE	FALSE	FALSE	GXxGAI	1	218705761	0.0161	0.9566	TRUE	igd	0.0025	1.176e-06	7824	216666	TRUE	reported	2	TRUE	0.00317488	23.4192
M01358	stearate (18:0)	All DR	finn-b-DM_RETINOPATHY	rs11940037	T	C	T	C	0.0125	-0.016	0.8408	0.789	FALSE	FALSE	FALSE	GXxGAI	4	58835528	0.0157	0.3098	TRUE	igd	0.0025	7.006e-07	7824	216666	TRUE	reported	2	TRUE	0.00338753	24.9932
M01358	stearate (18:0)	All DR	finn-b-DM_RETINOPATHY	rs12353451	A	G	A	G	-0.0223	0.0618	0.0373	0.02458	FALSE	FALSE	FALSE	GXxGAI	9	138061056	0.0414	0.1352	TRUE	igd	0.0049	6.061e-06	7824	216666	TRUE	reported	2	TRUE	0.00280811	20.7062
M01358	stearate (18:0)	All DR	finn-b-DM_RETINOPATHY	rs1237044	T	C	T	C	0.0081	-0.0046	0.5836	0.5448	FALSE	FALSE	FALSE	GXxGAI	17	7042246	0.0131	0.7229	TRUE	igd	0.0018	5.097e-06	7824	216666	TRUE	reported	2	TRUE	0.00274567	20.2445
M01358	stearate (18:0)	All DR	finn-b-DM_RETINOPATHY	rs13355979	A	G	A	G	-0.0076	0.0085	0.5665	0.5813	FALSE	FALSE	FALSE	GXxGAI	5	32984015	0.0132	0.5182	TRUE	igd	0.0017	6.232e-06	7824	216666	TRUE	reported	2	TRUE	0.00270999	19.9807
M01358	stearate (18:0)	All DR	finn-b-DM_RETINOPATHY	rs1348656	T	C	T	C	-0.0137	-0.0173	0.798	0.8152	FALSE	FALSE	FALSE	GXxGAI	3	144933520	0.0165	0.2953	TRUE	igd	0.0024	1.169e-08	7824	216666	TRUE	reported	2	TRUE	0.00441079	32.5762
M01358	stearate (18:0)	All DR	finn-b-DM_RETINOPATHY	rs1426441	A	G	A	G	0.0113	0.0244	0.1423	0.1921	FALSE	FALSE	FALSE	GXxGAI	12	114050965	0.0163	0.133	TRUE	igd	0.0025	4.871e-06	7824	216666	TRUE	reported	2	TRUE	0.00277006	20.4248
M01358	stearate (18:0)	All DR	finn-b-DM_RETINOPATHY	rs1477025	T	C	T	C	0.0087	0.0059	0.6547	0.607	FALSE	FALSE	FALSE	GXxGAI	16	49811433	0.0132	0.6524	TRUE	igd	0.0017	4.828e-07	7824	216666	TRUE	reported	2	TRUE	0.00354825	26.1832
M01358	stearate (18:0)	All DR	finn-b-DM_RETINOPATHY	rs1662999	T	C	T	C	0.0079	-0.0032	0.6325	0.5624	FALSE	FALSE	FALSE	GXxGAI	2	26886802	0.013	0.8035	TRUE	igd	0.0017	4.209e-06	7824	216666	TRUE	reported	2	TRUE	0.00292752	21.5893
M01358	stearate (18:0)	All DR	finn-b-DM_RETINOPATHY	rs1922419	A	G	A	G	-0.0182	-0.0013	0.7807	0.8099	FALSE	FALSE	FALSE	GXxGAI	7	132919013	0.0163	0.937	TRUE	igd	0.0039	3.365e-06	7824	216666	TRUE	reported	2	TRUE	0.0121883	21.7531
M01358	stearate (18:0)	All DR	finn-b-DM_RETINOPATHY	rs2100884	T	C	T	C	-0.0084	-0.008	0.4375	0.487	FALSE	FALSE	FALSE	GXxGAI	11	6159019	0.0129	0.535	TRUE	igd	0.0017	8.6e-07	7824	216666	TRUE	reported	2	TRUE	0.00330856	24.4086
M01358	stearate (18:0)	All DR	finn-b-DM_RETINOPATHY	rs2115366	T	C	T	C	-0.0079	-0.006	0.4418	0.3104	FALSE	FALSE	FALSE	GXxGAI	2	8464031	0.014	0.669	TRUE	igd	0.0017	3.927e-06	7824	216666	TRUE	reported	2	TRUE	0.00292752	21.5893
M01358	stearate (18:0)	All DR	finn-b-DM_RETINOPATHY	rs216283	A	C	A	C	0.008	-0.0035	0.4171	0.4509	FALSE	FALSE	FALSE	GXxGAI	19	3007698	0.0129	0.784599	TRUE	igd	0.0017	2.631e-06	7824	216666	TRUE	reported	2	TRUE	0.00300188	22.1393
M01358	stearate (18:0)	All DR	finn-b-DM_RETINOPATHY	rs2280248	A	G	A	G	-0.0077	-0.0028	0.4808	0.5465	FALSE	FALSE	FALSE	GXxGAI	15	42433802	0.0129	0.831	TRUE	igd	0.0017	5.545e-06	7824	216666	TRUE	reported	2	TRUE	0.00278158	20.51
M01358	stearate (18:0)	All DR	finn-b-DM_RETINOPATHY	rs2489020	T	C	T	C	-0.0081	-0.0275	0.5262	0.4759	FALSE	FALSE	FALSE	GXxGAI	10	102385066	0.0129	0.0328602	TRUE	igd	0.0017	2.3e-06	7824	216666	TRUE	reported	2	TRUE	0.00307717	22.6962
M01358	stearate (18:0)	All DR	finn-b-DM_RETINOPATHY	rs281216	T	G	T	G	0.0149	-0.0093	0.9187	0.8872	FALSE	FALSE	FALSE	GXxGAI	15	47708579	0.0205	0.6506	TRUE	igd	0.0033	8.264e-06	7824	216666	TRUE	reported	2	TRUE	0.00276414	20.381
M01358	stearate (18:0)	All DR	finn-b-DM_RETINOPATHY	rs3087751	A	C	A	C	0.0078	-0.0011	0.423	0.3675	FALSE	FALSE	FALSE	GXxGAI	20	1147410	0.0134	0.9368	TRUE	igd	0.0017	5.234e-06	7824	216666	TRUE	reported	2	TRUE	0.00285409	21.0462
M01358	stearate (18:0)	All DR	finn-b-DM_RETINOPATHY	rs3748771	T	G	T	G	-0.0671	-0.0529	0.9877	0.993905	FALSE	FALSE	FALSE	GXxGAI	1	230973707	0.0833	0.5254	TRUE	igd	0.0149	6.346e-06	7824	216666	TRUE	reported	2	TRUE	0.0113597	20.2572
M01358	stearate (18:0)	All DR	finn-b-DM_RETINOPATHY	rs3793900	A	C	A	C	-0.0078	0.0006	0.6337	0.7136	FALSE	FALSE	FALSE	GXxGAI	10	88718833	0.0143	0.9641	TRUE	igd	0.0017	5.733e-06	7824	216666	TRUE	reported	2	TRUE	0.00285409	21.0462
M01358	stearate (18:0)	All DR	finn-b-DM_RETINOPATHY	rs3863373	A	C	A	C	-0.008	-0.02	0.3335	0.3503	FALSE	FALSE	FALSE	GXxGAI	12	71288396	0.0135	0.1379	TRUE	igd	0.0017	4.205e-06	7824	216666	TRUE	reported	2	TRUE	0.00300188	22.1393
M01358	stearate (18:0)	All DR	finn-b-DM_RETINOPATHY	rs4420815	A	G	A	G	-0.014	-0.0065	0.143	0.1867	FALSE	FALSE	FALSE	GXxGAI	3	33794769	0.0165	0.6949	TRUE	igd	0.003	3.061e-06	7824	216666	TRUE	reported	2	TRUE	0.00388073	21.77
M01358	stearate (18:0)	All DR	finn-b-DM_RETINOPATHY	rs4507103	A	G	A	G	0.0077	-0.0158	0.397	0.4201	FALSE	FALSE	FALSE	GXxGAI	2	215361613	0.013	0.2254	TRUE	igd	0.0017	6.893e-06	7824	216666	TRUE	reported	2	TRUE	0.00278158	20.51
M01358	stearate (18:0)	All DR	finn-b-DM_RETINOPATHY	rs4710948	A	G	A	G	-0.0085	-0.0326	0.3382	0.3813	FALSE	FALSE	FALSE	GXxGAI	6	10305925	0.0132	0.01366	TRUE	igd	0.0017	6.939e-07	7824	216666	TRUE	reported	2	TRUE	0.00338753	24.9932
M01358	stearate (18:0)	All DR	finn-b-DM_RETINOPATHY	rs4750059	C	G	C	G	-0.0134	-0.0035	0.7956	0.7128	FALSE	TRUE	FALSE	GXxGAI	10	11471466	0.0144	0.8069	TRUE	igd	0.003	6.492e-06	7824	216666	TRUE	reported	2	TRUE	0.00270525	19.9457
M01358	stearate (18:0)	All DR	finn-b-DM_RETINOPATHY	rs603424	A	G	A	G	0.0225	0.0233	0.1835	0.1167	FALSE	FALSE	FALSE	GXxGAI	10	102075479	0.0201	0.2473	TRUE	igd	0.0024	6.064e-21	7824	216666	TRUE	reported	2	TRUE	0.0118087	87.8667
M01358	stearate (18:0)	All DR	finn-b-DM_RETINOPATHY	rs6453594	A	G	A	G	-0.0108	-0.0119	0.2196	0.1951	FALSE	FALSE	FALSE	GXxGAI	6	73335690	0.0162	0.4622	TRUE	igd	0.0024	7.008e-06	7824	216666	TRUE	reported	2	TRUE	0.00274567	20.2445
M01358	stearate (18:0)	All DR	finn-b-DM_RETINOPATHY	rs6733405	A	G	A	G	-0.0082	0.0095	0.3867	0.4599	FALSE	FALSE	FALSE	GXxGAI	2	22973119	0.0129	0.4619	TRUE	igd	0.0017	2.415e-06	7824	216666	TRUE	reported	2	TRUE	0.00315337	23.2601
M01358	stearate (18:0)	All DR	finn-b-DM_RETINOPATHY	rs6883481	T	C	T	C	0.0077	0.0162	0.4737	0.6026	FALSE	FALSE	FALSE	GXxGAI	5	166132929	0.0132	0.2196	TRUE	igd	0.0017	6.17e-06	7824	216666	TRUE	reported	2	TRUE	0.00278158	20.51
M01358	stearate (18:0)	All DR	finn-b-DM_RETINOPATHY	rs727892	A	G	A	G	0.0083	-0.0043	0.5021	0.5316	FALSE	FALSE	FALSE	GXxGAI	22	29443709	0.0129	0.7362	TRUE	igd	0.0017	8.15e-07	7824	216666	TRUE	reported	2	TRUE	0.0032305	23.8309
M01358	stearate (18:0)	All DR	finn-b-DM_RETINOPATHY	rs7583745	T	C	T	C	-0.0262	0.0294	0.8839	0.91997	FALSE	FALSE	FALSE	GXxGAI	2	79538898	0.0236	0.2144	TRUE	igd	0.0055	1.487e-06	7824	216666	TRUE	reported	2	TRUE	0.0126936	22.6665
M01358	stearate (18:0)	All DR	finn-b-DM_RETINOPATHY	rs7681360	A	G	A	G	0.0078	-0.003	0.5825	0.4993	FALSE	FALSE	FALSE	GXxGAI	4	57973165	0.0129	0.8138	TRUE	igd	0.0017	4.186e-06	7824	216666	TRUE	reported	2	TRUE	0.00285409	21.0462
M01358	stearate (18:0)	All DR	finn-b-DM_RETINOPATHY	rs7996008	A	G	A	G	0.0079	-0.0163	0.2935	0.3381	FALSE	FALSE	FALSE	GXxGAI	13	58365712	0.0136	0.2299	TRUE	igd	0.0017	5.685e-06	7824	216666	TRUE	reported	2	TRUE	0.00292752	21.5893
M01358	stearate (18:0)	All DR	finn-b-DM_RETINOPATHY	rs954820	A	G	A	G	0.0083	0.0206	0.5619	0.5814	FALSE	FALSE	FALSE	GXxGAI	10	133957761	0.0131	0.1173	TRUE	igd	0.0018	2.57e-06	7824	216666	TRUE	reported	2	TRUE	0.00288254	21.2566
M01358	stearate (18:0)	All DR	finn-b-DM_RETINOPATHY	rs9568232	T	C	T	C	0.0126	0.0021	0.1152	0.09475	FALSE	FALSE	FALSE	GXxGAI	13	50089844	0.022	0.924	TRUE	igd	0.0028	5.056e-06	7824	216666	TRUE	reported	2	TRUE	0.00274567	20.2445
M01358	stearate (18:0)	All DR	finn-b-DM_RETINOPATHY	rs9809122	A	G	A	G	-0.0087	0.0188	0.5295	0.635	FALSE	FALSE	FALSE	GXxGAI	3	70084253	0.0134	0.1599	TRUE	igd	0.0017	3.924e-07	7824	216666	TRUE	reported	2	TRUE	0.00354825	26.1832
M01359	oleate (18:1n9)	All DR	finn-b-DM_RETINOPATHY	rs10112003	A	G	A	G	0.019	-0.0421	0.0783	0.05274	FALSE	FALSE	FALSE	sxVGiL	8	34360493	0.0287	0.1415	TRUE	igd	0.004	2.412e-06	7824	216666	TRUE	reported	2	TRUE	0.00307158	22.5563
M01359	oleate (18:1n9)	All DR	finn-b-DM_RETINOPATHY	rs10242171	A	G	A	G	-0.0154	-0.0114	0.135	0.1066	FALSE	FALSE	FALSE	sxVGiL	7	28944145	0.0209	0.5867	TRUE	igd	0.0033	4.315e-06	7824	216666	TRUE	reported	2	TRUE	0.00296507	21.7718
M01359	oleate (18:1n9)	All DR	finn-b-DM_RETINOPATHY	rs10746614	A	G	A	G	-0.0114	-0.0374	0.2333	0.2357	FALSE	FALSE	FALSE	sxVGiL	9	82616777	0.0152	0.0138299	TRUE	igd	0.0025	4.049e-06	7824	216666	TRUE	reported	2	TRUE	0.00283145	20.7879
M01359	oleate (18:1n9)	All DR	finn-b-DM_RETINOPATHY	rs11118120	A	C	A	C	-0.0142	-0.0009	0.8514	0.7994	FALSE	FALSE	FALSE	sxVGiL	1	218705761	0.0161	0.9566	TRUE	igd	0.0031	6.009e-06	7824	216666	TRUE	reported	2	TRUE	0.00285708	20.9766
M01359	oleate (18:1n9)	All DR	finn-b-DM_RETINOPATHY	rs11133892	A	G	A	G	0.012	0.005	0.4423	0.4298	FALSE	FALSE	FALSE	sxVGiL	5	17255026	0.013	0.7006	TRUE	igd	0.0023	2.648e-07	7824	216666	TRUE	reported	2	TRUE	0.00370345	27.2137
M01359	oleate (18:1n9)	All DR	finn-b-DM_RETINOPATHY	rs12451448	A	G	A	G	-0.0116	-0.0156	0.2677	0.2525	FALSE	FALSE	FALSE	sxVGiL	17	51587882	0.0148	0.2903	TRUE	igd	0.0025	2.298e-06	7824	216666	TRUE	reported	2	TRUE	0.00293138	21.5237
M01359	oleate (18:1n9)	All DR	finn-b-DM_RETINOPATHY	rs13019537	C	G	C	G	0.0157	0.0047	0.841	0.8651	FALSE	TRUE	FALSE	sxVGiL	2	48976577	0.0188	0.8024	TRUE	igd	0.0032	7.521e-07	7824	216666	TRUE	reported	2	TRUE	0.00327631	24.0647
M01359	oleate (18:1n9)	All DR	finn-b-DM_RETINOPATHY	rs1348656	T	C	T	C	-0.0172	-0.0173	0.7976	0.8152	FALSE	FALSE	FALSE	sxVGiL	3	144933520	0.0165	0.2953	TRUE	igd	0.003	1.058e-08	7824	216666	TRUE	reported	2	TRUE	0.00446869	32.8621
M01359	oleate (18:1n9)	All DR	finn-b-DM_RETINOPATHY	rs17495226	A	G	A	G	0.0216	0.0372	0.0566	0.03633	FALSE	FALSE	FALSE	sxVGiL	4	37642746	0.0342	0.2759	TRUE	igd	0.0047	5.667e-06	7824	216666	TRUE	reported	2	TRUE	0.00287589	21.1151
M01359	oleate (18:1n9)	All DR	finn-b-DM_RETINOPATHY	rs1922578	A	G	A	G	-0.0391	-0.0655	0.9821	0.98006	FALSE	FALSE	FALSE	sxVGiL	12	83071197	0.0467	0.1608	TRUE	igd	0.0088	9.363e-06	7824	216666	TRUE	reported	2	TRUE	0.00268862	19.7365
M01359	oleate (18:1n9)	All DR	finn-b-DM_RETINOPATHY	rs2017823	A	G	A	G	0.0142	0.0037	0.841	0.8374	FALSE	FALSE	FALSE	sxVGiL	18	2383523	0.0174	0.8312	TRUE	igd	0.0031	4.849e-06	7824	216666	TRUE	reported	2	TRUE	0.00285708	20.9766
M01359	oleate (18:1n9)	All DR	finn-b-DM_RETINOPATHY	rs35350	A	G	A	G	0.0376	-0.0444	0.9692	0.9797	FALSE	FALSE	FALSE	sxVGiL	12	115608730	0.0458	0.3319	TRUE	igd	0.0083	5.443e-06	7824	216666	TRUE	reported	2	TRUE	0.00279457	20.5164
M01359	oleate (18:1n9)	All DR	finn-b-DM_RETINOPATHY	rs4287543	A	G	A	G	0.015	-0.0123	0.8771	0.8674	FALSE	FALSE	FALSE	sxVGiL	15	92113505	0.0191	0.5192	TRUE	igd	0.0033	4.542e-06	7824	216666	TRUE	reported	2	TRUE	0.00281347	20.6555
M01359	oleate (18:1n9)	All DR	finn-b-DM_RETINOPATHY	rs4353846	T	C	T	C	-0.0112	0.0099	0.5643	0.4505	FALSE	FALSE	FALSE	sxVGiL	3	177166139	0.0129	0.4446	TRUE	igd	0.0023	1.7e-06	7824	216666	TRUE	reported	2	TRUE	0.00322766	23.7062
M01359	oleate (18:1n9)	All DR	finn-b-DM_RETINOPATHY	rs4573205	T	G	T	G	-0.0146	0.0088	0.8698	0.8827	FALSE	FALSE	FALSE	sxVGiL	7	123864185	0.02	0.660999	TRUE	igd	0.0033	8.717e-06	7824	216666	TRUE	reported	2	TRUE	0.00266581	19.5686
M01359	oleate (18:1n9)	All DR	finn-b-DM_RETINOPATHY	rs4654501	A	G	A	G	0.011	-0.0183	0.7667	0.8335	FALSE	FALSE	FALSE	sxVGiL	1	4235768	0.0173	0.2887	TRUE	igd	0.0025	7.407e-06	7824	216666	TRUE	reported	2	TRUE	0.00263675	19.3547
M01359	oleate (18:1n9)	All DR	finn-b-DM_RETINOPATHY	rs6453591	A	T	A	T	0.0133	0.0119	0.771	0.8049	FALSE	TRUE	FALSE	sxVGiL	6	73335108	0.0162	0.4622	TRUE	igd	0.0025	8.55e-08	7824	216666	TRUE	reported	2	TRUE	0.00384998	28.2947
M01359	oleate (18:1n9)	All DR	finn-b-DM_RETINOPATHY	rs7898173	A	G	A	G	-0.0138	-0.008	0.1431	0.1914	FALSE	FALSE	FALSE	sxVGiL	10	3429328	0.0164	0.6268	TRUE	igd	0.0031	8.957e-06	7824	216666	TRUE	reported	2	TRUE	0.00269881	19.8114
M01359	oleate (18:1n9)	All DR	finn-b-DM_RETINOPATHY	rs7951538	C	G	C	G	-0.0107	0.0057	0.7061	0.748	FALSE	TRUE	FALSE	sxVGiL	11	95867689	0.0149	0.704001	TRUE	igd	0.0024	8.092e-06	7824	216666	TRUE	reported	2	TRUE	0.00270694	19.8713
M01359	oleate (18:1n9)	All DR	finn-b-DM_RETINOPATHY	rs9861865	C	G	C	G	-0.0107	0.0159	0.3196	0.3728	FALSE	TRUE	FALSE	sxVGiL	3	116283527	0.0133	0.2313	TRUE	igd	0.0024	8.06e-06	7824	216666	TRUE	reported	2	TRUE	0.00270694	19.8713
M01361	pentadecanoate (15:0)	All DR	finn-b-DM_RETINOPATHY	rs10509840	A	G	A	G	-0.0119	0.019	0.6879	0.7069	FALSE	FALSE	FALSE	Bm7itn	10	109373772	0.0142	0.1823	TRUE	igd	0.0026	4.225e-06	7824	216666	TRUE	reported	2	TRUE	0.00295714	20.9423
M01361	pentadecanoate (15:0)	All DR	finn-b-DM_RETINOPATHY	rs11036893	T	C	T	C	-0.013	0.0097	0.3592	0.2954	FALSE	FALSE	FALSE	Bm7itn	11	42466106	0.0141	0.4909	TRUE	igd	0.0025	3.005e-07	7824	216666	TRUE	reported	2	TRUE	0.0038138	27.0323
M01361	pentadecanoate (15:0)	All DR	finn-b-DM_RETINOPATHY	rs11245200	T	C	T	C	0.018	0.0087	0.1119	0.1351	FALSE	FALSE	FALSE	Bm7itn	10	126182752	0.0189	0.645601	TRUE	igd	0.004	8.941e-06	7824	216666	TRUE	reported	2	TRUE	0.00285886	20.2443
M01361	pentadecanoate (15:0)	All DR	finn-b-DM_RETINOPATHY	rs11791164	T	G	T	G	0.0196	0.0248	0.0803	0.07821	FALSE	FALSE	FALSE	Bm7itn	9	38285271	0.0239	0.2998	TRUE	igd	0.0043	4.345e-06	7824	216666	TRUE	reported	2	TRUE	0.00293299	20.7708
M01361	pentadecanoate (15:0)	All DR	finn-b-DM_RETINOPATHY	rs16830012	T	G	T	G	-0.0328	0.0317	0.9719	0.93409	FALSE	FALSE	FALSE	Bm7itn	2	134812663	0.026	0.223	TRUE	igd	0.0073	7.407e-06	7824	216666	TRUE	reported	2	TRUE	0.00285019	20.1827
M01361	pentadecanoate (15:0)	All DR	finn-b-DM_RETINOPATHY	rs17056226	T	G	T	G	0.0153	-0.016	0.1416	0.08589	FALSE	FALSE	FALSE	Bm7itn	18	72767269	0.023	0.4873	TRUE	igd	0.0034	7.065e-06	7824	216666	TRUE	reported	2	TRUE	0.00285886	20.2443
M01361	pentadecanoate (15:0)	All DR	finn-b-DM_RETINOPATHY	rs17385848	A	G	A	G	0.0122	-0.0159	0.6443	0.7318	FALSE	FALSE	FALSE	Bm7itn	2	17277900	0.0146	0.2765	TRUE	igd	0.0025	1.162e-06	7824	216666	TRUE	reported	2	TRUE	0.00336038	23.8077
M01361	pentadecanoate (15:0)	All DR	finn-b-DM_RETINOPATHY	rs17773390	A	G	A	G	0.0123	0.0064	0.2915	0.3467	FALSE	FALSE	FALSE	Bm7itn	4	6173521	0.0136	0.636601	TRUE	igd	0.0026	3.254e-06	7824	216666	TRUE	reported	2	TRUE	0.00315864	22.3738
M01361	pentadecanoate (15:0)	All DR	finn-b-DM_RETINOPATHY	rs1830241	A	G	A	G	0.0118	-0.0085	0.3431	0.338	FALSE	FALSE	FALSE	Bm7itn	3	22116524	0.0136	0.5352	TRUE	igd	0.0026	7.497e-06	7824	216666	TRUE	reported	2	TRUE	0.00290779	20.5918
M01361	pentadecanoate (15:0)	All DR	finn-b-DM_RETINOPATHY	rs3135095	A	G	A	G	-0.0117	-0.0062	0.2993	0.3493	FALSE	FALSE	FALSE	Bm7itn	4	2389800	0.0135	0.6461	TRUE	igd	0.0025	3.918e-06	7824	216666	TRUE	reported	2	TRUE	0.00309142	21.8962
M01361	pentadecanoate (15:0)	All DR	finn-b-DM_RETINOPATHY	rs3900774	T	G	T	G	0.061	0.0515	0.988	0.97859	FALSE	FALSE	FALSE	Bm7itn	6	168870384	0.0447	0.2491	TRUE	igd	0.013	2.701e-06	7824	216666	TRUE	reported	2	TRUE	0.0040887	22.0095
M01361	pentadecanoate (15:0)	All DR	finn-b-DM_RETINOPATHY	rs4960640	T	C	T	C	-0.0285	0.0256	0.9667	0.93492	FALSE	FALSE	FALSE	Bm7itn	7	154676752	0.0261	0.3264	TRUE	igd	0.0064	9.695e-06	7824	216666	TRUE	reported	2	TRUE	0.00279977	19.8247
M01361	pentadecanoate (15:0)	All DR	finn-b-DM_RETINOPATHY	rs6471261	T	G	T	G	0.0115	0.007	0.2806	0.3111	FALSE	FALSE	FALSE	Bm7itn	8	91890170	0.0138	0.6109	TRUE	igd	0.0025	6.164e-06	7824	216666	TRUE	reported	2	TRUE	0.00298695	21.154
M01361	pentadecanoate (15:0)	All DR	finn-b-DM_RETINOPATHY	rs6472299	A	G	A	G	-0.0149	-0.0071	0.8381	0.7806	FALSE	FALSE	FALSE	Bm7itn	8	68365314	0.0156	0.6511	TRUE	igd	0.0033	7.866e-06	7824	216666	TRUE	reported	2	TRUE	0.00287809	20.3808
M01361	pentadecanoate (15:0)	All DR	finn-b-DM_RETINOPATHY	rs6783294	A	G	A	G	-0.0213	-0.0078	0.4281	0.4616	FALSE	FALSE	FALSE	Bm7itn	3	133905345	0.0129	0.5431	TRUE	igd	0.0045	2.41e-06	7824	216666	TRUE	reported	2	TRUE	0.0130077	22.3781
M01361	pentadecanoate (15:0)	All DR	finn-b-DM_RETINOPATHY	rs6887589	A	G	A	G	-0.0142	-0.0188	0.7787	0.7859	FALSE	FALSE	FALSE	Bm7itn	5	107011559	0.0156	0.2274	TRUE	igd	0.0026	4.33e-08	7824	216666	TRUE	reported	2	TRUE	0.00420543	29.82
M01361	pentadecanoate (15:0)	All DR	finn-b-DM_RETINOPATHY	rs7710912	A	G	A	G	-0.0189	0.0237	0.0728	0.108	FALSE	FALSE	FALSE	Bm7itn	5	83978954	0.0207	0.2531	TRUE	igd	0.0042	8.302e-06	7824	216666	TRUE	reported	2	TRUE	0.00285886	20.2443
M01361	pentadecanoate (15:0)	All DR	finn-b-DM_RETINOPATHY	rs7791503	T	C	T	C	0.0126	-0.0138	0.269	0.3992	FALSE	FALSE	FALSE	Bm7itn	7	46007683	0.0132	0.2972	TRUE	igd	0.0026	9.648e-07	7824	216666	TRUE	reported	2	TRUE	0.00331408	23.4786
M01361	pentadecanoate (15:0)	All DR	finn-b-DM_RETINOPATHY	rs8098317	T	G	T	G	-0.0119	-0.0056	0.7857	0.7526	FALSE	FALSE	FALSE	Bm7itn	18	22207719	0.0149	0.7085	TRUE	igd	0.0026	6.643e-06	7824	216666	TRUE	reported	2	TRUE	0.00295714	20.9423
M01361	pentadecanoate (15:0)	All DR	finn-b-DM_RETINOPATHY	rs961959	A	C	A	C	-0.0121	-0.0188	0.1925	0.2251	FALSE	FALSE	FALSE	Bm7itn	9	121550035	0.0154	0.2229	TRUE	igd	0.0027	5.262e-06	7824	216666	TRUE	reported	2	TRUE	0.00283544	20.078
M01365	myristate (14:0)	All DR	finn-b-DM_RETINOPATHY	rs10005295	A	G	A	G	-0.0634	0.0235	0.0267	0.0433	FALSE	FALSE	FALSE	a7NDBY	4	91882724	0.0315	0.4559	TRUE	igd	0.0136	3.398e-06	7824	216666	TRUE	reported	2	TRUE	0.0121426	21.7075
M01365	myristate (14:0)	All DR	finn-b-DM_RETINOPATHY	rs10164158	A	G	A	G	0.0229	-0.029	0.0577	0.07616	FALSE	FALSE	FALSE	a7NDBY	18	66766874	0.0243	0.2338	TRUE	igd	0.005	4.179e-06	7824	216666	TRUE	reported	2	TRUE	0.00284118	20.9707
M01365	myristate (14:0)	All DR	finn-b-DM_RETINOPATHY	rs10831497	A	G	A	G	0.0126	0.0098	0.2209	0.2606	FALSE	FALSE	FALSE	a7NDBY	11	95947410	0.0147	0.5037	TRUE	igd	0.0028	4.968e-06	7824	216666	TRUE	reported	2	TRUE	0.00274307	20.2445
M01365	myristate (14:0)	All DR	finn-b-DM_RETINOPATHY	rs11118120	A	C	A	C	-0.0175	-0.0009	0.8534	0.7994	FALSE	FALSE	FALSE	a7NDBY	1	218705761	0.0161	0.9566	TRUE	igd	0.0033	1.709e-07	7824	216666	TRUE	reported	2	TRUE	0.00380537	28.1145
M01365	myristate (14:0)	All DR	finn-b-DM_RETINOPATHY	rs12250605	T	C	T	C	0.0122	-0.0102	0.751	0.5935	FALSE	FALSE	FALSE	a7NDBY	10	120049194	0.0131	0.4351	TRUE	igd	0.0026	2.015e-06	7824	216666	TRUE	reported	2	TRUE	0.00298181	22.0118
M01365	myristate (14:0)	All DR	finn-b-DM_RETINOPATHY	rs12426539	T	C	T	C	0.0405	-0.0341	0.0306	0.0285	FALSE	FALSE	FALSE	a7NDBY	12	131736779	0.0391	0.3836	TRUE	igd	0.0091	9.311e-06	7824	216666	TRUE	reported	2	TRUE	0.00268327	19.802
M01365	myristate (14:0)	All DR	finn-b-DM_RETINOPATHY	rs12967799	A	C	A	C	0.0193	0.0237	0.0794	0.0536	FALSE	FALSE	FALSE	a7NDBY	18	70116989	0.0285	0.4061	TRUE	igd	0.0043	6.129e-06	7824	216666	TRUE	reported	2	TRUE	0.00272895	20.14
M01365	myristate (14:0)	All DR	finn-b-DM_RETINOPATHY	rs13393013	A	G	A	G	0.0415	0.0415	0.0218	0.03419	FALSE	FALSE	FALSE	a7NDBY	2	196373911	0.0353	0.2395	TRUE	igd	0.0085	1.075e-06	7824	216666	TRUE	reported	2	TRUE	0.00322744	23.8309
M01365	myristate (14:0)	All DR	finn-b-DM_RETINOPATHY	rs17155949	T	C	T	C	0.0698	0.0039	0.9746	0.96508	FALSE	FALSE	FALSE	a7NDBY	5	103243077	0.0351	0.9125	TRUE	igd	0.0153	4.752e-06	7824	216666	TRUE	reported	2	TRUE	0.0116349	20.7891
M01365	myristate (14:0)	All DR	finn-b-DM_RETINOPATHY	rs1936396	A	G	A	G	-0.0118	0.0017	0.2253	0.227	FALSE	FALSE	FALSE	a7NDBY	10	45548068	0.0153	0.9135	TRUE	igd	0.0026	5.67e-06	7824	216666	TRUE	reported	2	TRUE	0.00279002	20.592
M01365	myristate (14:0)	All DR	finn-b-DM_RETINOPATHY	rs314241	T	C	T	C	-0.0114	0.0254	0.4625	0.5128	FALSE	FALSE	FALSE	a7NDBY	17	7045661	0.013	0.0514399	TRUE	igd	0.0025	5.249e-06	7824	216666	TRUE	reported	2	TRUE	0.0028165	20.788
M01365	myristate (14:0)	All DR	finn-b-DM_RETINOPATHY	rs35350	A	G	A	G	0.0397	-0.0444	0.9722	0.9797	FALSE	FALSE	FALSE	a7NDBY	12	115608730	0.0458	0.3319	TRUE	igd	0.0089	8.097e-06	7824	216666	TRUE	reported	2	TRUE	0.00269546	19.8922
M01365	myristate (14:0)	All DR	finn-b-DM_RETINOPATHY	rs3759526	T	C	T	C	-0.0209	0.0214	0.0806	0.09045	FALSE	FALSE	FALSE	a7NDBY	14	51292535	0.0226	0.3427	TRUE	igd	0.0043	8.927e-07	7824	216666	TRUE	reported	2	TRUE	0.00319866	23.6177
M01365	myristate (14:0)	All DR	finn-b-DM_RETINOPATHY	rs4109037	A	T	A	T	0.0162	0.0141	0.146	0.1074	FALSE	TRUE	FALSE	a7NDBY	4	57775609	0.0208	0.4983	TRUE	igd	0.0033	9.489e-07	7824	216666	TRUE	reported	2	TRUE	0.00326277	24.0926
M01365	myristate (14:0)	All DR	finn-b-DM_RETINOPATHY	rs4420815	A	G	A	G	-0.019	-0.0065	0.143	0.1867	FALSE	FALSE	FALSE	a7NDBY	3	33794769	0.0165	0.6949	TRUE	igd	0.004	2.034e-06	7824	216666	TRUE	reported	2	TRUE	0.00401714	22.5544
M01365	myristate (14:0)	All DR	finn-b-DM_RETINOPATHY	rs453612	T	C	T	C	0.0114	-0.0145	0.3549	0.4118	FALSE	FALSE	FALSE	a7NDBY	20	15402178	0.0131	0.2709	TRUE	igd	0.0025	5.854e-06	7824	216666	TRUE	reported	2	TRUE	0.0028165	20.788
M01365	myristate (14:0)	All DR	finn-b-DM_RETINOPATHY	rs4710948	A	G	A	G	-0.0115	-0.0326	0.3383	0.3813	FALSE	FALSE	FALSE	a7NDBY	6	10305925	0.0132	0.01366	TRUE	igd	0.0025	4.85e-06	7824	216666	TRUE	reported	2	TRUE	0.00286598	21.1543
M01365	myristate (14:0)	All DR	finn-b-DM_RETINOPATHY	rs603424	A	G	A	G	0.0162	0.0233	0.1832	0.1167	FALSE	FALSE	FALSE	a7NDBY	10	102075479	0.0201	0.2473	TRUE	igd	0.0032	5.756e-07	7824	216666	TRUE	reported	2	TRUE	0.00346917	25.6219
M01365	myristate (14:0)	All DR	finn-b-DM_RETINOPATHY	rs6467872	A	C	A	C	0.0114	-0.0016	0.6087	0.5744	FALSE	FALSE	FALSE	a7NDBY	7	81404882	0.013	0.9027	TRUE	igd	0.0025	5.639e-06	7824	216666	TRUE	reported	2	TRUE	0.0028165	20.788
M01365	myristate (14:0)	All DR	finn-b-DM_RETINOPATHY	rs6665988	A	C	A	C	-0.0115	0.0079	0.7127	0.6314	FALSE	FALSE	FALSE	a7NDBY	1	200509911	0.0134	0.552	TRUE	igd	0.0026	9.113e-06	7824	216666	TRUE	reported	2	TRUE	0.00265033	19.5583
M01365	myristate (14:0)	All DR	finn-b-DM_RETINOPATHY	rs670365	A	G	A	G	0.039	-0.0342	0.0903	0.09315	FALSE	FALSE	FALSE	a7NDBY	5	41603440	0.022	0.1205	TRUE	igd	0.0088	9.48e-06	7824	216666	TRUE	reported	2	TRUE	0.0109871	19.6188
M01365	myristate (14:0)	All DR	finn-b-DM_RETINOPATHY	rs7016645	T	C	T	C	-0.0117	-0.0049	0.253	0.2112	FALSE	FALSE	FALSE	a7NDBY	8	80542027	0.0158	0.7546	TRUE	igd	0.0026	8.442e-06	7824	216666	TRUE	reported	2	TRUE	0.00274307	20.2445
M01365	myristate (14:0)	All DR	finn-b-DM_RETINOPATHY	rs7796330	T	C	T	C	0.0116	0.0204	0.2727	0.2909	FALSE	FALSE	FALSE	a7NDBY	7	49127859	0.0142	0.1496	TRUE	igd	0.0026	7.927e-06	7824	216666	TRUE	reported	2	TRUE	0.0026965	19.8999
M01444	pipecolate	All DR	finn-b-DM_RETINOPATHY	rs11184997	A	T	A	T	0.0179	0.0073	0.2894	0.2792	FALSE	TRUE	FALSE	1PlPGX	1	107417554	0.0144	0.6144	TRUE	igd	0.0039	6.013e-06	7824	216666	TRUE	reported	2	TRUE	0.00285984	21.06
M01444	pipecolate	All DR	finn-b-DM_RETINOPATHY	rs11718405	T	C	T	C	0.0216	-0.0394	0.8358	0.8533	FALSE	FALSE	FALSE	1PlPGX	3	105147202	0.0181	0.0291199	TRUE	igd	0.0048	8.433e-06	7824	216666	TRUE	reported	2	TRUE	0.0027494	20.2445
M01444	pipecolate	All DR	finn-b-DM_RETINOPATHY	rs12725284	T	C	T	C	0.0315	0.0046	0.1606	0.1932	FALSE	FALSE	FALSE	1PlPGX	1	146792265	0.0163	0.776301	TRUE	igd	0.0056	1.72e-08	7824	216666	TRUE	reported	2	TRUE	0.0042893	31.632
M01444	pipecolate	All DR	finn-b-DM_RETINOPATHY	rs1476414	C	G	C	G	0.0397	-0.01	0.0535	0.07952	FALSE	TRUE	FALSE	1PlPGX	13	88284956	0.0238	0.675199	TRUE	igd	0.0081	9.299e-07	7824	216666	TRUE	reported	2	TRUE	0.00325988	24.0156
M01444	pipecolate	All DR	finn-b-DM_RETINOPATHY	rs3010320	A	T	A	T	-0.0205	0.0248	0.232	0.1985	FALSE	TRUE	FALSE	1PlPGX	1	59564892	0.0161	0.1228	TRUE	igd	0.0042	1.001e-06	7824	216666	TRUE	reported	2	TRUE	0.00323304	23.8172
M01444	pipecolate	All DR	finn-b-DM_RETINOPATHY	rs35421463	A	G	A	G	0.0277	0.0056	0.4033	0.4	FALSE	FALSE	FALSE	1PlPGX	4	12781664	0.0131	0.666099	TRUE	igd	0.006	4.148e-06	7824	216666	TRUE	reported	2	TRUE	0.0120123	21.2893
M01444	pipecolate	All DR	finn-b-DM_RETINOPATHY	rs3915237	T	G	T	G	-0.0182	0.0015	0.7005	0.7161	FALSE	FALSE	FALSE	1PlPGX	12	16419405	0.0144	0.9174	TRUE	igd	0.004	5.519e-06	7824	216666	TRUE	reported	2	TRUE	0.00281066	20.6969
M01444	pipecolate	All DR	finn-b-DM_RETINOPATHY	rs4443239	T	G	T	G	0.031	0.0054	0.7453	0.8332	FALSE	FALSE	FALSE	1PlPGX	4	170263032	0.0173	0.755499	TRUE	igd	0.0069	7.58e-06	7824	216666	TRUE	reported	2	TRUE	0.0113834	20.1618
M01444	pipecolate	All DR	finn-b-DM_RETINOPATHY	rs4590377	T	C	T	C	-0.0178	-0.0172	0.7362	0.7119	FALSE	FALSE	FALSE	1PlPGX	7	77707557	0.0142	0.2271	TRUE	igd	0.004	8.786e-06	7824	216666	TRUE	reported	2	TRUE	0.0026888	19.7971
M01444	pipecolate	All DR	finn-b-DM_RETINOPATHY	rs4717457	A	C	A	C	0.0233	-0.0372	0.1392	0.1123	FALSE	FALSE	FALSE	1PlPGX	7	67953848	0.0204	0.0689096	TRUE	igd	0.0052	6.802e-06	7824	216666	TRUE	reported	2	TRUE	0.00272601	20.0718
M01444	pipecolate	All DR	finn-b-DM_RETINOPATHY	rs6497209	A	G	A	G	0.019	0.0094	0.2139	0.2477	FALSE	FALSE	FALSE	1PlPGX	15	86029597	0.0149	0.5261	TRUE	igd	0.0042	4.779e-06	7824	216666	TRUE	reported	2	TRUE	0.00277849	20.4593
M01444	pipecolate	All DR	finn-b-DM_RETINOPATHY	rs699474	C	G	C	G	0.1282	-0.1038	0.0134	0.0026	FALSE	TRUE	FALSE	1PlPGX	4	24796864	0.125	0.4063	TRUE	igd	0.0264	1.158e-06	7824	216666	TRUE	reported	2	TRUE	0.0132734	23.5544
M01444	pipecolate	All DR	finn-b-DM_RETINOPATHY	rs7561932	T	C	T	C	0.0184	-0.0102	0.7721	0.8227	FALSE	FALSE	FALSE	1PlPGX	2	65545068	0.0169	0.544999	TRUE	igd	0.0042	9.551e-06	7824	216666	TRUE	reported	2	TRUE	0.00260623	19.1875
M01444	pipecolate	All DR	finn-b-DM_RETINOPATHY	rs7871735	T	G	T	G	0.0184	-0.0057	0.2953	0.3174	FALSE	FALSE	FALSE	1PlPGX	9	24205004	0.0138	0.6811	TRUE	igd	0.004	3.395e-06	7824	216666	TRUE	reported	2	TRUE	0.0028726	21.1542
M01444	pipecolate	All DR	finn-b-DM_RETINOPATHY	rs9295427	A	G	A	G	0.0356	-0.0312	0.9408	0.92152	FALSE	FALSE	FALSE	1PlPGX	6	19287493	0.0239	0.1923	TRUE	igd	0.0077	3.808e-06	7824	216666	TRUE	reported	2	TRUE	0.00290178	21.3698
M01444	pipecolate	All DR	finn-b-DM_RETINOPATHY	rs9460045	T	C	T	C	-0.0529	0.0456	0.9224	0.8913	FALSE	FALSE	FALSE	1PlPGX	6	170414285	0.0207	0.0278798	TRUE	igd	0.0119	8.911e-06	7824	216666	TRUE	reported	2	TRUE	0.0111472	19.7388
M01493	ornithine	All DR	finn-b-DM_RETINOPATHY	rs10497426	T	C	T	C	0.012	0.0262	0.8064	0.8549	FALSE	FALSE	FALSE	mrmfNe	2	175582267	0.0183	0.1521	TRUE	igd	0.0026	4.466e-06	7824	216666	TRUE	reported	2	TRUE	0.00290678	21.2959
M01493	ornithine	All DR	finn-b-DM_RETINOPATHY	rs10900040	T	C	T	C	-0.0144	0.0255	0.8351	0.7765	FALSE	FALSE	FALSE	mrmfNe	10	44953571	0.0156	0.1024	TRUE	igd	0.0031	3.401e-06	7824	216666	TRUE	reported	2	TRUE	0.0029443	21.5716
M01493	ornithine	All DR	finn-b-DM_RETINOPATHY	rs10945970	T	C	T	C	-0.011	-0.0149	0.3103	0.3383	FALSE	FALSE	FALSE	mrmfNe	6	164697719	0.0136	0.2735	TRUE	igd	0.0025	7.379e-06	7824	216666	TRUE	reported	2	TRUE	0.00264251	19.3547
M01493	ornithine	All DR	finn-b-DM_RETINOPATHY	rs11701867	A	C	A	C	-0.0136	-0.0484	0.1761	0.1888	FALSE	FALSE	FALSE	mrmfNe	21	43556732	0.0165	0.00327997	TRUE	igd	0.0027	2.753e-07	7824	216666	TRUE	reported	2	TRUE	0.00346024	25.3648
M01493	ornithine	All DR	finn-b-DM_RETINOPATHY	rs1192521	A	T	A	T	-0.0163	-0.0328	0.7755	0.7621	FALSE	TRUE	FALSE	mrmfNe	20	56679345	0.0151	0.0303298	TRUE	igd	0.0031	1.402e-07	7824	216666	TRUE	reported	2	TRUE	0.0037694	27.6397
M01493	ornithine	All DR	finn-b-DM_RETINOPATHY	rs12300345	A	T	A	T	-0.0151	0.0037	0.132	0.1623	FALSE	TRUE	FALSE	mrmfNe	12	12116258	0.0174	0.8305	TRUE	igd	0.0034	7.452e-06	7824	216666	TRUE	reported	2	TRUE	0.00269207	19.7186
M01493	ornithine	All DR	finn-b-DM_RETINOPATHY	rs13424082	A	G	A	G	-0.0125	-0.0094	0.1735	0.1764	FALSE	FALSE	FALSE	mrmfNe	2	180227865	0.0169	0.578901	TRUE	igd	0.0026	1.799e-06	7824	216666	TRUE	reported	2	TRUE	0.00315328	23.1076
M01493	ornithine	All DR	finn-b-DM_RETINOPATHY	rs2351725	A	T	A	T	-0.0119	0.0152	0.7947	0.8216	FALSE	TRUE	FALSE	mrmfNe	6	66524413	0.0169	0.3684	TRUE	igd	0.0026	5.841e-06	7824	216666	TRUE	reported	2	TRUE	0.00285868	20.9425
M01493	ornithine	All DR	finn-b-DM_RETINOPATHY	rs4764034	A	G	A	G	-0.011	0.0022	0.6869	0.7427	FALSE	FALSE	FALSE	mrmfNe	12	13960034	0.0148	0.8806	TRUE	igd	0.0024	7.669e-06	7824	216666	TRUE	reported	2	TRUE	0.00286667	21.0012
M01493	ornithine	All DR	finn-b-DM_RETINOPATHY	rs4812400	A	T	A	T	0.0178	-0.0047	0.9092	0.9238	FALSE	TRUE	FALSE	mrmfNe	20	38179652	0.0243	0.8475	TRUE	igd	0.0039	4.893e-06	7824	216666	TRUE	reported	2	TRUE	0.00284273	20.8253
M01493	ornithine	All DR	finn-b-DM_RETINOPATHY	rs6975921	A	G	A	G	0.0343	-0.0268	0.9095	0.8974	FALSE	FALSE	FALSE	mrmfNe	7	15152813	0.0212	0.2066	TRUE	igd	0.0071	1.246e-06	7824	216666	TRUE	reported	2	TRUE	0.013043	23.312
M01494	5-oxoproline	All DR	finn-b-DM_RETINOPATHY	rs1001210	T	C	T	C	-0.0106	0.0123	0.8353	0.8666	FALSE	FALSE	FALSE	7aeILZ	6	16728780	0.019	0.516699	TRUE	igd	0.0023	3.798e-06	7824	216666	TRUE	reported	2	TRUE	0.00287992	21.2343
M01494	5-oxoproline	All DR	finn-b-DM_RETINOPATHY	rs10853533	A	C	A	C	0.0103	0.0144	0.8743	0.8759	FALSE	FALSE	FALSE	7aeILZ	18	43153299	0.0195	0.4598	TRUE	igd	0.0023	6.086e-06	7824	216666	TRUE	reported	2	TRUE	0.00271965	20.0494
M01494	5-oxoproline	All DR	finn-b-DM_RETINOPATHY	rs10890517	T	C	T	C	-0.0197	0.04	0.0433	0.0317	FALSE	FALSE	FALSE	7aeILZ	2	1408443	0.0367	0.2766	TRUE	igd	0.0043	3.448e-06	7824	216666	TRUE	reported	2	TRUE	0.002846	20.9835
M01494	5-oxoproline	All DR	finn-b-DM_RETINOPATHY	rs11582143	C	G	C	G	-0.0112	-0.0227	0.1443	0.09678	FALSE	TRUE	FALSE	7aeILZ	1	211516976	0.0218	0.2969	TRUE	igd	0.0023	9.315e-07	7824	216666	TRUE	reported	2	TRUE	0.00321409	23.7062
M01494	5-oxoproline	All DR	finn-b-DM_RETINOPATHY	rs12143589	A	G	A	G	0.0118	0.0222	0.1428	0.1861	FALSE	FALSE	FALSE	7aeILZ	1	239340123	0.0165	0.1803	TRUE	igd	0.0023	3.381e-07	7824	216666	TRUE	reported	2	TRUE	0.00356642	26.3142
M01494	5-oxoproline	All DR	finn-b-DM_RETINOPATHY	rs12294182	T	C	T	C	0.014	0.0048	0.0987	0.2269	FALSE	FALSE	FALSE	7aeILZ	11	12240720	0.0154	0.755	TRUE	igd	0.0029	1.071e-06	7824	216666	TRUE	reported	2	TRUE	0.00315909	23.2993
M01494	5-oxoproline	All DR	finn-b-DM_RETINOPATHY	rs12550729	T	C	T	C	0.0637	0.044	0.9233	0.9255	FALSE	FALSE	FALSE	7aeILZ	8	145155408	0.0245	0.0728903	TRUE	igd	0.0029	5.97e-110	7824	216666	TRUE	reported	2	TRUE	0.0615689	482.353
M01494	5-oxoproline	All DR	finn-b-DM_RETINOPATHY	rs12611788	T	C	T	C	-0.007	0.0077	0.6267	0.6042	FALSE	FALSE	FALSE	7aeILZ	2	31342175	0.0131	0.555699	TRUE	igd	0.0015	5.507e-06	7824	216666	TRUE	reported	2	TRUE	0.00295261	21.7719
M01494	5-oxoproline	All DR	finn-b-DM_RETINOPATHY	rs13013224	C	G	C	G	0.0113	0.0104	0.1794	0.2209	FALSE	TRUE	FALSE	7aeILZ	2	53430486	0.0156	0.503499	TRUE	igd	0.0023	7.044e-07	7824	216666	TRUE	reported	2	TRUE	0.00327156	24.1314
M01494	5-oxoproline	All DR	finn-b-DM_RETINOPATHY	rs13159409	T	G	T	G	-0.0148	-0.0164	0.0652	0.05558	FALSE	FALSE	FALSE	7aeILZ	5	55128472	0.0279	0.5579	TRUE	igd	0.0032	2.741e-06	7824	216666	TRUE	reported	2	TRUE	0.00290027	21.3848
M01494	5-oxoproline	All DR	finn-b-DM_RETINOPATHY	rs1578743	A	C	A	C	0.0075	-0.0165	0.6068	0.6446	FALSE	FALSE	FALSE	7aeILZ	10	5722784	0.0135	0.2207	TRUE	igd	0.0016	1.7e-06	7824	216666	TRUE	reported	2	TRUE	0.00297895	21.9667
M01494	5-oxoproline	All DR	finn-b-DM_RETINOPATHY	rs2068157	T	C	T	C	0.0137	0.0085	0.9144	0.91333	FALSE	FALSE	FALSE	7aeILZ	5	178193350	0.0231	0.7133	TRUE	igd	0.0031	8.989e-06	7824	216666	TRUE	reported	2	TRUE	0.00264876	19.5254
M01494	5-oxoproline	All DR	finn-b-DM_RETINOPATHY	rs2115151	A	T	A	T	0.0103	-0.0068	0.8627	0.91701	FALSE	TRUE	FALSE	7aeILZ	4	124012371	0.0233	0.7691	TRUE	igd	0.0022	3.752e-06	7824	216666	TRUE	reported	2	TRUE	0.00297175	21.9135
M01494	5-oxoproline	All DR	finn-b-DM_RETINOPATHY	rs2592916	T	C	T	C	-0.0123	-0.0127	0.1013	0.09317	FALSE	FALSE	FALSE	7aeILZ	11	127242451	0.0221	0.5639	TRUE	igd	0.0027	6.554e-06	7824	216666	TRUE	reported	2	TRUE	0.00281407	20.7474
M01494	5-oxoproline	All DR	finn-b-DM_RETINOPATHY	rs306676	A	G	A	G	0.0112	0.0095	0.1304	0.1401	FALSE	FALSE	FALSE	7aeILZ	13	93606814	0.0186	0.6095	TRUE	igd	0.0024	2.484e-06	7824	216666	TRUE	reported	2	TRUE	0.00295261	21.7719
M01494	5-oxoproline	All DR	finn-b-DM_RETINOPATHY	rs4646693	T	C	T	C	-0.009	-0.0118	0.435	0.386	FALSE	FALSE	FALSE	7aeILZ	15	101458014	0.0132	0.3727	TRUE	igd	0.002	6.795e-06	7824	216666	TRUE	reported	2	TRUE	0.00360818	20.2428
M01494	5-oxoproline	All DR	finn-b-DM_RETINOPATHY	rs5764925	A	G	A	G	-0.016	-0.0131	0.0772	0.1119	FALSE	FALSE	FALSE	7aeILZ	22	44763799	0.0204	0.5215	TRUE	igd	0.0031	1.906e-07	7824	216666	TRUE	reported	2	TRUE	0.0036093	26.6317
M01494	5-oxoproline	All DR	finn-b-DM_RETINOPATHY	rs7561255	A	G	A	G	-0.0072	0.0044	0.7086	0.6576	FALSE	FALSE	FALSE	7aeILZ	2	181369216	0.0135	0.7438	TRUE	igd	0.0016	4.719e-06	7824	216666	TRUE	reported	2	TRUE	0.00274604	20.2445
M01494	5-oxoproline	All DR	finn-b-DM_RETINOPATHY	rs764206	A	G	A	G	0.0071	-0.0285	0.6546	0.685	FALSE	FALSE	FALSE	7aeILZ	1	171545051	0.0138	0.0397201	TRUE	igd	0.0015	4.581e-06	7824	216666	TRUE	reported	2	TRUE	0.00303731	22.3984
M01494	5-oxoproline	All DR	finn-b-DM_RETINOPATHY	rs7973508	A	G	A	G	-0.0073	-0.0076	0.2831	0.3506	FALSE	FALSE	FALSE	7aeILZ	12	115293579	0.0134	0.571	TRUE	igd	0.0016	5.403e-06	7824	216666	TRUE	reported	2	TRUE	0.00282263	20.8107
M01494	5-oxoproline	All DR	finn-b-DM_RETINOPATHY	rs9460424	T	G	T	G	-0.0097	-0.0116	0.8437	0.802	FALSE	FALSE	FALSE	7aeILZ	6	19856701	0.0161	0.4722	TRUE	igd	0.0022	9.164e-06	7824	216666	TRUE	reported	2	TRUE	0.0026365	19.4348
M01494	5-oxoproline	All DR	finn-b-DM_RETINOPATHY	rs9964014	T	C	T	C	-0.0132	0.0118	0.1115	0.1317	FALSE	FALSE	FALSE	7aeILZ	18	3794759	0.019	0.5346	TRUE	igd	0.0025	1.796e-07	7824	216666	TRUE	reported	2	TRUE	0.0037766	27.8708
M01494	5-oxoproline	All DR	finn-b-DM_RETINOPATHY	rs9987070	C	G	C	G	-0.028	-0.0228	0.9808	0.94792	FALSE	TRUE	FALSE	7aeILZ	7	19197941	0.0288	0.4296	TRUE	igd	0.0059	2.432e-06	7824	216666	TRUE	reported	2	TRUE	0.00305324	22.5161
M01508	pantothenate	All DR	finn-b-DM_RETINOPATHY	rs10919047	A	C	A	C	0.0176	-0.0463	0.1408	0.09416	FALSE	FALSE	FALSE	7aTgQy	1	169033499	0.0221	0.0357298	TRUE	igd	0.0035	6.751e-07	7824	216666	TRUE	reported	2	TRUE	0.00351921	25.2795
M01508	pantothenate	All DR	finn-b-DM_RETINOPATHY	rs11719633	A	G	A	G	-0.0206	-0.0123	0.0945	0.06259	FALSE	FALSE	FALSE	7aTgQy	3	20402881	0.0265	0.643101	TRUE	igd	0.0044	3.012e-06	7824	216666	TRUE	reported	2	TRUE	0.00305203	21.9133
M01508	pantothenate	All DR	finn-b-DM_RETINOPATHY	rs12544560	A	G	A	G	0.0164	0.0021	0.148	0.09359	FALSE	FALSE	FALSE	7aTgQy	8	21368451	0.022	0.9231	TRUE	igd	0.0035	3.318e-06	7824	216666	TRUE	reported	2	TRUE	0.0030571	21.9498
M01508	pantothenate	All DR	finn-b-DM_RETINOPATHY	rs13212846	A	C	A	C	-0.0241	0.0598	0.9252	0.95853	FALSE	FALSE	FALSE	7aTgQy	6	50301100	0.0324	0.06501	TRUE	igd	0.0052	2.882e-06	7824	216666	TRUE	reported	2	TRUE	0.00299098	21.4737
M01508	pantothenate	All DR	finn-b-DM_RETINOPATHY	rs1350858	A	C	A	C	0.0152	-0.006	0.1783	0.1417	FALSE	FALSE	FALSE	7aTgQy	3	109874627	0.0184	0.7443	TRUE	igd	0.0034	8.213e-06	7824	216666	TRUE	reported	2	TRUE	0.00278359	19.9806
M01508	pantothenate	All DR	finn-b-DM_RETINOPATHY	rs1395	A	G	A	G	0.0172	-0.0153	0.7034	0.7022	FALSE	FALSE	FALSE	7aTgQy	2	27424636	0.014	0.276	TRUE	igd	0.0027	8.138e-11	7824	216666	TRUE	reported	2	TRUE	0.00563588	40.5703
M01508	pantothenate	All DR	finn-b-DM_RETINOPATHY	rs17049936	T	C	T	C	-0.0187	0.0014	0.8912	0.8285	FALSE	FALSE	FALSE	7aTgQy	2	59346812	0.017	0.9339	TRUE	igd	0.0042	9.584e-06	7824	216666	TRUE	reported	2	TRUE	0.00276103	19.8182
M01508	pantothenate	All DR	finn-b-DM_RETINOPATHY	rs17082600	T	C	T	C	0.0476	-0.0752	0.0193	0.00753	FALSE	FALSE	FALSE	7aTgQy	13	26228314	0.0751	0.3162	TRUE	igd	0.0094	4.082e-07	7824	216666	TRUE	reported	2	TRUE	0.00356856	25.6352
M01508	pantothenate	All DR	finn-b-DM_RETINOPATHY	rs17751805	A	G	A	G	0.0628	0.0071	0.9645	0.95799	FALSE	FALSE	FALSE	7aTgQy	14	65034363	0.0321	0.8256	TRUE	igd	0.0135	3.399e-06	7824	216666	TRUE	reported	2	TRUE	0.0129452	21.6135
M01508	pantothenate	All DR	finn-b-DM_RETINOPATHY	rs1975271	T	C	T	C	0.0116	0.0148	0.5872	0.5843	FALSE	FALSE	FALSE	7aTgQy	16	9497663	0.013	0.2569	TRUE	igd	0.0026	8.682e-06	7824	216666	TRUE	reported	2	TRUE	0.00277237	19.8998
M01508	pantothenate	All DR	finn-b-DM_RETINOPATHY	rs2173615	T	G	T	G	0.0125	0.0023	0.3153	0.3939	FALSE	FALSE	FALSE	7aTgQy	3	191673577	0.0132	0.8625	TRUE	igd	0.0026	1.693e-06	7824	216666	TRUE	reported	2	TRUE	0.00321781	23.1074
M01508	pantothenate	All DR	finn-b-DM_RETINOPATHY	rs2526477	A	G	A	G	-0.012	-0.0037	0.609	0.5192	FALSE	FALSE	FALSE	7aTgQy	17	20131193	0.0129	0.776499	TRUE	igd	0.0026	2.988e-06	7824	216666	TRUE	reported	2	TRUE	0.00296628	21.2958
M01508	pantothenate	All DR	finn-b-DM_RETINOPATHY	rs2967437	A	G	A	G	-0.0126	0.0159	0.6902	0.7012	FALSE	FALSE	FALSE	7aTgQy	19	37086645	0.014	0.2581	TRUE	igd	0.0027	1.879e-06	7824	216666	TRUE	reported	2	TRUE	0.00303237	21.7717
M01508	pantothenate	All DR	finn-b-DM_RETINOPATHY	rs3949865	C	G	C	G	-0.0115	-0.0164	0.6187	0.639	FALSE	TRUE	FALSE	7aTgQy	1	183930806	0.0134	0.2208	TRUE	igd	0.0026	9.491e-06	7824	216666	TRUE	reported	2	TRUE	0.0027249	19.5581
M01508	pantothenate	All DR	finn-b-DM_RETINOPATHY	rs4269521	A	G	A	G	0.0168	0.0011	0.8431	0.8289	FALSE	FALSE	FALSE	7aTgQy	8	132358549	0.0173	0.9509	TRUE	igd	0.0034	1.034e-06	7824	216666	TRUE	reported	2	TRUE	0.00339836	24.4084
M01508	pantothenate	All DR	finn-b-DM_RETINOPATHY	rs4746017	A	C	A	C	-0.0122	-0.0117	0.713	0.7608	FALSE	FALSE	FALSE	7aTgQy	10	71774872	0.015	0.435	TRUE	igd	0.0027	5.098e-06	7824	216666	TRUE	reported	2	TRUE	0.00284343	20.4113
M01508	pantothenate	All DR	finn-b-DM_RETINOPATHY	rs6034318	A	G	A	G	0.1083	-0.0928	0.013	0.02935	FALSE	FALSE	FALSE	7aTgQy	20	15863999	0.0381	0.0149001	TRUE	igd	0.0236	4.518e-06	7824	216666	TRUE	reported	2	TRUE	0.0126021	21.0332
M01508	pantothenate	All DR	finn-b-DM_RETINOPATHY	rs6078500	T	C	T	C	-0.0118	0.0077	0.5117	0.5083	FALSE	FALSE	FALSE	7aTgQy	20	182013	0.0128	0.5475	TRUE	igd	0.0026	4.468e-06	7824	216666	TRUE	reported	2	TRUE	0.00286851	20.5919
M01508	pantothenate	All DR	finn-b-DM_RETINOPATHY	rs6774965	A	G	A	G	-0.0163	-0.0021	0.8582	0.835	FALSE	FALSE	FALSE	7aTgQy	3	27548813	0.0173	0.9017	TRUE	igd	0.0035	3.16e-06	7824	216666	TRUE	reported	2	TRUE	0.00302004	21.6829
M01508	pantothenate	All DR	finn-b-DM_RETINOPATHY	rs6848070	A	G	A	G	-0.0117	-0.0007	0.3521	0.4991	FALSE	FALSE	FALSE	7aTgQy	4	127862814	0.0129	0.9537	TRUE	igd	0.0027	9.911e-06	7824	216666	TRUE	reported	2	TRUE	0.00261574	18.7725
M01508	pantothenate	All DR	finn-b-DM_RETINOPATHY	rs7009776	T	C	T	C	-0.0268	0.0086	0.3342	0.3517	FALSE	FALSE	FALSE	7aTgQy	8	90373191	0.0135	0.526	TRUE	igd	0.006	7.116e-06	7824	216666	TRUE	reported	2	TRUE	0.0119471	19.9269
M01508	pantothenate	All DR	finn-b-DM_RETINOPATHY	rs7458704	T	G	T	G	-0.0544	-0.0147	0.984	0.96248	FALSE	FALSE	FALSE	7aTgQy	7	67422093	0.034	0.6659	TRUE	igd	0.0109	5.6e-07	7824	216666	TRUE	reported	2	TRUE	0.00346676	24.9014
M01508	pantothenate	All DR	finn-b-DM_RETINOPATHY	rs7574257	T	C	T	C	0.0118	-0.0088	0.325	0.3612	FALSE	FALSE	FALSE	7aTgQy	2	105988447	0.0134	0.5105	TRUE	igd	0.0026	7.764e-06	7824	216666	TRUE	reported	2	TRUE	0.00286851	20.5919
M01508	pantothenate	All DR	finn-b-DM_RETINOPATHY	rs8065435	A	G	A	G	-0.0128	0.0078	0.327	0.3924	FALSE	FALSE	FALSE	7aTgQy	17	56157617	0.0132	0.5566	TRUE	igd	0.0028	5.034e-06	7824	216666	TRUE	reported	2	TRUE	0.00291021	20.8921
M01508	pantothenate	All DR	finn-b-DM_RETINOPATHY	rs9365106	A	G	A	G	-0.0117	0.0052	0.6824	0.5878	FALSE	FALSE	FALSE	7aTgQy	6	160282834	0.0131	0.692	TRUE	igd	0.0026	8.055e-06	7824	216666	TRUE	reported	2	TRUE	0.00282024	20.2443
M01515	salicylate	All DR	finn-b-DM_RETINOPATHY	rs10205265	T	C	T	C	-0.0901	0.0195	0.2056	0.1665	FALSE	FALSE	FALSE	aI2IsQ	2	134625729	0.0172	0.2586	TRUE	igd	0.0202	7.794e-06	7824	216666	TRUE	reported	2	TRUE	0.00863169	19.8777
M01515	salicylate	All DR	finn-b-DM_RETINOPATHY	rs10402106	T	C	T	C	0.9529	0.0281	0.0165	0.027	FALSE	FALSE	FALSE	aI2IsQ	19	57563289	0.0397	0.4799	TRUE	igd	0.1924	7.348e-07	7824	216666	TRUE	reported	2	TRUE	0.0484262	24.4275
M01515	salicylate	All DR	finn-b-DM_RETINOPATHY	rs10458721	A	G	A	G	-0.0786	-0.0188	0.609	0.563	FALSE	FALSE	FALSE	aI2IsQ	10	49905547	0.013	0.1483	TRUE	igd	0.0175	7.228e-06	7824	216666	TRUE	reported	2	TRUE	0.00875116	20.1553
M01515	salicylate	All DR	finn-b-DM_RETINOPATHY	rs10471169	T	C	T	C	0.9362	0.007	0.0105	0.0413	FALSE	FALSE	FALSE	aI2IsQ	4	168628323	0.0325	0.829	TRUE	igd	0.1854	4.427e-07	7824	216666	TRUE	reported	2	TRUE	0.0502438	25.3929
M01515	salicylate	All DR	finn-b-DM_RETINOPATHY	rs10749553	A	G	A	G	-0.0868	-0.0044	0.3074	0.3303	FALSE	FALSE	FALSE	aI2IsQ	10	89340206	0.0137	0.7466	TRUE	igd	0.0194	7.554e-06	7824	216666	TRUE	reported	2	TRUE	0.00868483	20.0012
M01515	salicylate	All DR	finn-b-DM_RETINOPATHY	rs10977627	T	C	T	C	0.8146	0.0394	0.0168	0.01798	FALSE	FALSE	FALSE	aI2IsQ	9	9273681	0.0485	0.4167	TRUE	igd	0.1524	9.061e-08	7824	216666	TRUE	reported	2	TRUE	0.0559581	28.452
M01515	salicylate	All DR	finn-b-DM_RETINOPATHY	rs10984575	A	C	A	C	0.1144	0.0144	0.1164	0.1437	FALSE	FALSE	FALSE	aI2IsQ	9	122276088	0.0184	0.4321	TRUE	igd	0.0257	8.271e-06	7824	216666	TRUE	reported	2	TRUE	0.00859706	19.7973
M01515	salicylate	All DR	finn-b-DM_RETINOPATHY	rs11256026	A	G	A	G	-0.2061	0.0121	0.6357	0.6135	FALSE	FALSE	FALSE	aI2IsQ	10	9054689	0.0132	0.3582	TRUE	igd	0.0409	4.601e-07	7824	216666	TRUE	reported	2	TRUE	0.0500455	25.2874
M01515	salicylate	All DR	finn-b-DM_RETINOPATHY	rs1164673	C	G	C	G	0.0754	-0.0041	0.3743	0.3949	FALSE	TRUE	FALSE	aI2IsQ	11	49328356	0.0224	0.8539	TRUE	igd	0.0168	7.267e-06	7824	216666	TRUE	reported	2	TRUE	0.00873829	20.1254
M01515	salicylate	All DR	finn-b-DM_RETINOPATHY	rs12005082	A	T	A	T	0.1232	-0.0069	0.1814	0.1669	FALSE	TRUE	FALSE	aI2IsQ	9	7904849	0.0172	0.6877	TRUE	igd	0.0265	3.354e-06	7824	216666	TRUE	reported	2	TRUE	0.00937033	21.5948
M01515	salicylate	All DR	finn-b-DM_RETINOPATHY	rs12075728	T	G	T	G	-0.4196	-0.0336	0.9442	0.8817	FALSE	FALSE	FALSE	aI2IsQ	1	191655181	0.0199	0.0907507	TRUE	igd	0.0922	5.394e-06	7824	216666	TRUE	reported	2	TRUE	0.0411994	20.6254
M01515	salicylate	All DR	finn-b-DM_RETINOPATHY	rs16832600	T	C	T	C	0.2205	-0.0813	0.0297	0.03009	FALSE	FALSE	FALSE	aI2IsQ	1	235586376	0.0376	0.0305098	TRUE	igd	0.0469	2.579e-06	7824	216666	TRUE	reported	2	TRUE	0.00958086	22.0847
M01515	salicylate	All DR	finn-b-DM_RETINOPATHY	rs16862165	T	C	T	C	-0.413	0.0369	0.99	0.9794	FALSE	FALSE	FALSE	aI2IsQ	3	149414446	0.0453	0.4156	TRUE	igd	0.089	3.477e-06	7824	216666	TRUE	reported	2	TRUE	0.0118023	21.5099
M01515	salicylate	All DR	finn-b-DM_RETINOPATHY	rs17682068	A	G	A	G	-0.1299	0.0047	0.9248	0.91637	FALSE	FALSE	FALSE	aI2IsQ	8	119398255	0.0232	0.8381	TRUE	igd	0.029	7.452e-06	7824	216666	TRUE	reported	2	TRUE	0.00870441	20.0467
M01515	salicylate	All DR	finn-b-DM_RETINOPATHY	rs400214	T	C	T	C	0.3258	0.0124	0.0185	0.0561	FALSE	FALSE	FALSE	aI2IsQ	1	158171078	0.028	0.6581	TRUE	igd	0.0723	6.599e-06	7824	216666	TRUE	reported	2	TRUE	0.0088084	20.2883
M01515	salicylate	All DR	finn-b-DM_RETINOPATHY	rs7701675	A	G	A	G	-0.7943	0.058	0.9839	0.98164	FALSE	FALSE	FALSE	aI2IsQ	5	171214664	0.0483	0.2301	TRUE	igd	0.1733	4.558e-06	7824	216666	TRUE	reported	2	TRUE	0.0417636	20.9202
M01515	salicylate	All DR	finn-b-DM_RETINOPATHY	rs8178289	A	C	A	C	-0.1064	-0.0408	0.8497	0.8318	FALSE	FALSE	FALSE	aI2IsQ	17	56319930	0.0171	0.0174201	TRUE	igd	0.0233	5.095e-06	7824	216666	TRUE	reported	2	TRUE	0.00904357	20.8349
M01515	salicylate	All DR	finn-b-DM_RETINOPATHY	rs9453415	A	G	A	G	0.374	0.0434	0.011	0.01212	FALSE	FALSE	FALSE	aI2IsQ	6	66522851	0.0583	0.4563	TRUE	igd	0.083	6.605e-06	7824	216666	TRUE	reported	2	TRUE	0.011136	20.2817
M01558	4-acetamidobutanoate	All DR	finn-b-DM_RETINOPATHY	rs10004130	A	G	A	G	0.009	0.0115	0.581	0.5988	FALSE	FALSE	FALSE	Ntfcb6	4	84664343	0.0132	0.3842	TRUE	igd	0.002	6.795e-06	7824	216666	TRUE	reported	2	TRUE	0.00410314	20.2418
M01558	4-acetamidobutanoate	All DR	finn-b-DM_RETINOPATHY	rs10122824	T	G	T	G	0.0087	-0.0031	0.3503	0.3529	FALSE	FALSE	FALSE	Ntfcb6	9	139109861	0.0135	0.8206	TRUE	igd	0.0019	2.787e-06	7824	216666	TRUE	reported	2	TRUE	0.00320398	20.9603
M01558	4-acetamidobutanoate	All DR	finn-b-DM_RETINOPATHY	rs10416031	A	G	A	G	0.0085	0.0319	0.3202	0.2734	FALSE	FALSE	FALSE	Ntfcb6	19	1095151	0.0145	0.0275797	TRUE	igd	0.0018	3.84e-06	7824	216666	TRUE	reported	2	TRUE	0.00340693	22.2925
M01558	4-acetamidobutanoate	All DR	finn-b-DM_RETINOPATHY	rs10496826	A	G	A	G	-0.008	-0.0082	0.2948	0.3643	FALSE	FALSE	FALSE	Ntfcb6	2	140474772	0.0134	0.5376	TRUE	igd	0.0018	7.767e-06	7824	216666	TRUE	reported	2	TRUE	0.00301908	19.747
M01558	4-acetamidobutanoate	All DR	finn-b-DM_RETINOPATHY	rs11023380	A	G	A	G	0.0088	-0.0103	0.4591	0.5952	FALSE	FALSE	FALSE	Ntfcb6	11	14930058	0.0132	0.4317	TRUE	igd	0.0018	5.374e-07	7824	216666	TRUE	reported	2	TRUE	0.00365077	23.8939
M01558	4-acetamidobutanoate	All DR	finn-b-DM_RETINOPATHY	rs1113643	T	C	T	C	0.0094	0.0135	0.2769	0.2636	FALSE	FALSE	FALSE	Ntfcb6	2	29539536	0.0146	0.3558	TRUE	igd	0.0018	2.236e-07	7824	216666	TRUE	reported	2	TRUE	0.00416343	27.2632
M01558	4-acetamidobutanoate	All DR	finn-b-DM_RETINOPATHY	rs11170032	T	C	T	C	-0.008	-0.0001	0.64	0.6952	FALSE	FALSE	FALSE	Ntfcb6	12	52568912	0.014	0.992	TRUE	igd	0.0018	7.178e-06	7824	216666	TRUE	reported	2	TRUE	0.00301908	19.747
M01558	4-acetamidobutanoate	All DR	finn-b-DM_RETINOPATHY	rs11650615	C	G	C	G	0.0081	0.0142	0.6907	0.6586	FALSE	TRUE	FALSE	Ntfcb6	17	46123698	0.0136	0.295	TRUE	igd	0.0018	5.987e-06	7824	216666	TRUE	reported	2	TRUE	0.00309479	20.2438
M01558	4-acetamidobutanoate	All DR	finn-b-DM_RETINOPATHY	rs1280717	A	G	A	G	0.0094	-0.0029	0.2512	0.2822	FALSE	FALSE	FALSE	Ntfcb6	6	54497728	0.0143	0.8383	TRUE	igd	0.0018	2.006e-07	7824	216666	TRUE	reported	2	TRUE	0.00416343	27.2632
M01558	4-acetamidobutanoate	All DR	finn-b-DM_RETINOPATHY	rs13164411	T	C	T	C	0.0082	-0.0083	0.7246	0.7699	FALSE	FALSE	FALSE	Ntfcb6	5	105377638	0.0152	0.585901	TRUE	igd	0.0018	5.334e-06	7824	216666	TRUE	reported	2	TRUE	0.00317143	20.7467
M01558	4-acetamidobutanoate	All DR	finn-b-DM_RETINOPATHY	rs1493031	T	C	T	C	0.0208	-0.0068	0.0434	0.06031	FALSE	FALSE	FALSE	Ntfcb6	8	18148612	0.0269	0.7989	TRUE	igd	0.0044	1.96e-06	7824	216666	TRUE	reported	2	TRUE	0.0034142	22.3403
M01558	4-acetamidobutanoate	All DR	finn-b-DM_RETINOPATHY	rs1538330	T	G	T	G	-0.0306	0.0629	0.0213	0.01719	FALSE	FALSE	FALSE	Ntfcb6	6	715684	0.0494	0.2031	TRUE	igd	0.0064	1.728e-06	7824	216666	TRUE	reported	2	TRUE	0.00349234	22.8533
M01558	4-acetamidobutanoate	All DR	finn-b-DM_RETINOPATHY	rs1556880	T	C	T	C	0.0081	0.0186	0.2976	0.2989	FALSE	FALSE	FALSE	Ntfcb6	6	150615827	0.0141	0.1868	TRUE	igd	0.0018	6.043e-06	7824	216666	TRUE	reported	2	TRUE	0.00309479	20.2438
M01558	4-acetamidobutanoate	All DR	finn-b-DM_RETINOPATHY	rs1604290	A	C	A	C	-0.0079	-0.0032	0.3851	0.4496	FALSE	FALSE	FALSE	Ntfcb6	18	4946422	0.0129	0.8034	TRUE	igd	0.0018	8.13e-06	7824	216666	TRUE	reported	2	TRUE	0.00294429	19.2564
M01558	4-acetamidobutanoate	All DR	finn-b-DM_RETINOPATHY	rs164742	A	G	A	G	-0.0079	-0.0084	0.4697	0.4167	FALSE	FALSE	FALSE	Ntfcb6	16	89757725	0.0131	0.5221	TRUE	igd	0.0018	7.375e-06	7824	216666	TRUE	reported	2	TRUE	0.00294429	19.2564
M01558	4-acetamidobutanoate	All DR	finn-b-DM_RETINOPATHY	rs1812125	T	G	T	G	-0.0085	-0.0199	0.7578	0.8467	FALSE	FALSE	FALSE	Ntfcb6	18	44138761	0.0179	0.267	TRUE	igd	0.0018	3.484e-06	7824	216666	TRUE	reported	2	TRUE	0.00340693	22.2925
M01558	4-acetamidobutanoate	All DR	finn-b-DM_RETINOPATHY	rs2055056	T	C	T	C	-0.0244	-0.0278	0.968	0.9813	FALSE	FALSE	FALSE	Ntfcb6	8	96278070	0.0475	0.559399	TRUE	igd	0.0055	8.566e-06	7824	216666	TRUE	reported	2	TRUE	0.00300814	19.6753
M01558	4-acetamidobutanoate	All DR	finn-b-DM_RETINOPATHY	rs2144834	A	G	A	G	0.008	0.0278	0.2535	0.2588	FALSE	FALSE	FALSE	Ntfcb6	14	94773634	0.0147	0.0578496	TRUE	igd	0.0018	7.973e-06	7824	216666	TRUE	reported	2	TRUE	0.00301908	19.747
M01558	4-acetamidobutanoate	All DR	finn-b-DM_RETINOPATHY	rs2252585	T	C	T	C	-0.0081	-0.0048	0.7349	0.7507	FALSE	FALSE	FALSE	Ntfcb6	21	36241929	0.015	0.7489	TRUE	igd	0.0018	5.967e-06	7824	216666	TRUE	reported	2	TRUE	0.00309479	20.2438
M01558	4-acetamidobutanoate	All DR	finn-b-DM_RETINOPATHY	rs2290156	C	G	C	G	0.0088	-0.0102	0.2806	0.321	FALSE	TRUE	FALSE	Ntfcb6	2	11333208	0.0138	0.4605	TRUE	igd	0.0018	1.05e-06	7824	216666	TRUE	reported	2	TRUE	0.00365077	23.8939
M01558	4-acetamidobutanoate	All DR	finn-b-DM_RETINOPATHY	rs2604548	T	C	T	C	-0.0086	0.0082	0.6463	0.7302	FALSE	FALSE	FALSE	Ntfcb6	4	15090453	0.0145	0.5728	TRUE	igd	0.0018	1.285e-06	7824	216666	TRUE	reported	2	TRUE	0.00348728	22.8202
M01558	4-acetamidobutanoate	All DR	finn-b-DM_RETINOPATHY	rs304171	T	C	T	C	-0.0168	-0.0107	0.0624	0.0974	FALSE	FALSE	FALSE	Ntfcb6	3	62780809	0.0217	0.6203	TRUE	igd	0.0036	2.168e-06	7824	216666	TRUE	reported	2	TRUE	0.00332751	21.7711
M01558	4-acetamidobutanoate	All DR	finn-b-DM_RETINOPATHY	rs3813810	A	C	A	C	0.0117	-0.0181	0.1334	0.1247	FALSE	FALSE	FALSE	Ntfcb6	1	4088339	0.0196	0.3551	TRUE	igd	0.0026	5.725e-06	7824	216666	TRUE	reported	2	TRUE	0.00309479	20.2438
M01558	4-acetamidobutanoate	All DR	finn-b-DM_RETINOPATHY	rs4443239	T	G	T	G	0.02	0.0054	0.7446	0.8332	FALSE	FALSE	FALSE	Ntfcb6	4	170263032	0.0173	0.755499	TRUE	igd	0.0042	2.265e-06	7824	216666	TRUE	reported	2	TRUE	0.0139057	22.6475
M01558	4-acetamidobutanoate	All DR	finn-b-DM_RETINOPATHY	rs4687937	T	C	T	C	-0.0079	0.007	0.3741	0.4311	FALSE	FALSE	FALSE	Ntfcb6	3	118422245	0.013	0.591701	TRUE	igd	0.0018	9.469e-06	7824	216666	TRUE	reported	2	TRUE	0.00294429	19.2564
M01558	4-acetamidobutanoate	All DR	finn-b-DM_RETINOPATHY	rs4692012	A	G	A	G	-0.0082	-0.0092	0.5389	0.5641	FALSE	FALSE	FALSE	Ntfcb6	4	165747026	0.013	0.4809	TRUE	igd	0.0018	3.347e-06	7824	216666	TRUE	reported	2	TRUE	0.00317143	20.7467
M01558	4-acetamidobutanoate	All DR	finn-b-DM_RETINOPATHY	rs4923082	T	C	T	C	0.0081	0.0115	0.2518	0.2149	FALSE	FALSE	FALSE	Ntfcb6	11	23288296	0.0156	0.462701	TRUE	igd	0.0018	6.953e-06	7824	216666	TRUE	reported	2	TRUE	0.00309479	20.2438
M01558	4-acetamidobutanoate	All DR	finn-b-DM_RETINOPATHY	rs604388	T	C	T	C	0.0086	0.0101	0.6845	0.6654	FALSE	FALSE	FALSE	Ntfcb6	1	177877979	0.0136	0.459	TRUE	igd	0.0018	1.562e-06	7824	216666	TRUE	reported	2	TRUE	0.00348728	22.8202
M01558	4-acetamidobutanoate	All DR	finn-b-DM_RETINOPATHY	rs6500864	A	G	A	G	-0.0083	0.0023	0.2762	0.3103	FALSE	FALSE	FALSE	Ntfcb6	16	6938132	0.0139	0.8686	TRUE	igd	0.0018	4.339e-06	7824	216666	TRUE	reported	2	TRUE	0.00324901	21.2558
M01558	4-acetamidobutanoate	All DR	finn-b-DM_RETINOPATHY	rs721399	T	C	T	C	-0.0289	0.0132	0.7176	0.6831	FALSE	FALSE	FALSE	Ntfcb6	8	18259366	0.0138	0.3386	TRUE	igd	0.0018	3.948e-58	7824	216666	TRUE	reported	2	TRUE	0.0380164	257.702
M01558	4-acetamidobutanoate	All DR	finn-b-DM_RETINOPATHY	rs7228099	T	C	T	C	-0.0097	0.0018	0.4364	0.3835	FALSE	FALSE	FALSE	Ntfcb6	18	22786478	0.0132	0.8939	TRUE	igd	0.0018	3.609e-08	7824	216666	TRUE	reported	2	TRUE	0.00443223	29.0312
M01558	4-acetamidobutanoate	All DR	finn-b-DM_RETINOPATHY	rs7943587	A	C	A	C	-0.0115	0.0282	0.1515	0.1866	FALSE	FALSE	FALSE	Ntfcb6	11	16814631	0.0165	0.087961	TRUE	igd	0.0026	6.326e-06	7824	216666	TRUE	reported	2	TRUE	0.00299021	19.5576
M01558	4-acetamidobutanoate	All DR	finn-b-DM_RETINOPATHY	rs890984	A	G	A	G	-0.012	0.0292	0.1092	0.083	FALSE	FALSE	FALSE	Ntfcb6	5	479540	0.0234	0.2116	TRUE	igd	0.0027	6.908e-06	7824	216666	TRUE	reported	2	TRUE	0.00301908	19.747
M01558	4-acetamidobutanoate	All DR	finn-b-DM_RETINOPATHY	rs9354329	T	C	T	C	-0.0081	0.0032	0.6322	0.6358	FALSE	FALSE	FALSE	Ntfcb6	6	66600184	0.0134	0.8097	TRUE	igd	0.0018	5.104e-06	7824	216666	TRUE	reported	2	TRUE	0.00309479	20.2438
M01558	4-acetamidobutanoate	All DR	finn-b-DM_RETINOPATHY	rs9940567	T	C	T	C	0.0095	0.0155	0.7319	0.8068	FALSE	FALSE	FALSE	Ntfcb6	16	62285678	0.0162	0.3395	TRUE	igd	0.0018	1.574e-07	7824	216666	TRUE	reported	2	TRUE	0.00425211	27.8464
M01561	alpha-tocopherol	All DR	finn-b-DM_RETINOPATHY	rs10163969	T	G	T	G	-0.0352	0.0162	0.0412	0.1196	FALSE	FALSE	FALSE	ZpY1ck	18	9067439	0.0198	0.4151	TRUE	igd	0.008	9.385e-06	7824	216666	TRUE	reported	2	TRUE	0.00265374	19.3547
M01561	alpha-tocopherol	All DR	finn-b-DM_RETINOPATHY	rs10245705	T	C	T	C	-0.0663	-0.0437	0.0181	0.01454	FALSE	FALSE	FALSE	ZpY1ck	7	26129672	0.0538	0.4163	TRUE	igd	0.0127	1.946e-07	7824	216666	TRUE	reported	2	TRUE	0.00373167	27.2458
M01561	alpha-tocopherol	All DR	finn-b-DM_RETINOPATHY	rs10935814	A	G	A	G	-0.037	-0.0068	0.1006	0.112	FALSE	FALSE	FALSE	ZpY1ck	3	150352873	0.0204	0.7381	TRUE	igd	0.0083	9.443e-06	7824	216666	TRUE	reported	2	TRUE	0.0111713	19.8497
M01561	alpha-tocopherol	All DR	finn-b-DM_RETINOPATHY	rs11145330	A	C	A	C	0.0324	-0.0126	0.8908	0.8487	FALSE	FALSE	FALSE	ZpY1ck	9	71733603	0.0179	0.4805	TRUE	igd	0.0068	1.945e-06	7824	216666	TRUE	reported	2	TRUE	0.012742	22.6766
M01561	alpha-tocopherol	All DR	finn-b-DM_RETINOPATHY	rs11992435	A	G	A	G	0.0327	0.0207	0.9488	0.95419	FALSE	FALSE	FALSE	ZpY1ck	8	81526083	0.031	0.5048	TRUE	igd	0.0072	6.383e-06	7824	216666	TRUE	reported	2	TRUE	0.00282689	20.6211
M01561	alpha-tocopherol	All DR	finn-b-DM_RETINOPATHY	rs1404410	C	G	C	G	-0.0236	0.022	0.7853	0.8025	FALSE	TRUE	FALSE	ZpY1ck	7	124248950	0.0161	0.1724	TRUE	igd	0.0052	4.568e-06	7824	216666	TRUE	reported	2	TRUE	0.0115743	20.5742
M01561	alpha-tocopherol	All DR	finn-b-DM_RETINOPATHY	rs1532701	A	G	A	G	0.0137	0.0097	0.5456	0.5495	FALSE	FALSE	FALSE	ZpY1ck	16	55698027	0.0129	0.4545	TRUE	igd	0.003	5.074e-06	7824	216666	TRUE	reported	2	TRUE	0.002858	20.8487
M01561	alpha-tocopherol	All DR	finn-b-DM_RETINOPATHY	rs2074731	A	C	A	C	-0.0184	-0.0163	0.1654	0.1833	FALSE	FALSE	FALSE	ZpY1ck	22	30733914	0.0166	0.3262	TRUE	igd	0.0039	2.307e-06	7824	216666	TRUE	reported	2	TRUE	0.00304991	22.2529
M01561	alpha-tocopherol	All DR	finn-b-DM_RETINOPATHY	rs261342	C	G	C	G	-0.0169	0.0355	0.794	0.7765	FALSE	TRUE	FALSE	ZpY1ck	15	58731153	0.0155	0.0217801	TRUE	igd	0.0037	5.405e-06	7824	216666	TRUE	reported	2	TRUE	0.00285913	20.8569
M01561	alpha-tocopherol	All DR	finn-b-DM_RETINOPATHY	rs7238006	T	C	T	C	0.0281	0.0224	0.9262	0.862	FALSE	FALSE	FALSE	ZpY1ck	18	31927898	0.0187	0.231	TRUE	igd	0.0057	6.772e-07	7824	216666	TRUE	reported	2	TRUE	0.00332906	24.2965
M01561	alpha-tocopherol	All DR	finn-b-DM_RETINOPATHY	rs7930821	T	C	T	C	0.0666	0.0323	0.0202	0.01051	FALSE	FALSE	FALSE	ZpY1ck	11	19142695	0.0623	0.604	TRUE	igd	0.0149	7.53e-06	7824	216666	TRUE	reported	2	TRUE	0.0112307	19.9564
M01564	citrate	All DR	finn-b-DM_RETINOPATHY	rs10043015	T	C	T	C	0.0082	-0.0046	0.7113	0.7124	FALSE	FALSE	FALSE	ZxbBw7	5	168658371	0.0143	0.749	TRUE	igd	0.0018	5.582e-06	7824	216666	TRUE	reported	2	TRUE	0.00281026	20.7475
M01564	citrate	All DR	finn-b-DM_RETINOPATHY	rs10514735	A	G	A	G	0.0346	0.0134	0.985	0.97909	FALSE	FALSE	FALSE	ZxbBw7	3	85798950	0.0457	0.77	TRUE	igd	0.0077	6.505e-06	7824	216666	TRUE	reported	2	TRUE	0.00273444	20.1861
M01564	citrate	All DR	finn-b-DM_RETINOPATHY	rs10787308	A	G	A	G	-0.009	-0.0044	0.2701	0.233	FALSE	FALSE	FALSE	ZxbBw7	10	112908968	0.0152	0.7718	TRUE	igd	0.0018	6.039e-07	7824	216666	TRUE	reported	2	TRUE	0.00338341	24.9932
M01564	citrate	All DR	finn-b-DM_RETINOPATHY	rs10992722	A	C	A	C	0.0326	0.0139	0.0163	0.03048	FALSE	FALSE	FALSE	ZxbBw7	9	96163761	0.0375	0.7114	TRUE	igd	0.0069	2.441e-06	7824	216666	TRUE	reported	2	TRUE	0.0030221	22.3161
M01564	citrate	All DR	finn-b-DM_RETINOPATHY	rs11120725	A	G	A	G	-0.0181	-0.0049	0.4596	0.4916	FALSE	FALSE	FALSE	ZxbBw7	1	216206768	0.0129	0.7053	TRUE	igd	0.0039	4.609e-06	7824	216666	TRUE	reported	2	TRUE	0.0120834	21.5147
M01564	citrate	All DR	finn-b-DM_RETINOPATHY	rs1125471	A	C	A	C	-0.0085	-0.0103	0.2928	0.3577	FALSE	FALSE	FALSE	ZxbBw7	22	17656724	0.0134	0.4419	TRUE	igd	0.0018	4.474e-06	7824	216666	TRUE	reported	2	TRUE	0.00301902	22.2933
M01564	citrate	All DR	finn-b-DM_RETINOPATHY	rs12121428	T	C	T	C	-0.0197	-0.0472	0.0535	0.05871	FALSE	FALSE	FALSE	ZxbBw7	1	209375114	0.0276	0.0873092	TRUE	igd	0.0044	6.094e-06	7824	216666	TRUE	reported	2	TRUE	0.00271477	20.0405
M01564	citrate	All DR	finn-b-DM_RETINOPATHY	rs12625828	T	G	T	G	0.0086	-0.0267	0.3366	0.3871	FALSE	FALSE	FALSE	ZxbBw7	20	48844585	0.0132	0.0429497	TRUE	igd	0.0018	2.055e-06	7824	216666	TRUE	reported	2	TRUE	0.00309025	22.821
M01564	citrate	All DR	finn-b-DM_RETINOPATHY	rs12803308	A	T	A	T	-0.0081	-0.0012	0.6752	0.6476	FALSE	TRUE	FALSE	ZxbBw7	11	96180609	0.0135	0.9267	TRUE	igd	0.0018	5.967e-06	7824	216666	TRUE	reported	2	TRUE	0.00274232	20.2445
M01564	citrate	All DR	finn-b-DM_RETINOPATHY	rs13130021	T	C	T	C	-0.0089	0.0083	0.4312	0.3869	FALSE	FALSE	FALSE	ZxbBw7	4	2277763	0.0132	0.5316	TRUE	igd	0.0018	1.411e-06	7824	216666	TRUE	reported	2	TRUE	0.00330889	24.4409
M01564	citrate	All DR	finn-b-DM_RETINOPATHY	rs1380634	A	G	A	G	-0.0083	-0.0033	0.7425	0.8411	FALSE	FALSE	FALSE	ZxbBw7	8	80237893	0.0176	0.8494	TRUE	igd	0.0018	5.174e-06	7824	216666	TRUE	reported	2	TRUE	0.00287902	21.2566
M01564	citrate	All DR	finn-b-DM_RETINOPATHY	rs13966	T	C	T	C	0.0082	0.0033	0.467	0.4166	FALSE	FALSE	FALSE	ZxbBw7	11	61664992	0.0132	0.8052	TRUE	igd	0.0019	9.994e-06	7824	216666	TRUE	reported	2	TRUE	0.00252296	18.621
M01564	citrate	All DR	finn-b-DM_RETINOPATHY	rs1404373	T	C	T	C	-0.0084	0.0206	0.6525	0.6939	FALSE	FALSE	FALSE	ZxbBw7	4	58204024	0.0139	0.1383	TRUE	igd	0.0018	2.917e-06	7824	216666	TRUE	reported	2	TRUE	0.00294861	21.7719
M01564	citrate	All DR	finn-b-DM_RETINOPATHY	rs1509123	T	C	T	C	-0.0248	-0.0942	0.0476	0.02957	FALSE	FALSE	FALSE	ZxbBw7	17	6683878	0.0379	0.0129799	TRUE	igd	0.0043	5.203e-09	7824	216666	TRUE	reported	2	TRUE	0.00449672	33.2544
M01564	citrate	All DR	finn-b-DM_RETINOPATHY	rs1530219	A	G	A	G	-0.0078	0.019	0.4797	0.5337	FALSE	FALSE	FALSE	ZxbBw7	15	39602380	0.0129	0.1398	TRUE	igd	0.0018	9.942e-06	7824	216666	TRUE	reported	2	TRUE	0.00254346	18.7727
M01564	citrate	All DR	finn-b-DM_RETINOPATHY	rs170149	A	G	A	G	0.0256	0.0075	0.074	0.03815	FALSE	FALSE	FALSE	ZxbBw7	17	6595930	0.0337	0.8245	TRUE	igd	0.0035	1.421e-13	7824	216666	TRUE	reported	2	TRUE	0.00721251	53.4842
M01564	citrate	All DR	finn-b-DM_RETINOPATHY	rs17034684	T	G	T	G	0.0081	-0.0057	0.2881	0.3823	FALSE	FALSE	FALSE	ZxbBw7	4	105511810	0.0133	0.6693	TRUE	igd	0.0018	7.899e-06	7824	216666	TRUE	reported	2	TRUE	0.00274232	20.2445
M01564	citrate	All DR	finn-b-DM_RETINOPATHY	rs2143327	T	C	T	C	0.0392	-0.133	0.0129	0.007662	FALSE	FALSE	FALSE	ZxbBw7	6	146616239	0.0735	0.0703493	TRUE	igd	0.0085	4.276e-06	7824	216666	TRUE	reported	2	TRUE	0.00287984	21.2626
M01564	citrate	All DR	finn-b-DM_RETINOPATHY	rs2236299	A	G	A	G	0.0087	0.0115	0.3065	0.1857	FALSE	FALSE	FALSE	ZxbBw7	14	55255335	0.0166	0.4869	TRUE	igd	0.0018	1.694e-06	7824	216666	TRUE	reported	2	TRUE	0.00316231	23.3548
M01564	citrate	All DR	finn-b-DM_RETINOPATHY	rs2239337	C	G	C	G	0.023	-0.0095	0.0356	0.0515	FALSE	TRUE	FALSE	ZxbBw7	16	22911553	0.0292	0.7452	TRUE	igd	0.0051	7.514e-06	7824	216666	TRUE	reported	2	TRUE	0.00275425	20.3328
M01564	citrate	All DR	finn-b-DM_RETINOPATHY	rs2370136	T	C	T	C	-0.0086	0.0038	0.4875	0.6061	FALSE	FALSE	FALSE	ZxbBw7	19	57619241	0.0133	0.7719	TRUE	igd	0.0018	1.249e-06	7824	216666	TRUE	reported	2	TRUE	0.00309025	22.821
M01564	citrate	All DR	finn-b-DM_RETINOPATHY	rs2534835	T	G	T	G	-0.0083	0.0042	0.2407	0.2035	FALSE	FALSE	FALSE	ZxbBw7	5	56948443	0.0159	0.7922	TRUE	igd	0.0018	6.23e-06	7824	216666	TRUE	reported	2	TRUE	0.00287902	21.2566
M01564	citrate	All DR	finn-b-DM_RETINOPATHY	rs3193970	T	C	T	C	0.0081	-0.0078	0.5801	0.5968	FALSE	FALSE	FALSE	ZxbBw7	10	97072008	0.0131	0.5532	TRUE	igd	0.0018	6.065e-06	7824	216666	TRUE	reported	2	TRUE	0.00274232	20.2445
M01564	citrate	All DR	finn-b-DM_RETINOPATHY	rs4235093	A	G	A	G	-0.0083	-0.0155	0.2874	0.2831	FALSE	FALSE	FALSE	ZxbBw7	4	72346252	0.0143	0.2783	TRUE	igd	0.0018	5.04e-06	7824	216666	TRUE	reported	2	TRUE	0.00287902	21.2566
M01564	citrate	All DR	finn-b-DM_RETINOPATHY	rs4589188	A	G	A	G	0.0122	-0.0062	0.2827	0.2269	FALSE	FALSE	FALSE	ZxbBw7	10	5567914	0.0154	0.6871	TRUE	igd	0.0026	3.343e-06	7824	216666	TRUE	reported	2	TRUE	0.002981	22.0118
M01564	citrate	All DR	finn-b-DM_RETINOPATHY	rs4779800	A	G	A	G	-0.0122	-0.0057	0.8831	0.867	FALSE	FALSE	FALSE	ZxbBw7	15	29411326	0.0191	0.7665	TRUE	igd	0.0027	6.056e-06	7824	216666	TRUE	reported	2	TRUE	0.00276488	20.4115
M01564	citrate	All DR	finn-b-DM_RETINOPATHY	rs4999864	C	G	C	G	0.0179	-0.0128	0.9329	0.94761	FALSE	TRUE	FALSE	ZxbBw7	17	66786460	0.0289	0.658701	TRUE	igd	0.0035	4.77e-07	7824	216666	TRUE	reported	2	TRUE	0.00353929	26.1488
M01564	citrate	All DR	finn-b-DM_RETINOPATHY	rs588973	A	G	A	G	0.009	-0.0273	0.646	0.6589	FALSE	FALSE	FALSE	ZxbBw7	19	50736956	0.0135	0.0440697	TRUE	igd	0.002	6.795e-06	7824	216666	TRUE	reported	2	TRUE	0.00360112	20.2428
M01564	citrate	All DR	finn-b-DM_RETINOPATHY	rs6077792	T	G	T	G	-0.0085	0.0246	0.3	0.2924	FALSE	FALSE	FALSE	ZxbBw7	20	1096116	0.0141	0.0816507	TRUE	igd	0.0018	2.821e-06	7824	216666	TRUE	reported	2	TRUE	0.00301902	22.2933
M01564	citrate	All DR	finn-b-DM_RETINOPATHY	rs6507399	A	G	A	G	-0.0101	-0.0094	0.6713	0.6488	FALSE	FALSE	FALSE	ZxbBw7	18	38732045	0.0134	0.4851	TRUE	igd	0.0018	1.703e-08	7824	216666	TRUE	reported	2	TRUE	0.00425727	31.476
M01564	citrate	All DR	finn-b-DM_RETINOPATHY	rs6678076	A	G	A	G	-0.0252	-0.014	0.0339	0.07271	FALSE	FALSE	FALSE	ZxbBw7	1	199233200	0.0248	0.5721	TRUE	igd	0.0052	1.084e-06	7824	216666	TRUE	reported	2	TRUE	0.00317905	23.4788
M01564	citrate	All DR	finn-b-DM_RETINOPATHY	rs7105815	A	G	A	G	0.0091	-0.0176	0.2968	0.2936	FALSE	FALSE	FALSE	ZxbBw7	11	12309693	0.0142	0.2138	TRUE	igd	0.0018	4.934e-07	7824	216666	TRUE	reported	2	TRUE	0.00345875	25.5517
M01564	citrate	All DR	finn-b-DM_RETINOPATHY	rs7584253	A	C	A	C	0.0083	0.0021	0.7047	0.7162	FALSE	FALSE	FALSE	ZxbBw7	2	48927246	0.0143	0.8825	TRUE	igd	0.0018	5.043e-06	7824	216666	TRUE	reported	2	TRUE	0.00287902	21.2566
M01564	citrate	All DR	finn-b-DM_RETINOPATHY	rs7710027	T	C	T	C	0.0081	-0.0015	0.2886	0.317	FALSE	FALSE	FALSE	ZxbBw7	5	55901945	0.0138	0.9153	TRUE	igd	0.0018	9.155e-06	7824	216666	TRUE	reported	2	TRUE	0.00274232	20.2445
M01564	citrate	All DR	finn-b-DM_RETINOPATHY	rs7851531	A	G	A	G	-0.009	-0.0107	0.6594	0.6606	FALSE	FALSE	FALSE	ZxbBw7	9	85126285	0.0136	0.4297	TRUE	igd	0.0018	6.467e-07	7824	216666	TRUE	reported	2	TRUE	0.00338341	24.9932
M01564	citrate	All DR	finn-b-DM_RETINOPATHY	rs7919076	T	C	T	C	-0.0081	-0.0178	0.3416	0.2507	FALSE	FALSE	FALSE	ZxbBw7	10	68328936	0.0149	0.232	TRUE	igd	0.0018	7.791e-06	7824	216666	TRUE	reported	2	TRUE	0.00274232	20.2445
M01564	citrate	All DR	finn-b-DM_RETINOPATHY	rs8017368	A	C	A	C	-0.0083	0.0198	0.6452	0.694	FALSE	FALSE	FALSE	ZxbBw7	14	63527183	0.0139	0.1553	TRUE	igd	0.0018	3.853e-06	7824	216666	TRUE	reported	2	TRUE	0.00287902	21.2566
M01564	citrate	All DR	finn-b-DM_RETINOPATHY	rs807670	A	C	A	C	0.011	-0.0108	0.421	0.4096	FALSE	FALSE	FALSE	ZxbBw7	22	19154608	0.013	0.4086	TRUE	igd	0.0018	6.841e-10	7824	216666	TRUE	reported	2	TRUE	0.0050458	37.3355
M01564	citrate	All DR	finn-b-DM_RETINOPATHY	rs835154	A	G	A	G	-0.0114	-0.0064	0.5753	0.5799	FALSE	FALSE	FALSE	ZxbBw7	5	14876569	0.0131	0.6239	TRUE	igd	0.0018	1.147e-10	7824	216666	TRUE	reported	2	TRUE	0.00541741	40.1002
M01564	citrate	All DR	finn-b-DM_RETINOPATHY	rs868395	T	G	T	G	0.0101	0.0031	0.6653	0.6025	FALSE	FALSE	FALSE	ZxbBw7	9	85175793	0.0131	0.8156	TRUE	igd	0.0018	2.031e-08	7824	216666	TRUE	reported	2	TRUE	0.00425727	31.476
M01564	citrate	All DR	finn-b-DM_RETINOPATHY	rs889128	T	G	T	G	0.0082	0.0005	0.6665	0.6009	FALSE	FALSE	FALSE	ZxbBw7	19	10131693	0.0131	0.9722	TRUE	igd	0.0018	6.754e-06	7824	216666	TRUE	reported	2	TRUE	0.00281026	20.7475
M01564	citrate	All DR	finn-b-DM_RETINOPATHY	rs910616	T	C	T	C	-0.0093	-0.013	0.4991	0.4709	FALSE	FALSE	FALSE	ZxbBw7	6	44074976	0.0129	0.3132	TRUE	igd	0.0018	1.972e-07	7824	216666	TRUE	reported	2	TRUE	0.0036119	26.6872
M01564	citrate	All DR	finn-b-DM_RETINOPATHY	rs9327706	A	C	A	C	0.0081	-0.0137	0.5937	0.565	FALSE	FALSE	FALSE	ZxbBw7	5	134512608	0.013	0.2918	TRUE	igd	0.0018	5.612e-06	7824	216666	TRUE	reported	2	TRUE	0.00274232	20.2445
M01564	citrate	All DR	finn-b-DM_RETINOPATHY	rs9372398	T	C	T	C	0.0081	-0.0097	0.5453	0.4268	FALSE	FALSE	FALSE	ZxbBw7	6	114833591	0.013	0.4579	TRUE	igd	0.0018	6.735e-06	7824	216666	TRUE	reported	2	TRUE	0.00274232	20.2445
M01564	citrate	All DR	finn-b-DM_RETINOPATHY	rs9389071	A	G	A	G	-0.012	-0.0009	0.1579	0.1293	FALSE	FALSE	FALSE	ZxbBw7	6	133674634	0.0192	0.9633	TRUE	igd	0.0026	5.638e-06	7824	216666	TRUE	reported	2	TRUE	0.00288435	21.296
M01564	citrate	All DR	finn-b-DM_RETINOPATHY	rs940697	A	G	A	G	0.0082	0.023	0.2701	0.2346	FALSE	FALSE	FALSE	ZxbBw7	7	143183203	0.0152	0.129	TRUE	igd	0.0018	5.706e-06	7824	216666	TRUE	reported	2	TRUE	0.00281026	20.7475
M01572	glycerate	All DR	finn-b-DM_RETINOPATHY	rs11061416	A	G	A	G	-0.0125	-0.0199	0.6428	0.7081	FALSE	FALSE	FALSE	gjfZPZ	12	131742242	0.0141	0.1563	TRUE	igd	0.0024	1.763e-07	7824	216666	TRUE	reported	2	TRUE	0.00368563	27.1193
M01572	glycerate	All DR	finn-b-DM_RETINOPATHY	rs11618222	T	C	T	C	-0.0182	0.0231	0.1008	0.2558	FALSE	FALSE	FALSE	gjfZPZ	13	26299649	0.0148	0.1189	TRUE	igd	0.004	5.999e-06	7824	216666	TRUE	reported	2	TRUE	0.00281525	20.6969
M01572	glycerate	All DR	finn-b-DM_RETINOPATHY	rs11724197	A	G	A	G	0.0159	-0.0025	0.8734	0.8861	FALSE	FALSE	FALSE	gjfZPZ	4	168766934	0.0202	0.9011	TRUE	igd	0.0034	2.294e-06	7824	216666	TRUE	reported	2	TRUE	0.00297346	21.8634
M01572	glycerate	All DR	finn-b-DM_RETINOPATHY	rs12507784	A	G	A	G	-0.012	0.0085	0.2395	0.2239	FALSE	FALSE	FALSE	gjfZPZ	4	137507686	0.0154	0.580301	TRUE	igd	0.0025	1.782e-06	7824	216666	TRUE	reported	2	TRUE	0.00313212	23.0337
M01572	glycerate	All DR	finn-b-DM_RETINOPATHY	rs12866131	A	C	A	C	0.011	0.0004	0.2805	0.239	FALSE	FALSE	FALSE	gjfZPZ	13	71781111	0.0151	0.9804	TRUE	igd	0.0024	5.615e-06	7824	216666	TRUE	reported	2	TRUE	0.00285653	21.0012
M01572	glycerate	All DR	finn-b-DM_RETINOPATHY	rs13102848	C	G	C	G	-0.0152	-0.0132	0.8686	0.8393	FALSE	TRUE	FALSE	gjfZPZ	4	107565300	0.0176	0.453401	TRUE	igd	0.0033	3.132e-06	7824	216666	TRUE	reported	2	TRUE	0.00288485	21.21
M01572	glycerate	All DR	finn-b-DM_RETINOPATHY	rs17011367	T	C	T	C	0.0115	-0.0075	0.7325	0.741	FALSE	FALSE	FALSE	gjfZPZ	2	75691522	0.0146	0.6075	TRUE	igd	0.0026	7.378e-06	7824	216666	TRUE	reported	2	TRUE	0.00266079	19.5583
M01572	glycerate	All DR	finn-b-DM_RETINOPATHY	rs17086746	T	C	T	C	-0.046	0.0003	0.02	0.02988	FALSE	FALSE	FALSE	gjfZPZ	4	57259999	0.0376	0.9931	TRUE	igd	0.01	4.225e-06	7824	216666	TRUE	reported	2	TRUE	0.00377442	21.1524
M01572	glycerate	All DR	finn-b-DM_RETINOPATHY	rs17131975	A	G	A	G	-0.0216	0.0122	0.0607	0.03004	FALSE	FALSE	FALSE	gjfZPZ	5	138583691	0.0376	0.7453	TRUE	igd	0.0048	8.184e-06	7824	216666	TRUE	reported	2	TRUE	0.00275388	20.2445
M01572	glycerate	All DR	finn-b-DM_RETINOPATHY	rs2643891	A	G	A	G	-0.018	-0.0123	0.165	0.2551	FALSE	FALSE	FALSE	gjfZPZ	1	2292352	0.0147	0.4029	TRUE	igd	0.004	6.795e-06	7824	216666	TRUE	reported	2	TRUE	0.00361269	20.2427
M01572	glycerate	All DR	finn-b-DM_RETINOPATHY	rs2907828	C	G	C	G	-0.0188	0.0117	0.1375	0.1585	FALSE	TRUE	FALSE	gjfZPZ	5	56902155	0.0177	0.5086	TRUE	igd	0.004	2.736e-06	7824	216666	TRUE	reported	2	TRUE	0.00300336	22.084
M01572	glycerate	All DR	finn-b-DM_RETINOPATHY	rs338526	T	C	T	C	-0.0111	0.0002	0.7181	0.6753	FALSE	FALSE	FALSE	gjfZPZ	15	86261840	0.0138	0.9871	TRUE	igd	0.0024	5.606e-06	7824	216666	TRUE	reported	2	TRUE	0.00290855	21.3848
M01572	glycerate	All DR	finn-b-DM_RETINOPATHY	rs4836200	A	G	A	G	-0.0109	-0.0036	0.6785	0.5859	FALSE	FALSE	FALSE	gjfZPZ	5	124942918	0.013	0.7801	TRUE	igd	0.0024	5.909e-06	7824	216666	TRUE	reported	2	TRUE	0.00280497	20.6211
M01572	glycerate	All DR	finn-b-DM_RETINOPATHY	rs6743210	T	C	T	C	0.0123	0.0065	0.6199	0.6788	FALSE	FALSE	FALSE	gjfZPZ	2	235972217	0.0144	0.651199	TRUE	igd	0.0026	2.209e-06	7824	216666	TRUE	reported	2	TRUE	0.0030427	22.3741
M01572	glycerate	All DR	finn-b-DM_RETINOPATHY	rs6896132	C	G	C	G	0.0121	0.0243	0.219	0.3523	FALSE	TRUE	FALSE	gjfZPZ	5	130773561	0.0134	0.0707001	TRUE	igd	0.0025	1.801e-06	7824	216666	TRUE	reported	2	TRUE	0.00318437	23.4192
M01572	glycerate	All DR	finn-b-DM_RETINOPATHY	rs7861435	C	G	C	G	-0.0115	-0.0141	0.7685	0.7273	FALSE	TRUE	FALSE	gjfZPZ	9	131971208	0.0144	0.3273	TRUE	igd	0.0025	4.012e-06	7824	216666	TRUE	reported	2	TRUE	0.00287728	21.1542
M01572	glycerate	All DR	finn-b-DM_RETINOPATHY	rs884870	C	G	C	G	-0.0202	0.0196	0.0689	0.04789	FALSE	TRUE	FALSE	gjfZPZ	15	87789669	0.0301	0.5145	TRUE	igd	0.0045	7.402e-06	7824	216666	TRUE	reported	2	TRUE	0.00274034	20.1446
M01573	guanosine	All DR	finn-b-DM_RETINOPATHY	rs11141909	A	C	A	C	0.0808	0.0152	0.0405	0.08051	FALSE	FALSE	FALSE	1fTGNn	9	90218852	0.0239	0.5242	TRUE	igd	0.0182	9.02e-06	7824	216666	TRUE	reported	2	TRUE	0.00844203	19.6927
M01573	guanosine	All DR	finn-b-DM_RETINOPATHY	rs12052900	A	G	A	G	-0.1115	0.0185	0.9783	0.97615	FALSE	FALSE	FALSE	1fTGNn	2	202755176	0.0426	0.663399	TRUE	igd	0.0242	4.27e-06	7824	216666	TRUE	reported	2	TRUE	0.00908665	21.2101
M01573	guanosine	All DR	finn-b-DM_RETINOPATHY	rs1577941	A	G	A	G	0.0531	-0.0172	0.1187	0.1642	FALSE	FALSE	FALSE	1fTGNn	10	8428209	0.0174	0.3249	TRUE	igd	0.0114	3.485e-06	7824	216666	TRUE	reported	2	TRUE	0.0092849	21.6772
M01573	guanosine	All DR	finn-b-DM_RETINOPATHY	rs16887484	A	G	A	G	-0.0991	0.0214	0.9585	0.90683	FALSE	FALSE	FALSE	1fTGNn	5	57155308	0.0223	0.3372	TRUE	igd	0.0201	8.815e-07	7824	216666	TRUE	reported	2	TRUE	0.0145532	24.2788
M01573	guanosine	All DR	finn-b-DM_RETINOPATHY	rs16933423	A	G	A	G	0.0891	0.118	0.9651	0.98034	FALSE	FALSE	FALSE	1fTGNn	8	68510396	0.0464	0.0109499	TRUE	igd	0.02	8.312e-06	7824	216666	TRUE	reported	2	TRUE	0.00850035	19.8299
M01573	guanosine	All DR	finn-b-DM_RETINOPATHY	rs17224277	A	G	A	G	0.0633	0.0051	0.0789	0.05861	FALSE	FALSE	FALSE	1fTGNn	2	182340444	0.0276	0.8524	TRUE	igd	0.0134	2.291e-06	7824	216666	TRUE	reported	2	TRUE	0.0095473	22.2958
M01573	guanosine	All DR	finn-b-DM_RETINOPATHY	rs2257243	A	G	A	G	0.0354	-0.019	0.6612	0.6555	FALSE	FALSE	FALSE	1fTGNn	21	29388625	0.0136	0.1616	TRUE	igd	0.0075	2.185e-06	7824	216666	TRUE	reported	2	TRUE	0.00953177	22.2592
M01573	guanosine	All DR	finn-b-DM_RETINOPATHY	rs2846365	A	G	A	G	0.0336	-0.0001	0.4476	0.5045	FALSE	FALSE	FALSE	1fTGNn	11	102571892	0.0128	0.9941	TRUE	igd	0.0071	1.976e-06	7824	216666	TRUE	reported	2	TRUE	0.00958141	22.3762
M01573	guanosine	All DR	finn-b-DM_RETINOPATHY	rs4661299	T	G	T	G	0.0319	-0.0176	0.4551	0.4694	FALSE	FALSE	FALSE	1fTGNn	1	15029260	0.0129	0.1719	TRUE	igd	0.0071	7.63e-06	7824	216666	TRUE	reported	2	TRUE	0.00864456	20.1692
M01573	guanosine	All DR	finn-b-DM_RETINOPATHY	rs4948051	T	C	T	C	0.0528	-0.0051	0.1328	0.2032	FALSE	FALSE	FALSE	1fTGNn	7	55688100	0.0161	0.753199	TRUE	igd	0.0115	4.836e-06	7824	216666	TRUE	reported	2	TRUE	0.0126449	21.0545
M01573	guanosine	All DR	finn-b-DM_RETINOPATHY	rs7137298	C	G	C	G	-0.0457	-0.0075	0.176	0.2413	FALSE	TRUE	FALSE	1fTGNn	12	101601157	0.0151	0.6215	TRUE	igd	0.0103	8.822e-06	7824	216666	TRUE	reported	2	TRUE	0.0118186	19.6621
M01573	guanosine	All DR	finn-b-DM_RETINOPATHY	rs7438272	T	C	T	C	0.0589	-0.0127	0.1691	0.213	FALSE	FALSE	FALSE	1fTGNn	4	96474568	0.0159	0.4235	TRUE	igd	0.0123	1.802e-06	7824	216666	TRUE	reported	2	TRUE	0.00980819	22.9111
M01573	guanosine	All DR	finn-b-DM_RETINOPATHY	rs9353315	A	G	A	G	-0.0476	0.0114	0.8731	0.8881	FALSE	FALSE	FALSE	1fTGNn	6	86149938	0.0203	0.5732	TRUE	igd	0.0105	5.856e-06	7824	216666	TRUE	reported	2	TRUE	0.00879926	20.5334
M01585	N-acetylalanine	All DR	finn-b-DM_RETINOPATHY	rs10090064	T	C	T	C	0.0077	0.0103	0.8026	0.7712	FALSE	FALSE	FALSE	GBzgww	8	92896022	0.0153	0.5014	TRUE	igd	0.0017	5.931e-06	7824	216666	TRUE	reported	2	TRUE	0.00281362	20.5099
M01585	N-acetylalanine	All DR	finn-b-DM_RETINOPATHY	rs10125203	C	G	C	G	0.009	-0.0112	0.8698	0.8484	FALSE	TRUE	FALSE	GBzgww	9	83708171	0.018	0.5339	TRUE	igd	0.0018	4.109e-07	7824	216666	TRUE	reported	2	TRUE	0.00342654	24.9931
M01585	N-acetylalanine	All DR	finn-b-DM_RETINOPATHY	rs10757735	A	C	A	C	-0.008	-0.019	0.132	0.1219	FALSE	FALSE	FALSE	GBzgww	9	28373518	0.0197	0.3366	TRUE	igd	0.0018	7.911e-06	7824	216666	TRUE	reported	2	TRUE	0.00270933	19.7477
M01585	N-acetylalanine	All DR	finn-b-DM_RETINOPATHY	rs10850426	T	G	T	G	0.0081	-0.0176	0.1199	0.07097	FALSE	FALSE	FALSE	GBzgww	12	115443911	0.0255	0.4889	TRUE	igd	0.0018	6.845e-06	7824	216666	TRUE	reported	2	TRUE	0.0027773	20.2444
M01585	N-acetylalanine	All DR	finn-b-DM_RETINOPATHY	rs10988352	T	G	T	G	0.0084	-0.0112	0.1244	0.1474	FALSE	FALSE	FALSE	GBzgww	9	132161256	0.0182	0.5371	TRUE	igd	0.0018	3.086e-06	7824	216666	TRUE	reported	2	TRUE	0.00298621	21.7718
M01585	N-acetylalanine	All DR	finn-b-DM_RETINOPATHY	rs11045425	A	G	A	G	0.0086	0.0093	0.1266	0.1189	FALSE	FALSE	FALSE	GBzgww	12	20893980	0.0199	0.641501	TRUE	igd	0.0018	1.832e-06	7824	216666	TRUE	reported	2	TRUE	0.00312965	22.8209
M01585	N-acetylalanine	All DR	finn-b-DM_RETINOPATHY	rs11144136	T	G	T	G	0.0097	0.0115	0.1375	0.1113	FALSE	FALSE	FALSE	GBzgww	9	71502351	0.0204	0.5709	TRUE	igd	0.0018	4.862e-08	7824	216666	TRUE	reported	2	TRUE	0.00397808	29.0321
M01585	N-acetylalanine	All DR	finn-b-DM_RETINOPATHY	rs11606364	T	C	T	C	0.0084	-0.0158	0.1149	0.05561	FALSE	FALSE	FALSE	GBzgww	11	130506001	0.0284	0.578	TRUE	igd	0.0019	9.266e-06	7824	216666	TRUE	reported	2	TRUE	0.00268097	19.5403
M01585	N-acetylalanine	All DR	finn-b-DM_RETINOPATHY	rs1554074	A	G	A	G	0.0086	0.0029	0.1925	0.1666	FALSE	FALSE	FALSE	GBzgww	12	101240350	0.0172	0.8683	TRUE	igd	0.0017	6.392e-07	7824	216666	TRUE	reported	2	TRUE	0.00350735	25.5847
M01585	N-acetylalanine	All DR	finn-b-DM_RETINOPATHY	rs2019107	T	C	T	C	-0.0078	-0.0077	0.6257	0.594	FALSE	FALSE	FALSE	GBzgww	19	1181717	0.0131	0.559	TRUE	igd	0.0017	6.655e-06	7824	216666	TRUE	reported	2	TRUE	0.00288697	21.0461
M01585	N-acetylalanine	All DR	finn-b-DM_RETINOPATHY	rs2486925	T	G	T	G	-0.0082	-0.0354	0.1462	0.1169	FALSE	FALSE	FALSE	GBzgww	1	203234037	0.0201	0.0774801	TRUE	igd	0.0018	3.467e-06	7824	216666	TRUE	reported	2	TRUE	0.0028461	20.7474
M01585	N-acetylalanine	All DR	finn-b-DM_RETINOPATHY	rs2596194	A	T	A	T	-0.0083	0.0014	0.1255	0.0911	FALSE	TRUE	FALSE	GBzgww	15	33686777	0.0225	0.9487	TRUE	igd	0.0018	2.586e-06	7824	216666	TRUE	reported	2	TRUE	0.00291574	21.2565
M01585	N-acetylalanine	All DR	finn-b-DM_RETINOPATHY	rs266742	T	G	T	G	0.0082	0.0332	0.7307	0.7152	FALSE	FALSE	FALSE	GBzgww	3	186475845	0.0144	0.0212002	TRUE	igd	0.0016	5.676e-07	7824	216666	TRUE	reported	2	TRUE	0.00359938	26.2584
M01585	N-acetylalanine	All DR	finn-b-DM_RETINOPATHY	rs2993308	A	G	A	G	0.0075	0.0135	0.338	0.293	FALSE	FALSE	FALSE	GBzgww	13	113681076	0.0142	0.3399	TRUE	igd	0.0017	6.833e-06	7824	216666	TRUE	reported	2	TRUE	0.00266974	19.4583
M01585	N-acetylalanine	All DR	finn-b-DM_RETINOPATHY	rs513209	A	C	A	C	-0.0082	0.0287	0.8824	0.8294	FALSE	FALSE	FALSE	GBzgww	11	125467144	0.0171	0.0941499	TRUE	igd	0.0018	6.602e-06	7824	216666	TRUE	reported	2	TRUE	0.0028461	20.7474
M01585	N-acetylalanine	All DR	finn-b-DM_RETINOPATHY	rs6019504	A	G	A	G	0.008	-0.0266	0.8586	0.8236	FALSE	FALSE	FALSE	GBzgww	20	47514595	0.0169	0.1164	TRUE	igd	0.0018	6.689e-06	7824	216666	TRUE	reported	2	TRUE	0.00270933	19.7477
M01585	N-acetylalanine	All DR	finn-b-DM_RETINOPATHY	rs6462723	A	G	A	G	-0.0085	-0.0164	0.121	0.102	FALSE	FALSE	FALSE	GBzgww	7	36957350	0.0212	0.439	TRUE	igd	0.0018	1.921e-06	7824	216666	TRUE	reported	2	TRUE	0.00305752	22.2932
M01585	N-acetylalanine	All DR	finn-b-DM_RETINOPATHY	rs662760	A	C	A	C	0.0079	-0.0214	0.8723	0.8965	FALSE	FALSE	FALSE	GBzgww	6	85864995	0.0211	0.31	TRUE	igd	0.0018	8.042e-06	7824	216666	TRUE	reported	2	TRUE	0.0026422	19.257
M01585	N-acetylalanine	All DR	finn-b-DM_RETINOPATHY	rs6690829	T	C	T	C	-0.008	0.0068	0.24	0.26	FALSE	FALSE	FALSE	GBzgww	1	245730311	0.0146	0.641599	TRUE	igd	0.0016	1.242e-06	7824	216666	TRUE	reported	2	TRUE	0.00342654	24.9931
M01585	N-acetylalanine	All DR	finn-b-DM_RETINOPATHY	rs7178551	T	C	T	C	0.0081	0.0145	0.1545	0.1211	FALSE	FALSE	FALSE	GBzgww	15	81263637	0.0198	0.4624	TRUE	igd	0.0017	2.664e-06	7824	216666	TRUE	reported	2	TRUE	0.00311261	22.6962
M01585	N-acetylalanine	All DR	finn-b-DM_RETINOPATHY	rs7250750	T	G	T	G	0.0081	0.0019	0.8583	0.8118	FALSE	FALSE	FALSE	GBzgww	19	17371484	0.0165	0.907	TRUE	igd	0.0018	7.029e-06	7824	216666	TRUE	reported	2	TRUE	0.0027773	20.2444
M01585	N-acetylalanine	All DR	finn-b-DM_RETINOPATHY	rs732426	A	G	A	G	0.0077	-0.0028	0.8218	0.789	FALSE	FALSE	FALSE	GBzgww	17	10274386	0.0158	0.8599	TRUE	igd	0.0017	7.541e-06	7824	216666	TRUE	reported	2	TRUE	0.00281362	20.5099
M01585	N-acetylalanine	All DR	finn-b-DM_RETINOPATHY	rs9663814	A	G	A	G	0.0076	0.0015	0.6175	0.6397	FALSE	FALSE	FALSE	GBzgww	10	77738382	0.0134	0.9122	TRUE	igd	0.0016	1.952e-06	7824	216666	TRUE	reported	2	TRUE	0.00309348	22.5563
M01604	urate	All DR	finn-b-DM_RETINOPATHY	rs10490734	A	G	A	G	0.0077	-0.0208	0.8314	0.7788	FALSE	FALSE	FALSE	Ea2S0x	2	138012183	0.0155	0.1796	TRUE	igd	0.0017	7.935e-06	7824	216666	TRUE	reported	2	TRUE	0.00277556	20.51
M01604	urate	All DR	finn-b-DM_RETINOPATHY	rs10844317	T	G	T	G	-0.0086	0.0042	0.1637	0.1092	FALSE	FALSE	FALSE	Ea2S0x	12	32874640	0.0206	0.837	TRUE	igd	0.0018	1.122e-06	7824	216666	TRUE	reported	2	TRUE	0.00308733	22.821
M01604	urate	All DR	finn-b-DM_RETINOPATHY	rs11130013	T	C	T	C	-0.0081	0.0088	0.153	0.09362	FALSE	FALSE	FALSE	Ea2S0x	3	43833177	0.0221	0.6903	TRUE	igd	0.0018	5.094e-06	7824	216666	TRUE	reported	2	TRUE	0.00273973	20.2445
M01604	urate	All DR	finn-b-DM_RETINOPATHY	rs11730320	T	C	T	C	0.0097	-0.015	0.6665	0.6223	FALSE	FALSE	FALSE	Ea2S0x	4	9719901	0.0134	0.2609	TRUE	igd	0.0017	7.084e-09	7824	216666	TRUE	reported	2	TRUE	0.00439749	32.5483
M01604	urate	All DR	finn-b-DM_RETINOPATHY	rs11737601	A	G	A	G	0.0104	-0.0162	0.6847	0.6531	FALSE	FALSE	FALSE	Ea2S0x	4	10488568	0.0135	0.23	TRUE	igd	0.0016	1.335e-10	7824	216666	TRUE	reported	2	TRUE	0.00569926	42.2385
M01604	urate	All DR	finn-b-DM_RETINOPATHY	rs11741189	T	C	T	C	-0.0087	-0.0272	0.177	0.1449	FALSE	FALSE	FALSE	Ea2S0x	5	179543546	0.0182	0.1363	TRUE	igd	0.0017	3.781e-07	7824	216666	TRUE	reported	2	TRUE	0.00354058	26.1832
M01604	urate	All DR	finn-b-DM_RETINOPATHY	rs12579148	T	C	T	C	-0.0077	0.0022	0.1887	0.1635	FALSE	FALSE	FALSE	Ea2S0x	12	26803493	0.0174	0.8982	TRUE	igd	0.0017	5.919e-06	7824	216666	TRUE	reported	2	TRUE	0.00277556	20.51
M01604	urate	All DR	finn-b-DM_RETINOPATHY	rs1286087	T	C	T	C	0.0077	0.0136	0.8367	0.90478	FALSE	FALSE	FALSE	Ea2S0x	14	91437370	0.022	0.5363	TRUE	igd	0.0017	8.083e-06	7824	216666	TRUE	reported	2	TRUE	0.00277556	20.51
M01604	urate	All DR	finn-b-DM_RETINOPATHY	rs13318012	T	C	T	C	-0.0078	0.004	0.8378	0.8323	FALSE	FALSE	FALSE	Ea2S0x	3	106674944	0.0172	0.8152	TRUE	igd	0.0017	8.359e-06	7824	216666	TRUE	reported	2	TRUE	0.00284791	21.0462
M01604	urate	All DR	finn-b-DM_RETINOPATHY	rs16953268	A	C	A	C	-0.0115	-0.0207	0.0689	0.04707	FALSE	FALSE	FALSE	Ea2S0x	16	54286557	0.0305	0.497299	TRUE	igd	0.0026	7.726e-06	7824	216666	TRUE	reported	2	TRUE	0.00264711	19.5583
M01604	urate	All DR	finn-b-DM_RETINOPATHY	rs1825043	A	G	A	G	0.019	-0.0116	0.9571	0.9222	FALSE	FALSE	FALSE	Ea2S0x	4	9573740	0.0241	0.6308	TRUE	igd	0.0038	5.259e-07	7824	216666	TRUE	reported	2	TRUE	0.00338021	24.9932
M01604	urate	All DR	finn-b-DM_RETINOPATHY	rs2231142	T	G	T	G	0.0119	0.0173	0.1106	0.07485	FALSE	FALSE	FALSE	Ea2S0x	4	89052323	0.0245	0.4804	TRUE	igd	0.0024	8.428e-07	7824	216666	TRUE	reported	2	TRUE	0.00332429	24.5784
M01604	urate	All DR	finn-b-DM_RETINOPATHY	rs233340	A	G	A	G	-0.0125	-0.005	0.0707	0.1192	FALSE	FALSE	FALSE	Ea2S0x	5	13592425	0.0198	0.8003	TRUE	igd	0.0026	2.535e-06	7824	216666	TRUE	reported	2	TRUE	0.00312599	23.1076
M01604	urate	All DR	finn-b-DM_RETINOPATHY	rs235320	A	G	A	G	-0.0079	0.0421	0.8241	0.879	FALSE	FALSE	FALSE	Ea2S0x	21	46277214	0.0198	0.0332399	TRUE	igd	0.0017	3.677e-06	7824	216666	TRUE	reported	2	TRUE	0.00292119	21.5893
M01604	urate	All DR	finn-b-DM_RETINOPATHY	rs510032	T	C	T	C	0.009	-0.0097	0.169	0.2121	FALSE	FALSE	FALSE	Ea2S0x	1	226724202	0.0158	0.5401	TRUE	igd	0.002	6.795e-06	7824	216666	TRUE	reported	2	TRUE	0.00360048	20.2428
M01604	urate	All DR	finn-b-DM_RETINOPATHY	rs6731691	A	G	A	G	-0.008	0.0013	0.1705	0.1503	FALSE	FALSE	FALSE	Ea2S0x	2	173331754	0.0179	0.9415	TRUE	igd	0.0018	5.301e-06	7824	216666	TRUE	reported	2	TRUE	0.00267268	19.7477
M01604	urate	All DR	finn-b-DM_RETINOPATHY	rs6927639	A	G	A	G	-0.0078	0.0104	0.8458	0.7386	FALSE	FALSE	FALSE	Ea2S0x	6	108009018	0.0147	0.4807	TRUE	igd	0.0018	9.274e-06	7824	216666	TRUE	reported	2	TRUE	0.00254105	18.7727
M01604	urate	All DR	finn-b-DM_RETINOPATHY	rs7906282	T	G	T	G	0.008	0.0119	0.3075	0.2341	FALSE	FALSE	FALSE	Ea2S0x	10	19083596	0.0152	0.4334	TRUE	igd	0.0016	1.105e-06	7824	216666	TRUE	reported	2	TRUE	0.00338021	24.9932
M01604	urate	All DR	finn-b-DM_RETINOPATHY	rs872114	A	C	A	C	-0.0208	-0.0763	0.9736	0.991366	FALSE	FALSE	FALSE	Ea2S0x	3	68603563	0.0703	0.2782	TRUE	igd	0.0044	2.294e-06	7824	216666	TRUE	reported	2	TRUE	0.0030226	22.341
M01604	urate	All DR	finn-b-DM_RETINOPATHY	rs938554	C	G	C	G	-0.0348	0.0072	0.2256	0.1733	FALSE	TRUE	FALSE	Ea2S0x	4	9925692	0.017	0.671399	TRUE	igd	0.0017	5.85e-93	7824	216666	TRUE	reported	2	TRUE	0.0537924	418.931
M01604	urate	All DR	finn-b-DM_RETINOPATHY	rs9549021	T	C	T	C	-0.0135	-0.0081	0.6112	0.6193	FALSE	FALSE	FALSE	Ea2S0x	13	40543493	0.0132	0.542199	TRUE	igd	0.0029	2.944e-06	7824	216666	TRUE	reported	2	TRUE	0.0121155	21.6461
M01604	urate	All DR	finn-b-DM_RETINOPATHY	rs9557545	A	T	A	T	0.018	-0.0185	0.032	0.1349	FALSE	TRUE	FALSE	Ea2S0x	13	101578114	0.0189	0.3281	TRUE	igd	0.004	7.829e-06	7824	216666	TRUE	reported	2	TRUE	0.00273973	20.2445
M01605	ursodeoxycholate	All DR	finn-b-DM_RETINOPATHY	rs10174534	A	G	A	G	-0.028	-0.0138	0.5571	0.464	FALSE	FALSE	FALSE	AvLzDE	2	2449771	0.0129	0.2847	TRUE	igd	0.0063	7.572e-06	7824	216666	TRUE	reported	2	TRUE	0.00381205	19.7454
M01605	ursodeoxycholate	All DR	finn-b-DM_RETINOPATHY	rs11736497	T	C	T	C	0.1146	0.0134	0.0214	0.05133	FALSE	FALSE	FALSE	AvLzDE	4	136821683	0.0291	0.6457	TRUE	igd	0.0252	5.557e-06	7824	216666	TRUE	reported	2	TRUE	0.00399037	20.6728
M01605	ursodeoxycholate	All DR	finn-b-DM_RETINOPATHY	rs12587564	A	G	A	G	0.0456	0.0101	0.1148	0.0724	FALSE	FALSE	FALSE	AvLzDE	14	54574131	0.0248	0.6846	TRUE	igd	0.0097	2.63e-06	7824	216666	TRUE	reported	2	TRUE	0.00426298	22.0911
M01605	ursodeoxycholate	All DR	finn-b-DM_RETINOPATHY	rs17118371	T	C	T	C	0.0343	-0.0035	0.2298	0.3064	FALSE	FALSE	FALSE	AvLzDE	14	47813453	0.0139	0.8005	TRUE	igd	0.0071	1.442e-06	7824	216666	TRUE	reported	2	TRUE	0.00450085	23.3294
M01605	ursodeoxycholate	All DR	finn-b-DM_RETINOPATHY	rs2421668	A	G	A	G	0.034	0.0003	0.644	0.6688	FALSE	FALSE	FALSE	AvLzDE	2	73885096	0.0136	0.9831	TRUE	igd	0.0073	2.867e-06	7824	216666	TRUE	reported	2	TRUE	0.00512987	21.6823
M01605	ursodeoxycholate	All DR	finn-b-DM_RETINOPATHY	rs2720445	T	C	T	C	0.033	0.0001	0.536	0.5598	FALSE	FALSE	FALSE	AvLzDE	16	79547520	0.0131	0.9933	TRUE	igd	0.0073	5.56e-06	7824	216666	TRUE	reported	2	TRUE	0.00483398	20.4256
M01605	ursodeoxycholate	All DR	finn-b-DM_RETINOPATHY	rs312306	C	G	C	G	-0.0654	-0.0085	0.2278	0.203	FALSE	TRUE	FALSE	AvLzDE	5	162063864	0.016	0.5931	TRUE	igd	0.0145	6.231e-06	7824	216666	TRUE	reported	2	TRUE	0.0208575	20.3006
M01605	ursodeoxycholate	All DR	finn-b-DM_RETINOPATHY	rs3760877	T	C	T	C	0.0577	0.0199	0.4762	0.5188	FALSE	FALSE	FALSE	AvLzDE	19	542672	0.013	0.1251	TRUE	igd	0.013	9.553e-06	7824	216666	TRUE	reported	2	TRUE	0.0202113	19.6587
M01605	ursodeoxycholate	All DR	finn-b-DM_RETINOPATHY	rs6763802	T	G	T	G	-0.0576	0.052	0.0798	0.0563	FALSE	FALSE	FALSE	AvLzDE	3	23163808	0.0278	0.06159	TRUE	igd	0.0116	6.503e-07	7824	216666	TRUE	reported	2	TRUE	0.00475381	24.6468
M01605	ursodeoxycholate	All DR	finn-b-DM_RETINOPATHY	rs7463380	C	G	C	G	0.0763	0.0077	0.8421	0.8441	FALSE	TRUE	FALSE	AvLzDE	8	29701233	0.0177	0.6655	TRUE	igd	0.0169	6.402e-06	7824	216666	TRUE	reported	2	TRUE	0.0208978	20.3407
M01605	ursodeoxycholate	All DR	finn-b-DM_RETINOPATHY	rs9573265	T	C	T	C	0.2216	-0.026	0.0158	0.06336	FALSE	FALSE	FALSE	AvLzDE	13	74197346	0.0264	0.3241	TRUE	igd	0.0488	5.552e-06	7824	216666	TRUE	reported	2	TRUE	0.0211358	20.5773
M01638	arginine	All DR	finn-b-DM_RETINOPATHY	rs10922038	T	C	T	C	0.0102	-0.0004	0.4354	0.3845	FALSE	FALSE	FALSE	KlBuXd	1	196099023	0.0132	0.9776	TRUE	igd	0.0023	7.569e-06	7824	216666	TRUE	reported	2	TRUE	0.00276084	19.6618
M01638	arginine	All DR	finn-b-DM_RETINOPATHY	rs11114987	T	C	T	C	-0.0324	0.0176	0.0439	0.0195	FALSE	FALSE	FALSE	KlBuXd	12	82102912	0.0473	0.709601	TRUE	igd	0.0067	1.414e-06	7824	216666	TRUE	reported	2	TRUE	0.00328103	23.3786
M01638	arginine	All DR	finn-b-DM_RETINOPATHY	rs1153903	A	G	A	G	-0.0106	-0.0006	0.3856	0.3877	FALSE	FALSE	FALSE	KlBuXd	7	54741212	0.0132	0.9664	TRUE	igd	0.0023	4.187e-06	7824	216666	TRUE	reported	2	TRUE	0.00298096	21.2341
M01638	arginine	All DR	finn-b-DM_RETINOPATHY	rs12714263	A	G	A	G	-0.0107	0.0149	0.5733	0.6798	FALSE	FALSE	FALSE	KlBuXd	2	29318077	0.0138	0.2791	TRUE	igd	0.0023	3.976e-06	7824	216666	TRUE	reported	2	TRUE	0.0030373	21.6366
M01638	arginine	All DR	finn-b-DM_RETINOPATHY	rs12985777	T	C	T	C	-0.0141	-0.0128	0.2402	0.2623	FALSE	FALSE	FALSE	KlBuXd	19	2268055	0.0146	0.3829	TRUE	igd	0.0032	8.861e-06	7824	216666	TRUE	reported	2	TRUE	0.00272552	19.4096
M01638	arginine	All DR	finn-b-DM_RETINOPATHY	rs17706531	A	G	A	G	0.0105	0.0034	0.6331	0.6942	FALSE	FALSE	FALSE	KlBuXd	19	13015530	0.0139	0.8076	TRUE	igd	0.0023	6.973e-06	7824	216666	TRUE	reported	2	TRUE	0.00292515	20.8353
M01638	arginine	All DR	finn-b-DM_RETINOPATHY	rs2180566	T	C	T	C	-0.0109	-0.0041	0.6433	0.5923	FALSE	FALSE	FALSE	KlBuXd	20	30018854	0.0132	0.7579	TRUE	igd	0.0023	2.105e-06	7824	216666	TRUE	reported	2	TRUE	0.00315154	22.453
M01638	arginine	All DR	finn-b-DM_RETINOPATHY	rs2246012	T	C	T	C	-0.0166	-0.0315	0.8388	0.7687	FALSE	FALSE	FALSE	KlBuXd	6	131898208	0.0152	0.03865	TRUE	igd	0.0032	2.227e-07	7824	216666	TRUE	reported	2	TRUE	0.00377373	26.9026
M01638	arginine	All DR	finn-b-DM_RETINOPATHY	rs2916148	A	G	A	G	-0.0101	-0.0349	0.4534	0.3642	FALSE	FALSE	FALSE	KlBuXd	17	65482109	0.0134	0.00920492	TRUE	igd	0.0023	9.235e-06	7824	216666	TRUE	reported	2	TRUE	0.00270712	19.2781
M01638	arginine	All DR	finn-b-DM_RETINOPATHY	rs2933871	A	G	A	G	0.0178	-0.0048	0.6938	0.7943	FALSE	FALSE	FALSE	KlBuXd	5	24815139	0.0159	0.7615	TRUE	igd	0.004	7.648e-06	7824	216666	TRUE	reported	2	TRUE	0.0112847	19.7797
M01638	arginine	All DR	finn-b-DM_RETINOPATHY	rs3011362	A	G	A	G	-0.0349	0.0269	0.0334	0.05094	FALSE	FALSE	FALSE	KlBuXd	10	122553194	0.0293	0.3593	TRUE	igd	0.0074	2.37e-06	7824	216666	TRUE	reported	2	TRUE	0.0126577	22.2171
M01638	arginine	All DR	finn-b-DM_RETINOPATHY	rs6479442	A	C	A	C	0.0101	-0.0145	0.4837	0.5075	FALSE	FALSE	FALSE	KlBuXd	9	95715717	0.0129	0.2587	TRUE	igd	0.0023	9.586e-06	7824	216666	TRUE	reported	2	TRUE	0.00270712	19.2781
M01638	arginine	All DR	finn-b-DM_RETINOPATHY	rs6920504	T	C	T	C	-0.0135	-0.0259	0.7729	0.8404	FALSE	FALSE	FALSE	KlBuXd	6	115971313	0.0176	0.1417	TRUE	igd	0.003	7.527e-06	7824	216666	TRUE	reported	2	TRUE	0.0028424	20.2443
M01638	arginine	All DR	finn-b-DM_RETINOPATHY	rs7036499	T	C	T	C	0.0217	-0.0232	0.8519	0.8779	FALSE	FALSE	FALSE	KlBuXd	9	130844744	0.0196	0.2364	TRUE	igd	0.0049	8.857e-06	7824	216666	TRUE	reported	2	TRUE	0.0111775	19.5896
M01638	arginine	All DR	finn-b-DM_RETINOPATHY	rs715	T	C	T	C	0.0144	-0.0105	0.7064	0.6868	FALSE	FALSE	FALSE	KlBuXd	2	211543055	0.0139	0.4496	TRUE	igd	0.0028	2.902e-07	7824	216666	TRUE	reported	2	TRUE	0.0037093	26.4415
M01638	arginine	All DR	finn-b-DM_RETINOPATHY	rs720118	T	C	T	C	-0.0105	-0.0007	0.6152	0.6166	FALSE	FALSE	FALSE	KlBuXd	2	6037363	0.0133	0.959	TRUE	igd	0.0023	4.547e-06	7824	216666	TRUE	reported	2	TRUE	0.00292515	20.8353
M01638	arginine	All DR	finn-b-DM_RETINOPATHY	rs7535809	A	G	A	G	0.0138	0.0158	0.8331	0.8448	FALSE	FALSE	FALSE	KlBuXd	1	192302131	0.0178	0.3745	TRUE	igd	0.0031	7.276e-06	7824	216666	TRUE	reported	2	TRUE	0.00278177	19.8113
M01638	arginine	All DR	finn-b-DM_RETINOPATHY	rs7717247	A	C	A	C	0.0162	-0.0093	0.8061	0.817	FALSE	FALSE	FALSE	KlBuXd	5	27839258	0.0166	0.5754	TRUE	igd	0.0035	3.347e-06	7824	216666	TRUE	reported	2	TRUE	0.00300665	21.4176
M01638	arginine	All DR	finn-b-DM_RETINOPATHY	rs837763	T	C	T	C	0.0114	-0.0003	0.5528	0.5516	FALSE	FALSE	FALSE	KlBuXd	16	88853729	0.0129	0.9814	TRUE	igd	0.0025	6.027e-06	7824	216666	TRUE	reported	2	TRUE	0.00291849	20.7877
M01638	arginine	All DR	finn-b-DM_RETINOPATHY	rs901272	A	C	A	C	-0.0105	-0.0073	0.6207	0.661	FALSE	FALSE	FALSE	KlBuXd	15	63754773	0.0136	0.5923	TRUE	igd	0.0023	6.493e-06	7824	216666	TRUE	reported	2	TRUE	0.00292515	20.8353
M01640	ascorbate (Vitamin C)	All DR	finn-b-DM_RETINOPATHY	rs11167905	T	C	T	C	0.0804	-0.0236	0.8545	0.8748	FALSE	FALSE	FALSE	2l2o64	5	144906846	0.0194	0.2244	TRUE	igd	0.0164	9.826e-07	7824	216666	TRUE	reported	2	TRUE	0.0115158	24.0106
M01640	ascorbate (Vitamin C)	All DR	finn-b-DM_RETINOPATHY	rs13069990	T	C	T	C	-0.0506	-0.0107	0.3781	0.375	FALSE	FALSE	FALSE	2l2o64	3	115620801	0.0133	0.4214	TRUE	igd	0.011	4.442e-06	7824	216666	TRUE	reported	2	TRUE	0.0101528	21.1395
M01640	ascorbate (Vitamin C)	All DR	finn-b-DM_RETINOPATHY	rs13103690	T	G	T	G	-0.0474	-0.0031	0.5359	0.5589	FALSE	FALSE	FALSE	2l2o64	4	9972778	0.0129	0.81	TRUE	igd	0.0104	5.195e-06	7824	216666	TRUE	reported	2	TRUE	0.00996873	20.7524
M01640	ascorbate (Vitamin C)	All DR	finn-b-DM_RETINOPATHY	rs2070006	T	C	T	C	0.0512	-0.0035	0.3713	0.4621	FALSE	FALSE	FALSE	2l2o64	4	155513866	0.0129	0.7835	TRUE	igd	0.0112	4.762e-06	7824	216666	TRUE	reported	2	TRUE	0.0100283	20.8777
M01640	ascorbate (Vitamin C)	All DR	finn-b-DM_RETINOPATHY	rs577596	A	G	A	G	-0.0567	-0.0036	0.3267	0.4246	FALSE	FALSE	FALSE	2l2o64	22	25931606	0.0131	0.784599	TRUE	igd	0.0114	6.679e-07	7824	216666	TRUE	reported	2	TRUE	0.011849	24.7136
M01640	ascorbate (Vitamin C)	All DR	finn-b-DM_RETINOPATHY	rs6713914	T	C	T	C	0.0593	0.002	0.5741	0.5663	FALSE	FALSE	FALSE	2l2o64	2	59523041	0.013	0.8765	TRUE	igd	0.0116	3.22e-07	7824	216666	TRUE	reported	2	TRUE	0.0164037	26.0999
M01640	ascorbate (Vitamin C)	All DR	finn-b-DM_RETINOPATHY	rs6826474	T	C	T	C	-0.1383	-0.0363	0.0393	0.01993	FALSE	FALSE	FALSE	2l2o64	4	96650120	0.0457	0.4278	TRUE	igd	0.0288	1.561e-06	7824	216666	TRUE	reported	2	TRUE	0.0110543	23.0376
M01640	ascorbate (Vitamin C)	All DR	finn-b-DM_RETINOPATHY	rs6834631	T	G	T	G	0.1306	0.1122	0.9596	0.9803	FALSE	FALSE	FALSE	2l2o64	4	122315665	0.0462	0.0151999	TRUE	igd	0.0267	1.032e-06	7824	216666	TRUE	reported	2	TRUE	0.0114645	23.9025
M01640	ascorbate (Vitamin C)	All DR	finn-b-DM_RETINOPATHY	rs7112460	T	C	T	C	0.1084	0.0561	0.0658	0.04781	FALSE	FALSE	FALSE	2l2o64	11	125751859	0.0301	0.0620898	TRUE	igd	0.0223	1.135e-06	7824	216666	TRUE	reported	2	TRUE	0.0113241	23.6063
M01640	ascorbate (Vitamin C)	All DR	finn-b-DM_RETINOPATHY	rs8057559	T	C	T	C	0.1395	-0.0104	0.0312	0.02709	FALSE	FALSE	FALSE	2l2o64	16	73317172	0.0397	0.792801	TRUE	igd	0.0314	9.098e-06	7824	216666	TRUE	reported	2	TRUE	0.00947665	19.7182
M01640	ascorbate (Vitamin C)	All DR	finn-b-DM_RETINOPATHY	rs808686	A	G	A	G	0.0598	-0.0085	0.6086	0.6046	FALSE	FALSE	FALSE	2l2o64	20	19717135	0.0132	0.5212	TRUE	igd	0.0128	3.013e-06	7824	216666	TRUE	reported	2	TRUE	0.0137374	21.7986
M01640	ascorbate (Vitamin C)	All DR	finn-b-DM_RETINOPATHY	rs8105491	T	G	T	G	-0.0698	0.0034	0.154	0.1762	FALSE	FALSE	FALSE	2l2o64	19	20403988	0.0169	0.8391	TRUE	igd	0.0148	2.304e-06	7824	216666	TRUE	reported	2	TRUE	0.0106667	22.2211
M01640	ascorbate (Vitamin C)	All DR	finn-b-DM_RETINOPATHY	rs9419004	C	G	C	G	-0.254	0.0003	0.186	0.2377	FALSE	TRUE	FALSE	2l2o64	10	134914522	0.0152	0.9827	TRUE	igd	0.0563	6.531e-06	7824	216666	TRUE	reported	2	TRUE	0.0394188	20.272
M01640	ascorbate (Vitamin C)	All DR	finn-b-DM_RETINOPATHY	rs9606290	A	G	A	G	0.159	0.03	0.241	0.1654	FALSE	FALSE	FALSE	2l2o64	22	20218237	0.0175	0.0859409	TRUE	igd	0.0352	6.316e-06	7824	216666	TRUE	reported	2	TRUE	0.0395111	20.3214
M01644	heptanoate (7:0)	All DR	finn-b-DM_RETINOPATHY	rs10092877	T	C	T	C	0.0087	-0.0112	0.4173	0.321	FALSE	FALSE	FALSE	lDbktw	8	89823675	0.0138	0.4159	TRUE	igd	0.0018	1.25e-06	7824	216666	TRUE	reported	2	TRUE	0.00316616	23.3548
M01644	heptanoate (7:0)	All DR	finn-b-DM_RETINOPATHY	rs10153405	A	G	A	G	-0.0103	0.0023	0.5342	0.6046	FALSE	FALSE	FALSE	lDbktw	18	41270672	0.0132	0.8635	TRUE	igd	0.0018	9.267e-09	7824	216666	TRUE	reported	2	TRUE	0.00443218	32.7349
M01644	heptanoate (7:0)	All DR	finn-b-DM_RETINOPATHY	rs10266726	T	C	T	C	-0.0083	-0.0216	0.4261	0.4355	FALSE	FALSE	FALSE	lDbktw	7	3146081	0.013	0.0957789	TRUE	igd	0.0018	4.002e-06	7824	216666	TRUE	reported	2	TRUE	0.00288254	21.2566
M01644	heptanoate (7:0)	All DR	finn-b-DM_RETINOPATHY	rs10492225	T	C	T	C	-0.0128	-0.0121	0.8498	0.8425	FALSE	FALSE	FALSE	lDbktw	12	96461306	0.0176	0.491501	TRUE	igd	0.0027	1.596e-06	7824	216666	TRUE	reported	2	TRUE	0.00304638	22.4685
M01644	heptanoate (7:0)	All DR	finn-b-DM_RETINOPATHY	rs10740323	T	C	T	C	0.0084	-0.0111	0.5935	0.4206	FALSE	FALSE	FALSE	lDbktw	10	71502192	0.013	0.3935	TRUE	igd	0.0018	4.096e-06	7824	216666	TRUE	reported	2	TRUE	0.00295221	21.7719
M01644	heptanoate (7:0)	All DR	finn-b-DM_RETINOPATHY	rs10848196	A	G	A	G	-0.0098	0.0118	0.5584	0.5588	FALSE	FALSE	FALSE	lDbktw	12	131226209	0.0129	0.3595	TRUE	igd	0.0018	5.252e-08	7824	216666	TRUE	reported	2	TRUE	0.004014	29.6339
M01644	heptanoate (7:0)	All DR	finn-b-DM_RETINOPATHY	rs12953375	A	T	A	T	0.0126	0.0002	0.8162	0.8047	FALSE	TRUE	FALSE	lDbktw	18	75916505	0.0162	0.992	TRUE	igd	0.0026	1.344e-06	7824	216666	TRUE	reported	2	TRUE	0.00318293	23.4788
M01644	heptanoate (7:0)	All DR	finn-b-DM_RETINOPATHY	rs13002121	A	G	A	G	0.0115	0.0198	0.766	0.7068	FALSE	FALSE	FALSE	lDbktw	2	77346102	0.0141	0.1612	TRUE	igd	0.0026	6.943e-06	7824	216666	TRUE	reported	2	TRUE	0.00265285	19.5583
M01644	heptanoate (7:0)	All DR	finn-b-DM_RETINOPATHY	rs13083714	T	C	T	C	0.0194	0.0121	0.5762	0.5138	FALSE	FALSE	FALSE	lDbktw	3	6109274	0.0129	0.3466	TRUE	igd	0.0042	4.84e-06	7824	216666	TRUE	reported	2	TRUE	0.0119371	21.3114
M01644	heptanoate (7:0)	All DR	finn-b-DM_RETINOPATHY	rs13109093	A	C	A	C	0.0085	0.0023	0.614	0.6318	FALSE	FALSE	FALSE	lDbktw	4	148983139	0.0134	0.8648	TRUE	igd	0.0018	4.247e-06	7824	216666	TRUE	reported	2	TRUE	0.0030227	22.2933
M01644	heptanoate (7:0)	All DR	finn-b-DM_RETINOPATHY	rs17002476	T	C	T	C	-0.0119	0.0222	0.1459	0.1974	FALSE	FALSE	FALSE	lDbktw	22	23895625	0.0162	0.1719	TRUE	igd	0.0027	8.317e-06	7824	216666	TRUE	reported	2	TRUE	0.00263414	19.42
M01644	heptanoate (7:0)	All DR	finn-b-DM_RETINOPATHY	rs17287933	T	C	T	C	0.0083	0.0086	0.4687	0.481	FALSE	FALSE	FALSE	lDbktw	13	22423925	0.0129	0.5034	TRUE	igd	0.0018	5.243e-06	7824	216666	TRUE	reported	2	TRUE	0.00288254	21.2566
M01644	heptanoate (7:0)	All DR	finn-b-DM_RETINOPATHY	rs17520583	A	G	A	G	0.0093	-0.0072	0.332	0.2387	FALSE	FALSE	FALSE	lDbktw	10	92247237	0.0151	0.6339	TRUE	igd	0.0018	3.599e-07	7824	216666	TRUE	reported	2	TRUE	0.0036163	26.6872
M01644	heptanoate (7:0)	All DR	finn-b-DM_RETINOPATHY	rs17739107	A	G	A	G	-0.0198	0.0254	0.942	0.96803	FALSE	FALSE	FALSE	lDbktw	6	94059632	0.0365	0.4871	TRUE	igd	0.0044	8.091e-06	7824	216666	TRUE	reported	2	TRUE	0.00274567	20.2445
M01644	heptanoate (7:0)	All DR	finn-b-DM_RETINOPATHY	rs1836862	A	C	A	C	-0.008	-0.0107	0.6051	0.6324	FALSE	FALSE	FALSE	lDbktw	3	104542237	0.0134	0.4235	TRUE	igd	0.0018	9.366e-06	7824	216666	TRUE	reported	2	TRUE	0.00267847	19.7477
M01644	heptanoate (7:0)	All DR	finn-b-DM_RETINOPATHY	rs1866411	A	C	A	C	-0.0083	-0.009	0.3473	0.3428	FALSE	FALSE	FALSE	lDbktw	2	148271508	0.0136	0.5085	TRUE	igd	0.0018	5.232e-06	7824	216666	TRUE	reported	2	TRUE	0.00288254	21.2566
M01644	heptanoate (7:0)	All DR	finn-b-DM_RETINOPATHY	rs1889463	T	C	T	C	0.0089	0.0012	0.628	0.6415	FALSE	FALSE	FALSE	lDbktw	1	106653622	0.0136	0.9305	TRUE	igd	0.0019	3.358e-06	7824	216666	TRUE	reported	2	TRUE	0.00297438	21.9359
M01644	heptanoate (7:0)	All DR	finn-b-DM_RETINOPATHY	rs203591	T	C	T	C	-0.0086	0.0044	0.3697	0.3776	FALSE	FALSE	FALSE	lDbktw	14	27774944	0.0133	0.7382	TRUE	igd	0.0018	2.014e-06	7824	216666	TRUE	reported	2	TRUE	0.00309402	22.821
M01644	heptanoate (7:0)	All DR	finn-b-DM_RETINOPATHY	rs2073805	T	C	T	C	-0.009	-0.0032	0.407	0.3259	FALSE	FALSE	FALSE	lDbktw	11	3361087	0.0141	0.821	TRUE	igd	0.002	6.795e-06	7824	216666	TRUE	reported	2	TRUE	0.00361011	20.2428
M01644	heptanoate (7:0)	All DR	finn-b-DM_RETINOPATHY	rs2091331	A	G	A	G	0.0082	0.0057	0.4127	0.4442	FALSE	FALSE	FALSE	lDbktw	10	73741706	0.013	0.6603	TRUE	igd	0.0018	5.705e-06	7824	216666	TRUE	reported	2	TRUE	0.00281369	20.7474
M01644	heptanoate (7:0)	All DR	finn-b-DM_RETINOPATHY	rs2291199	A	G	A	G	0.0083	0.0005	0.5373	0.4942	FALSE	FALSE	FALSE	lDbktw	4	1244267	0.0129	0.9719	TRUE	igd	0.0018	5.175e-06	7824	216666	TRUE	reported	2	TRUE	0.00288254	21.2566
M01644	heptanoate (7:0)	All DR	finn-b-DM_RETINOPATHY	rs269194	A	C	A	C	-0.0081	0.0138	0.4386	0.4838	FALSE	FALSE	FALSE	lDbktw	8	75620766	0.0128	0.2807	TRUE	igd	0.0018	9.008e-06	7824	216666	TRUE	reported	2	TRUE	0.00274567	20.2445
M01644	heptanoate (7:0)	All DR	finn-b-DM_RETINOPATHY	rs4618485	A	G	A	G	-0.0085	0.006	0.595	0.5864	FALSE	FALSE	FALSE	lDbktw	6	73555917	0.0131	0.647201	TRUE	igd	0.0018	3.037e-06	7824	216666	TRUE	reported	2	TRUE	0.0030227	22.2933
M01644	heptanoate (7:0)	All DR	finn-b-DM_RETINOPATHY	rs498266	A	G	A	G	0.0082	-0.0081	0.5852	0.5216	FALSE	FALSE	FALSE	lDbktw	9	79306919	0.0129	0.5282	TRUE	igd	0.0018	6.145e-06	7824	216666	TRUE	reported	2	TRUE	0.00281369	20.7474
M01644	heptanoate (7:0)	All DR	finn-b-DM_RETINOPATHY	rs6051643	A	G	A	G	0.0441	0.0263	0.986	0.9629	FALSE	FALSE	FALSE	lDbktw	20	3185946	0.0344	0.4448	TRUE	igd	0.0095	3.759e-06	7824	216666	TRUE	reported	2	TRUE	0.0029213	21.5433
M01644	heptanoate (7:0)	All DR	finn-b-DM_RETINOPATHY	rs630782	T	C	T	C	0.0093	0.0051	0.4713	0.4699	FALSE	FALSE	FALSE	lDbktw	11	107197536	0.0129	0.6916	TRUE	igd	0.0018	2.324e-07	7824	216666	TRUE	reported	2	TRUE	0.0036163	26.6872
M01644	heptanoate (7:0)	All DR	finn-b-DM_RETINOPATHY	rs676094	A	G	A	G	0.0191	-0.0002	0.4178	0.4326	FALSE	FALSE	FALSE	lDbktw	1	29084689	0.0129	0.9856	TRUE	igd	0.0042	6.606e-06	7824	216666	TRUE	reported	2	TRUE	0.011575	20.6574
M01644	heptanoate (7:0)	All DR	finn-b-DM_RETINOPATHY	rs6860349	A	G	A	G	-0.0089	0.0162	0.4108	0.3591	FALSE	FALSE	FALSE	lDbktw	5	2133412	0.0135	0.2302	TRUE	igd	0.0018	8.673e-07	7824	216666	TRUE	reported	2	TRUE	0.00331292	24.4409
M01644	heptanoate (7:0)	All DR	finn-b-DM_RETINOPATHY	rs7436874	T	C	T	C	0.0083	0.004	0.6135	0.5889	FALSE	FALSE	FALSE	lDbktw	4	8650824	0.0131	0.7597	TRUE	igd	0.0019	9.886e-06	7824	216666	TRUE	reported	2	TRUE	0.00258786	19.0779
M01644	heptanoate (7:0)	All DR	finn-b-DM_RETINOPATHY	rs8006663	A	G	A	G	-0.0086	0.0018	0.4556	0.5109	FALSE	FALSE	FALSE	lDbktw	14	69171003	0.0129	0.8896	TRUE	igd	0.0018	1.785e-06	7824	216666	TRUE	reported	2	TRUE	0.00309402	22.821
M01644	heptanoate (7:0)	All DR	finn-b-DM_RETINOPATHY	rs8079173	A	G	A	G	0.0118	0.0039	0.1402	0.2292	FALSE	FALSE	FALSE	lDbktw	17	70075796	0.0153	0.7978	TRUE	igd	0.0026	8.927e-06	7824	216666	TRUE	reported	2	TRUE	0.00279267	20.592
M01644	heptanoate (7:0)	All DR	finn-b-DM_RETINOPATHY	rs864428	T	C	T	C	0.0101	-0.0119	0.4058	0.4109	FALSE	FALSE	FALSE	lDbktw	7	136925471	0.0131	0.3634	TRUE	igd	0.0018	2.986e-08	7824	216666	TRUE	reported	2	TRUE	0.00426246	31.476
M01644	heptanoate (7:0)	All DR	finn-b-DM_RETINOPATHY	rs9607028	T	G	T	G	-0.0084	-0.0131	0.4268	0.4037	FALSE	FALSE	FALSE	lDbktw	22	33632112	0.0131	0.3165	TRUE	igd	0.0019	7.286e-06	7824	216666	TRUE	reported	2	TRUE	0.00265043	19.5404
M01644	heptanoate (7:0)	All DR	finn-b-DM_RETINOPATHY	rs989248	A	G	A	G	-0.0085	0.0044	0.6475	0.7567	FALSE	FALSE	FALSE	lDbktw	5	39526442	0.015	0.770501	TRUE	igd	0.0018	2.962e-06	7824	216666	TRUE	reported	2	TRUE	0.0030227	22.2933
M01644	heptanoate (7:0)	All DR	finn-b-DM_RETINOPATHY	rs990054	T	C	T	C	-0.0087	-0.0045	0.5955	0.6145	FALSE	FALSE	FALSE	lDbktw	21	25434305	0.0132	0.7311	TRUE	igd	0.0018	1.325e-06	7824	216666	TRUE	reported	2	TRUE	0.00316616	23.3548
M01644	heptanoate (7:0)	All DR	finn-b-DM_RETINOPATHY	rs9997602	A	C	A	C	-0.0081	0.0033	0.5717	0.5361	FALSE	FALSE	FALSE	lDbktw	4	179932425	0.0129	0.7988	TRUE	igd	0.0018	7.565e-06	7824	216666	TRUE	reported	2	TRUE	0.00274567	20.2445
M01645	laurate (12:0)	All DR	finn-b-DM_RETINOPATHY	rs10039731	A	G	A	G	0.0198	0.0095	0.5787	0.6144	FALSE	FALSE	FALSE	p5qr12	5	110764252	0.0133	0.4759	TRUE	igd	0.004	8.465e-07	7824	216666	TRUE	reported	2	TRUE	0.0136771	24.4748
M01645	laurate (12:0)	All DR	finn-b-DM_RETINOPATHY	rs11036901	A	G	A	G	-0.0079	0.0102	0.433	0.2955	FALSE	FALSE	FALSE	p5qr12	11	42487429	0.014	0.4667	TRUE	igd	0.0018	7.855e-06	7824	216666	TRUE	reported	2	TRUE	0.0026153	19.2571
M01645	laurate (12:0)	All DR	finn-b-DM_RETINOPATHY	rs11193635	T	C	T	C	0.0084	0.0078	0.6725	0.7051	FALSE	FALSE	FALSE	p5qr12	10	109468251	0.0142	0.5814	TRUE	igd	0.0018	3.797e-06	7824	216666	TRUE	reported	2	TRUE	0.00295581	21.7718
M01645	laurate (12:0)	All DR	finn-b-DM_RETINOPATHY	rs11589855	T	C	T	C	-0.0084	-0.0019	0.3809	0.4559	FALSE	FALSE	FALSE	p5qr12	1	154755843	0.013	0.8816	TRUE	igd	0.0018	2.222e-06	7824	216666	TRUE	reported	2	TRUE	0.00295581	21.7718
M01645	laurate (12:0)	All DR	finn-b-DM_RETINOPATHY	rs11731117	A	G	A	G	0.0081	0.0012	0.5958	0.6206	FALSE	FALSE	FALSE	p5qr12	4	14872737	0.0132	0.9279	TRUE	igd	0.0018	4.324e-06	7824	216666	TRUE	reported	2	TRUE	0.00274902	20.2445
M01645	laurate (12:0)	All DR	finn-b-DM_RETINOPATHY	rs11857879	T	G	T	G	0.0112	0.0039	0.1952	0.2047	FALSE	FALSE	FALSE	p5qr12	15	95209253	0.016	0.8055	TRUE	igd	0.0025	8.18e-06	7824	216666	TRUE	reported	2	TRUE	0.00272471	20.0649
M01645	laurate (12:0)	All DR	finn-b-DM_RETINOPATHY	rs11978728	A	T	A	T	-0.0089	-0.028	0.6876	0.7383	FALSE	TRUE	FALSE	p5qr12	7	38750371	0.0146	0.0552001	TRUE	igd	0.0018	5.182e-07	7824	216666	TRUE	reported	2	TRUE	0.00331697	24.4409
M01645	laurate (12:0)	All DR	finn-b-DM_RETINOPATHY	rs12466053	A	G	A	G	0.0087	-0.0131	0.402	0.3766	FALSE	FALSE	FALSE	p5qr12	2	35935217	0.0132	0.3229	TRUE	igd	0.0018	8.441e-07	7824	216666	TRUE	reported	2	TRUE	0.00317003	23.3548
M01645	laurate (12:0)	All DR	finn-b-DM_RETINOPATHY	rs12862464	T	C	T	C	0.0146	0.0002	0.0842	0.1108	FALSE	FALSE	FALSE	p5qr12	13	74942016	0.0204	0.9924	TRUE	igd	0.0033	9.825e-06	7824	216666	TRUE	reported	2	TRUE	0.00265749	19.5686
M01645	laurate (12:0)	All DR	finn-b-DM_RETINOPATHY	rs12940605	A	C	A	C	-0.0096	-0.0291	0.6059	0.6412	FALSE	FALSE	FALSE	p5qr12	17	12655432	0.0135	0.0309799	TRUE	igd	0.0018	1.823e-07	7824	216666	TRUE	reported	2	TRUE	0.00385716	28.4367
M01645	laurate (12:0)	All DR	finn-b-DM_RETINOPATHY	rs13393013	A	G	A	G	0.0314	0.0415	0.0213	0.03419	FALSE	FALSE	FALSE	p5qr12	2	196373911	0.0353	0.2395	TRUE	igd	0.0065	1.312e-06	7824	216666	TRUE	reported	2	TRUE	0.00316668	23.33
M01645	laurate (12:0)	All DR	finn-b-DM_RETINOPATHY	rs1487052	T	C	T	C	0.008	-0.003	0.3063	0.3418	FALSE	FALSE	FALSE	p5qr12	4	112120740	0.0135	0.825	TRUE	igd	0.0018	7.664e-06	7824	216666	TRUE	reported	2	TRUE	0.00268175	19.7477
M01645	laurate (12:0)	All DR	finn-b-DM_RETINOPATHY	rs1530439	T	G	T	G	0.009	-0.0008	0.2946	0.2965	FALSE	FALSE	FALSE	p5qr12	10	63645959	0.0141	0.9537	TRUE	igd	0.0018	6.08e-07	7824	216666	TRUE	reported	2	TRUE	0.00339167	24.9932
M01645	laurate (12:0)	All DR	finn-b-DM_RETINOPATHY	rs16942446	A	G	A	G	-0.0259	-0.0516	0.0314	0.03747	FALSE	FALSE	FALSE	p5qr12	15	89441356	0.0341	0.1302	TRUE	igd	0.0056	3.318e-06	7824	216666	TRUE	reported	2	TRUE	0.00290342	21.3848
M01645	laurate (12:0)	All DR	finn-b-DM_RETINOPATHY	rs16990450	T	C	T	C	0.0161	0.0374	0.0722	0.09613	FALSE	FALSE	FALSE	p5qr12	19	417714	0.0218	0.0866204	TRUE	igd	0.0035	4.178e-06	7824	216666	TRUE	reported	2	TRUE	0.00287221	21.1542
M01645	laurate (12:0)	All DR	finn-b-DM_RETINOPATHY	rs2069151	A	G	A	G	0.009	0.0003	0.7083	0.7365	FALSE	FALSE	FALSE	p5qr12	1	210717147	0.0146	0.9851	TRUE	igd	0.0018	4.682e-07	7824	216666	TRUE	reported	2	TRUE	0.00339167	24.9932
M01645	laurate (12:0)	All DR	finn-b-DM_RETINOPATHY	rs2140495	T	C	T	C	0.0638	0.0181	0.0158	0.05955	FALSE	FALSE	FALSE	p5qr12	7	79333386	0.0274	0.5094	TRUE	igd	0.0144	9.505e-06	7824	216666	TRUE	reported	2	TRUE	0.0109871	19.6076
M01645	laurate (12:0)	All DR	finn-b-DM_RETINOPATHY	rs2255059	T	C	T	C	-0.008	0.0201	0.5192	0.5455	FALSE	FALSE	FALSE	p5qr12	18	48328003	0.013	0.1216	TRUE	igd	0.0018	7.397e-06	7824	216666	TRUE	reported	2	TRUE	0.00268175	19.7477
M01645	laurate (12:0)	All DR	finn-b-DM_RETINOPATHY	rs2304767	A	G	A	G	0.0091	-0.0174	0.3402	0.3083	FALSE	FALSE	FALSE	p5qr12	13	111340342	0.014	0.2128	TRUE	igd	0.0019	1.216e-06	7824	216666	TRUE	reported	2	TRUE	0.00311294	22.9328
M01645	laurate (12:0)	All DR	finn-b-DM_RETINOPATHY	rs2423542	A	G	A	G	0.0153	0.0265	0.8036	0.8753	FALSE	FALSE	FALSE	p5qr12	20	11094509	0.0201	0.1865	TRUE	igd	0.0032	1.914e-06	7824	216666	TRUE	reported	2	TRUE	0.00310229	22.8541
M01645	laurate (12:0)	All DR	finn-b-DM_RETINOPATHY	rs2491274	A	G	A	G	-0.0297	-0.0191	0.9732	0.9788	FALSE	FALSE	FALSE	p5qr12	1	88253549	0.045	0.671301	TRUE	igd	0.0065	4.627e-06	7824	216666	TRUE	reported	2	TRUE	0.00283402	20.8722
M01645	laurate (12:0)	All DR	finn-b-DM_RETINOPATHY	rs287276	A	G	A	G	0.0084	-0.0021	0.3317	0.3762	FALSE	FALSE	FALSE	p5qr12	5	55725611	0.0133	0.8754	TRUE	igd	0.0018	2.647e-06	7824	216666	TRUE	reported	2	TRUE	0.00295581	21.7718
M01645	laurate (12:0)	All DR	finn-b-DM_RETINOPATHY	rs369895	A	G	A	G	-0.0114	0.012	0.574	0.504	FALSE	FALSE	FALSE	p5qr12	8	143903291	0.013	0.3583	TRUE	igd	0.0023	1.075e-06	7824	216666	TRUE	reported	2	TRUE	0.00333314	24.5604
M01645	laurate (12:0)	All DR	finn-b-DM_RETINOPATHY	rs4327548	A	G	A	G	-0.0093	0.0186	0.2904	0.3293	FALSE	FALSE	FALSE	p5qr12	4	57999268	0.0137	0.1742	TRUE	igd	0.0018	2.156e-07	7824	216666	TRUE	reported	2	TRUE	0.00362072	26.6872
M01645	laurate (12:0)	All DR	finn-b-DM_RETINOPATHY	rs4333677	A	G	A	G	0.008	0.0072	0.5848	0.5949	FALSE	FALSE	FALSE	p5qr12	9	74744270	0.0131	0.5807	TRUE	igd	0.0018	5.985e-06	7824	216666	TRUE	reported	2	TRUE	0.00268175	19.7477
M01645	laurate (12:0)	All DR	finn-b-DM_RETINOPATHY	rs4680878	T	G	T	G	0.0079	-0.0238	0.6552	0.614	FALSE	FALSE	FALSE	p5qr12	3	30193543	0.0133	0.0722504	TRUE	igd	0.0018	9.163e-06	7824	216666	TRUE	reported	2	TRUE	0.0026153	19.2571
M01645	laurate (12:0)	All DR	finn-b-DM_RETINOPATHY	rs4789698	T	C	T	C	-0.0079	0.0052	0.4508	0.4693	FALSE	FALSE	FALSE	p5qr12	17	80179786	0.0129	0.6844	TRUE	igd	0.0018	6.828e-06	7824	216666	TRUE	reported	2	TRUE	0.0026153	19.2571
M01645	laurate (12:0)	All DR	finn-b-DM_RETINOPATHY	rs4930046	A	G	A	G	0.0088	0.0226	0.4652	0.5269	FALSE	FALSE	FALSE	p5qr12	11	2197148	0.0129	0.0800405	TRUE	igd	0.0019	2.716e-06	7824	216666	TRUE	reported	2	TRUE	0.00291166	21.4457
M01645	laurate (12:0)	All DR	finn-b-DM_RETINOPATHY	rs6112257	A	G	A	G	-0.0092	0.0036	0.6843	0.7101	FALSE	FALSE	FALSE	p5qr12	20	19195319	0.0142	0.799	TRUE	igd	0.0018	3.386e-07	7824	216666	TRUE	reported	2	TRUE	0.00354355	26.1163
M01645	laurate (12:0)	All DR	finn-b-DM_RETINOPATHY	rs6441206	A	G	A	G	0.0099	0.0052	0.4638	0.4449	FALSE	FALSE	FALSE	p5qr12	3	158241071	0.0129	0.6887	TRUE	igd	0.0018	2.088e-08	7824	216666	TRUE	reported	2	TRUE	0.004101	30.2418
M01645	laurate (12:0)	All DR	finn-b-DM_RETINOPATHY	rs6502896	A	G	A	G	-0.0187	0.002	0.7619	0.7002	FALSE	FALSE	FALSE	p5qr12	17	5838697	0.014	0.8887	TRUE	igd	0.0042	9.701e-06	7824	216666	TRUE	reported	2	TRUE	0.0110944	19.8013
M01645	laurate (12:0)	All DR	finn-b-DM_RETINOPATHY	rs6765113	T	C	T	C	0.0082	0.0115	0.5408	0.6057	FALSE	FALSE	FALSE	p5qr12	3	195870161	0.0132	0.3838	TRUE	igd	0.0018	8.162e-06	7824	216666	TRUE	reported	2	TRUE	0.00281713	20.7474
M01645	laurate (12:0)	All DR	finn-b-DM_RETINOPATHY	rs696979	T	C	T	C	0.0084	0.0001	0.6026	0.6931	FALSE	FALSE	FALSE	p5qr12	1	208558547	0.014	0.9941	TRUE	igd	0.0018	2.048e-06	7824	216666	TRUE	reported	2	TRUE	0.00295581	21.7718
M01645	laurate (12:0)	All DR	finn-b-DM_RETINOPATHY	rs6973824	A	G	A	G	0.009	-0.0401	0.3374	0.3056	FALSE	FALSE	FALSE	p5qr12	7	134263612	0.014	0.00408	TRUE	igd	0.0018	4.019e-07	7824	216666	TRUE	reported	2	TRUE	0.00339167	24.9932
M01645	laurate (12:0)	All DR	finn-b-DM_RETINOPATHY	rs699015	A	G	A	G	0.0391	-0.0032	0.955	0.9541	FALSE	FALSE	FALSE	p5qr12	1	80379419	0.0306	0.9156	TRUE	igd	0.0089	9.928e-06	7824	216666	TRUE	reported	2	TRUE	0.0108049	19.2789
M01645	laurate (12:0)	All DR	finn-b-DM_RETINOPATHY	rs7011528	A	C	A	C	-0.0082	0.0075	0.4515	0.4542	FALSE	FALSE	FALSE	p5qr12	8	125268239	0.0129	0.558799	TRUE	igd	0.0018	4.005e-06	7824	216666	TRUE	reported	2	TRUE	0.00281713	20.7474
M01645	laurate (12:0)	All DR	finn-b-DM_RETINOPATHY	rs853907	T	C	T	C	0.0079	-0.0002	0.4778	0.3422	FALSE	FALSE	FALSE	p5qr12	10	120071546	0.0136	0.9883	TRUE	igd	0.0018	7.637e-06	7824	216666	TRUE	reported	2	TRUE	0.0026153	19.2571
M01645	laurate (12:0)	All DR	finn-b-DM_RETINOPATHY	rs891531	T	G	T	G	0.0113	0.003	0.1846	0.2559	FALSE	FALSE	FALSE	p5qr12	2	67987821	0.0148	0.8421	TRUE	igd	0.0024	3.809e-06	7824	216666	TRUE	reported	2	TRUE	0.00300867	22.1624
M01645	laurate (12:0)	All DR	finn-b-DM_RETINOPATHY	rs9563502	A	G	A	G	-0.01	-0.0106	0.7115	0.5908	FALSE	FALSE	FALSE	p5qr12	13	57944356	0.0131	0.4157	TRUE	igd	0.0018	2.56e-08	7824	216666	TRUE	reported	2	TRUE	0.00418392	30.8558
M01645	laurate (12:0)	All DR	finn-b-DM_RETINOPATHY	rs9815886	A	C	A	C	-0.0083	0.0042	0.4756	0.58	FALSE	FALSE	FALSE	p5qr12	3	72393312	0.0131	0.7492	TRUE	igd	0.0018	2.55e-06	7824	216666	TRUE	reported	2	TRUE	0.00288606	21.2566
M01645	laurate (12:0)	All DR	finn-b-DM_RETINOPATHY	rs9852606	C	G	C	G	-0.0085	0.0177	0.3771	0.4089	FALSE	TRUE	FALSE	p5qr12	3	68466154	0.0131	0.1761	TRUE	igd	0.0018	1.476e-06	7824	216666	TRUE	reported	2	TRUE	0.00302639	22.2933
M01649	valine	All DR	finn-b-DM_RETINOPATHY	rs10050054	T	C	T	C	-0.0336	-0.0626	0.9828	0.9941	FALSE	FALSE	FALSE	HrR8Oz	4	178647306	0.0837	0.4544	TRUE	igd	0.0072	3.177e-06	7824	216666	TRUE	reported	2	TRUE	0.012202	21.7531
M01649	valine	All DR	finn-b-DM_RETINOPATHY	rs10181551	A	G	A	G	-0.0055	-0.0121	0.296	0.2764	FALSE	FALSE	FALSE	HrR8Oz	2	27277274	0.0144	0.401	TRUE	igd	0.0012	3.876e-06	7824	216666	TRUE	reported	2	TRUE	0.00284647	21.0012
M01649	valine	All DR	finn-b-DM_RETINOPATHY	rs12552913	A	T	A	T	-0.0059	0.0014	0.2932	0.3615	FALSE	TRUE	FALSE	HrR8Oz	9	29986139	0.0133	0.9145	TRUE	igd	0.0012	1.164e-06	7824	216666	TRUE	reported	2	TRUE	0.00327415	24.167
M01649	valine	All DR	finn-b-DM_RETINOPATHY	rs1440581	T	C	T	C	-0.0081	-0.0038	0.4577	0.5116	FALSE	FALSE	FALSE	HrR8Oz	4	89226422	0.013	0.770201	TRUE	igd	0.0012	2.558e-12	7824	216666	TRUE	reported	2	TRUE	0.0061533	45.5501
M01649	valine	All DR	finn-b-DM_RETINOPATHY	rs2373642	A	G	A	G	-0.054	-0.0156	0.0138	0.03201	FALSE	FALSE	FALSE	HrR8Oz	7	149680189	0.0367	0.67	TRUE	igd	0.011	9.775e-07	7824	216666	TRUE	reported	2	TRUE	0.0134851	24.0718
M01649	valine	All DR	finn-b-DM_RETINOPATHY	rs3762466	T	C	T	C	0.0058	-0.0084	0.6819	0.6943	FALSE	FALSE	FALSE	HrR8Oz	2	133194157	0.0139	0.5481	TRUE	igd	0.0012	1.063e-06	7824	216666	TRUE	reported	2	TRUE	0.00316445	23.3548
M01670	urea	All DR	finn-b-DM_RETINOPATHY	rs10075187	T	G	T	G	0.0316	-0.0201	0.9687	0.98624	FALSE	FALSE	FALSE	lSi2Du	5	4161149	0.0549	0.7142	TRUE	igd	0.0068	3.438e-06	7824	216666	TRUE	reported	2	TRUE	0.0029303	21.5893
M01670	urea	All DR	finn-b-DM_RETINOPATHY	rs12654812	A	G	A	G	0.0118	0.0215	0.2913	0.3652	FALSE	FALSE	FALSE	lSi2Du	5	176794191	0.0134	0.1065	TRUE	igd	0.0025	3.362e-06	7824	216666	TRUE	reported	2	TRUE	0.00302273	22.2723
M01670	urea	All DR	finn-b-DM_RETINOPATHY	rs1569823	T	C	T	C	-0.0152	0.0315	0.8757	0.8895	FALSE	FALSE	FALSE	lSi2Du	20	57205836	0.0209	0.1315	TRUE	igd	0.0034	8.248e-06	7824	216666	TRUE	reported	2	TRUE	0.00271257	19.9807
M01670	urea	All DR	finn-b-DM_RETINOPATHY	rs1792544	A	G	A	G	-0.0155	-0.0117	0.8963	0.7788	FALSE	FALSE	FALSE	lSi2Du	11	15180533	0.0156	0.4525	TRUE	igd	0.0034	5.829e-06	7824	216666	TRUE	reported	2	TRUE	0.00282039	20.7772
M01670	urea	All DR	finn-b-DM_RETINOPATHY	rs2049664	C	G	C	G	0.0123	0.0192	0.1916	0.2008	FALSE	TRUE	FALSE	lSi2Du	6	108055980	0.016	0.2315	TRUE	igd	0.0026	3.006e-06	7824	216666	TRUE	reported	2	TRUE	0.0030365	22.3741
M01670	urea	All DR	finn-b-DM_RETINOPATHY	rs2170700	A	G	A	G	0.0326	0.014	0.8663	0.907	FALSE	FALSE	FALSE	lSi2Du	15	93855208	0.0223	0.530401	TRUE	igd	0.0069	2.431e-06	7824	216666	TRUE	reported	2	TRUE	0.0125172	22.2968
M01670	urea	All DR	finn-b-DM_RETINOPATHY	rs2424200	T	C	T	C	0.0152	0.0007	0.1163	0.128	FALSE	FALSE	FALSE	lSi2Du	20	18435035	0.0192	0.9714	TRUE	igd	0.0034	6.428e-06	7824	216666	TRUE	reported	2	TRUE	0.00271257	19.9807
M01670	urea	All DR	finn-b-DM_RETINOPATHY	rs6074893	A	C	A	C	-0.0115	-0.0272	0.7512	0.7888	FALSE	FALSE	FALSE	lSi2Du	20	15419872	0.0158	0.0850707	TRUE	igd	0.0026	8.524e-06	7824	216666	TRUE	reported	2	TRUE	0.00265537	19.5583
M01670	urea	All DR	finn-b-DM_RETINOPATHY	rs6753621	A	G	A	G	-0.0117	-0.0037	0.2183	0.2403	FALSE	FALSE	FALSE	lSi2Du	2	218810908	0.0151	0.8069	TRUE	igd	0.0026	7.017e-06	7824	216666	TRUE	reported	2	TRUE	0.00274828	20.2445
M01670	urea	All DR	finn-b-DM_RETINOPATHY	rs686346	T	C	T	C	0.0128	-0.0202	0.7658	0.7344	FALSE	FALSE	FALSE	lSi2Du	9	135978378	0.0145	0.1653	TRUE	igd	0.0027	1.443e-06	7824	216666	TRUE	reported	2	TRUE	0.00304928	22.4685
M01670	urea	All DR	finn-b-DM_RETINOPATHY	rs7739842	T	G	T	G	0.0134	-0.027	0.8202	0.7876	FALSE	FALSE	FALSE	lSi2Du	6	131954797	0.0157	0.0861093	TRUE	igd	0.0027	8.001e-07	7824	216666	TRUE	reported	2	TRUE	0.00334087	24.6243
M01670	urea	All DR	finn-b-DM_RETINOPATHY	rs7990832	A	G	A	G	0.0122	-0.0234	0.1792	0.1674	FALSE	FALSE	FALSE	lSi2Du	13	43745336	0.0172	0.1744	TRUE	igd	0.0026	3.874e-06	7824	216666	TRUE	reported	2	TRUE	0.00298748	22.0118
M01670	urea	All DR	finn-b-DM_RETINOPATHY	rs9646626	T	C	T	C	-0.0226	-0.0081	0.948	0.95439	FALSE	FALSE	FALSE	lSi2Du	18	58527305	0.0308	0.791799	TRUE	igd	0.0051	7.979e-06	7824	216666	TRUE	reported	2	TRUE	0.00266531	19.6317
M01670	urea	All DR	finn-b-DM_RETINOPATHY	rs980922	C	G	C	G	-0.012	-0.0103	0.8056	0.7149	FALSE	TRUE	FALSE	lSi2Du	1	95853985	0.0143	0.4692	TRUE	igd	0.0026	3.569e-06	7824	216666	TRUE	reported	2	TRUE	0.00289061	21.296
M01712	cortisol	All DR	finn-b-DM_RETINOPATHY	rs1010874	A	G	A	G	-0.0491	0.0223	0.0629	0.03992	FALSE	FALSE	FALSE	kqQBtV	10	84501091	0.0329	0.4984	TRUE	igd	0.0096	3.169e-07	7824	216666	TRUE	reported	2	TRUE	0.014703	26.1291
M01712	cortisol	All DR	finn-b-DM_RETINOPATHY	rs11013837	A	T	A	T	-0.015	-0.0105	0.2463	0.2226	FALSE	TRUE	FALSE	kqQBtV	10	24284651	0.0155	0.4983	TRUE	igd	0.0034	8.163e-06	7824	216666	TRUE	reported	2	TRUE	0.00264256	19.4584
M01712	cortisol	All DR	finn-b-DM_RETINOPATHY	rs1173842	A	G	A	G	-0.0217	-0.0033	0.567	0.5536	FALSE	FALSE	FALSE	kqQBtV	1	245535862	0.013	0.8005	TRUE	igd	0.0049	8.343e-06	7824	216666	TRUE	reported	2	TRUE	0.011064	19.5899
M01712	cortisol	All DR	finn-b-DM_RETINOPATHY	rs11855136	A	G	A	G	-0.0618	0.0539	0.0406	0.04534	FALSE	FALSE	FALSE	kqQBtV	15	57770091	0.0312	0.0838301	TRUE	igd	0.0121	2.991e-07	7824	216666	TRUE	reported	2	TRUE	0.0146625	26.0562
M01712	cortisol	All DR	finn-b-DM_RETINOPATHY	rs11987983	T	C	T	C	-0.0457	-0.0408	0.099	0.03632	FALSE	FALSE	FALSE	kqQBtV	8	6718301	0.0342	0.2329	TRUE	igd	0.0102	7.164e-06	7824	216666	TRUE	reported	2	TRUE	0.0113215	20.051
M01712	cortisol	All DR	finn-b-DM_RETINOPATHY	rs12210538	A	G	A	G	0.0254	-0.0141	0.8442	0.8387	FALSE	FALSE	FALSE	kqQBtV	6	110760008	0.0174	0.4186	TRUE	igd	0.0057	9.185e-06	7824	216666	TRUE	reported	2	TRUE	0.00269584	19.8518
M01712	cortisol	All DR	finn-b-DM_RETINOPATHY	rs12883490	T	C	T	C	0.0166	0.0141	0.6656	0.5757	FALSE	FALSE	FALSE	kqQBtV	14	91195372	0.013	0.2778	TRUE	igd	0.0033	3.756e-07	7824	216666	TRUE	reported	2	TRUE	0.00343276	25.2971
M01712	cortisol	All DR	finn-b-DM_RETINOPATHY	rs1381274	T	C	T	C	-0.0146	0.0002	0.4672	0.5031	FALSE	FALSE	FALSE	kqQBtV	14	98655131	0.0129	0.9885	TRUE	igd	0.0032	3.625e-06	7824	216666	TRUE	reported	2	TRUE	0.0028257	20.8107
M01712	cortisol	All DR	finn-b-DM_RETINOPATHY	rs1448767	T	C	T	C	-0.0144	0.0175	0.6289	0.6561	FALSE	FALSE	FALSE	kqQBtV	8	29726906	0.0136	0.1975	TRUE	igd	0.0033	9.947e-06	7824	216666	TRUE	reported	2	TRUE	0.00258537	19.0361
M01712	cortisol	All DR	finn-b-DM_RETINOPATHY	rs1491606	A	T	A	T	0.0182	-0.0379	0.2992	0.358	FALSE	TRUE	FALSE	kqQBtV	3	70586528	0.0134	0.00482703	TRUE	igd	0.004	5.796e-06	7824	216666	TRUE	reported	2	TRUE	0.00281028	20.6969
M01712	cortisol	All DR	finn-b-DM_RETINOPATHY	rs4439706	T	C	T	C	0.0151	-0.0008	0.7156	0.7804	FALSE	FALSE	FALSE	kqQBtV	15	47129544	0.0155	0.9599	TRUE	igd	0.0033	3.775e-06	7824	216666	TRUE	reported	2	TRUE	0.0028421	20.9319
M01712	cortisol	All DR	finn-b-DM_RETINOPATHY	rs9446392	T	C	T	C	-0.0331	0.0152	0.9533	0.95086	FALSE	FALSE	FALSE	kqQBtV	6	72157939	0.0298	0.609101	TRUE	igd	0.0075	9.272e-06	7824	216666	TRUE	reported	2	TRUE	0.00264443	19.4722
M01712	cortisol	All DR	finn-b-DM_RETINOPATHY	rs9533798	C	G	C	G	-0.0142	0.0064	0.3667	0.3647	FALSE	TRUE	FALSE	kqQBtV	13	44802505	0.0134	0.6297	TRUE	igd	0.0032	8.363e-06	7824	216666	TRUE	reported	2	TRUE	0.00267339	19.686
M01769	cortisone	All DR	finn-b-DM_RETINOPATHY	rs10102742	T	C	T	C	0.0078	-0.0171	0.4035	0.429	FALSE	FALSE	FALSE	CbriVW	8	132304508	0.0131	0.192	TRUE	igd	0.0018	8.73e-06	7824	216666	TRUE	reported	2	TRUE	0.00262451	18.7725
M01769	cortisone	All DR	finn-b-DM_RETINOPATHY	rs10454657	T	C	T	C	0.0083	-0.0067	0.5849	0.5849	FALSE	FALSE	FALSE	CbriVW	13	75591823	0.0131	0.6076	TRUE	igd	0.0017	1.637e-06	7824	216666	TRUE	reported	2	TRUE	0.00332932	23.8307
M01769	cortisone	All DR	finn-b-DM_RETINOPATHY	rs10824300	A	G	A	G	0.009	0.009	0.383	0.4465	FALSE	FALSE	FALSE	CbriVW	10	54011665	0.0129	0.486	TRUE	igd	0.002	6.795e-06	7824	216666	TRUE	reported	2	TRUE	0.00372089	20.2425
M01769	cortisone	All DR	finn-b-DM_RETINOPATHY	rs10851734	A	G	A	G	0.0078	-0.0167	0.6345	0.6448	FALSE	FALSE	FALSE	CbriVW	15	64216247	0.0135	0.2151	TRUE	igd	0.0017	6.048e-06	7824	216666	TRUE	reported	2	TRUE	0.00294142	21.046
M01769	cortisone	All DR	finn-b-DM_RETINOPATHY	rs10938815	T	G	T	G	0.0099	-0.0064	0.5932	0.5631	FALSE	FALSE	FALSE	CbriVW	4	20856353	0.013	0.6215	TRUE	igd	0.0017	8.381e-09	7824	216666	TRUE	reported	2	TRUE	0.00472997	33.904
M01769	cortisone	All DR	finn-b-DM_RETINOPATHY	rs1115509	A	C	A	C	-0.0999	-0.028	0.0138	0.0161	FALSE	FALSE	FALSE	CbriVW	17	20928954	0.0512	0.5852	TRUE	igd	0.0211	2.125e-06	7824	216666	TRUE	reported	2	TRUE	0.0129096	22.3903
M01769	cortisone	All DR	finn-b-DM_RETINOPATHY	rs11532668	A	G	A	G	0.0168	0.0029	0.8339	0.7459	FALSE	FALSE	FALSE	CbriVW	7	23109033	0.0151	0.8486	TRUE	igd	0.0038	9.746e-06	7824	216666	TRUE	reported	2	TRUE	0.00273155	19.5402
M01769	cortisone	All DR	finn-b-DM_RETINOPATHY	rs1173830	T	C	T	C	-0.0171	-0.0184	0.6542	0.6699	FALSE	FALSE	FALSE	CbriVW	1	245558664	0.0136	0.1767	TRUE	igd	0.0034	6.602e-07	7824	216666	TRUE	reported	2	TRUE	0.0145432	25.2655
M01769	cortisone	All DR	finn-b-DM_RETINOPATHY	rs13280205	A	C	A	C	0.0121	0.018	0.805	0.6445	FALSE	FALSE	FALSE	CbriVW	8	5857112	0.0135	0.1836	TRUE	igd	0.0025	2.015e-06	7824	216666	TRUE	reported	2	TRUE	0.00327199	23.419
M01769	cortisone	All DR	finn-b-DM_RETINOPATHY	rs1334235	C	G	C	G	0.0077	0.009	0.3644	0.4181	FALSE	TRUE	FALSE	CbriVW	13	68013111	0.0131	0.4914	TRUE	igd	0.0017	9.969e-06	7824	216666	TRUE	reported	2	TRUE	0.0028667	20.5098
M01769	cortisone	All DR	finn-b-DM_RETINOPATHY	rs1438564	T	C	T	C	0.0114	0.0068	0.8089	0.7562	FALSE	FALSE	FALSE	CbriVW	3	81062618	0.015	0.6514	TRUE	igd	0.0025	5.103e-06	7824	216666	TRUE	reported	2	TRUE	0.00290544	20.7878
M01769	cortisone	All DR	finn-b-DM_RETINOPATHY	rs17248331	T	C	T	C	-0.0089	0.0012	0.5848	0.5311	FALSE	FALSE	FALSE	CbriVW	8	107963808	0.0129	0.9271	TRUE	igd	0.0017	1.699e-07	7824	216666	TRUE	reported	2	TRUE	0.00382615	27.4006
M01769	cortisone	All DR	finn-b-DM_RETINOPATHY	rs2058473	A	G	A	G	-0.0077	-0.011	0.6494	0.6143	FALSE	FALSE	FALSE	CbriVW	12	6093926	0.0132	0.4047	TRUE	igd	0.0017	7.478e-06	7824	216666	TRUE	reported	2	TRUE	0.0028667	20.5098
M01769	cortisone	All DR	finn-b-DM_RETINOPATHY	rs2118096	A	C	A	C	0.0084	-0.0184	0.6068	0.6824	FALSE	FALSE	FALSE	CbriVW	3	161525058	0.0138	0.1844	TRUE	igd	0.0017	1.133e-06	7824	216666	TRUE	reported	2	TRUE	0.00340975	24.4084
M01769	cortisone	All DR	finn-b-DM_RETINOPATHY	rs219918	C	G	C	G	-0.0299	0.0316	0.0224	0.03	FALSE	TRUE	FALSE	CbriVW	12	14100129	0.0377	0.4013	TRUE	igd	0.0063	2.477e-06	7824	216666	TRUE	reported	2	TRUE	0.00314657	22.5185
M01769	cortisone	All DR	finn-b-DM_RETINOPATHY	rs2272663	A	G	A	G	0.0077	0.001	0.5321	0.4865	FALSE	FALSE	FALSE	CbriVW	8	145578296	0.0129	0.9361	TRUE	igd	0.0017	9.389e-06	7824	216666	TRUE	reported	2	TRUE	0.0028667	20.5098
M01769	cortisone	All DR	finn-b-DM_RETINOPATHY	rs227421	T	C	T	C	0.0116	-0.0318	0.1489	0.2115	FALSE	FALSE	FALSE	CbriVW	14	70458035	0.0158	0.0442996	TRUE	igd	0.0025	4.035e-06	7824	216666	TRUE	reported	2	TRUE	0.00300797	21.5236
M01769	cortisone	All DR	finn-b-DM_RETINOPATHY	rs2325727	T	C	T	C	-0.0076	-0.0103	0.4423	0.4316	FALSE	FALSE	FALSE	CbriVW	6	2013899	0.013	0.4284	TRUE	igd	0.0017	9.34e-06	7824	216666	TRUE	reported	2	TRUE	0.00279293	19.9806
M01769	cortisone	All DR	finn-b-DM_RETINOPATHY	rs2351174	T	G	T	G	-0.0081	-0.0136	0.6063	0.7098	FALSE	FALSE	FALSE	CbriVW	14	61013237	0.0141	0.3374	TRUE	igd	0.0017	2.628e-06	7824	216666	TRUE	reported	2	TRUE	0.0031713	22.6961
M01769	cortisone	All DR	finn-b-DM_RETINOPATHY	rs2364598	A	C	A	C	-0.014	0.0113	0.149	0.1036	FALSE	FALSE	FALSE	CbriVW	12	53795365	0.0211	0.591701	TRUE	igd	0.003	3.061e-06	7824	216666	TRUE	reported	2	TRUE	0.00400049	21.7697
M01769	cortisone	All DR	finn-b-DM_RETINOPATHY	rs3095571	A	G	A	G	0.0078	0.0002	0.4465	0.3607	FALSE	FALSE	FALSE	CbriVW	16	53544993	0.0134	0.9869	TRUE	igd	0.0017	6.744e-06	7824	216666	TRUE	reported	2	TRUE	0.00294142	21.046
M01769	cortisone	All DR	finn-b-DM_RETINOPATHY	rs4470135	A	C	A	C	0.0088	-0.0121	0.5203	0.536	FALSE	FALSE	FALSE	CbriVW	16	59190194	0.0129	0.3476	TRUE	igd	0.0018	5.174e-07	7824	216666	TRUE	reported	2	TRUE	0.00333821	23.8945
M01769	cortisone	All DR	finn-b-DM_RETINOPATHY	rs4653629	T	C	T	C	-0.0084	-0.0103	0.5584	0.5898	FALSE	FALSE	FALSE	CbriVW	1	225520055	0.0131	0.4289	TRUE	igd	0.0017	1.249e-06	7824	216666	TRUE	reported	2	TRUE	0.00340975	24.4084
M01769	cortisone	All DR	finn-b-DM_RETINOPATHY	rs4717222	A	C	A	C	-0.0086	0.0022	0.4686	0.4908	FALSE	FALSE	FALSE	CbriVW	7	64340294	0.0128	0.8665	TRUE	igd	0.0017	4.344e-07	7824	216666	TRUE	reported	2	TRUE	0.00357347	25.5845
M01769	cortisone	All DR	finn-b-DM_RETINOPATHY	rs4930767	T	C	T	C	-0.0079	-0.0291	0.4862	0.4799	FALSE	FALSE	FALSE	CbriVW	12	5597381	0.0129	0.02381	TRUE	igd	0.0017	3.687e-06	7824	216666	TRUE	reported	2	TRUE	0.0030171	21.5891
M01769	cortisone	All DR	finn-b-DM_RETINOPATHY	rs527793	T	G	T	G	-0.0149	-0.0068	0.1085	0.1016	FALSE	FALSE	FALSE	CbriVW	11	70510224	0.0214	0.7502	TRUE	igd	0.0033	4.668e-06	7824	216666	TRUE	reported	2	TRUE	0.00284873	20.3809
M01769	cortisone	All DR	finn-b-DM_RETINOPATHY	rs6017596	T	C	T	C	-0.0084	-0.0187	0.5825	0.4584	FALSE	FALSE	FALSE	CbriVW	20	35868219	0.0129	0.1483	TRUE	igd	0.0017	8.308e-07	7824	216666	TRUE	reported	2	TRUE	0.00340975	24.4084
M01769	cortisone	All DR	finn-b-DM_RETINOPATHY	rs6539409	T	G	T	G	-0.0078	-0.0189	0.5663	0.6498	FALSE	FALSE	FALSE	CbriVW	12	108427987	0.0135	0.1593	TRUE	igd	0.0017	4.953e-06	7824	216666	TRUE	reported	2	TRUE	0.00294142	21.046
M01769	cortisone	All DR	finn-b-DM_RETINOPATHY	rs6910731	A	G	A	G	0.0087	-0.0019	0.4495	0.3812	FALSE	FALSE	FALSE	CbriVW	6	23415462	0.0133	0.8846	TRUE	igd	0.0018	9.064e-07	7824	216666	TRUE	reported	2	TRUE	0.00326302	23.3546
M01769	cortisone	All DR	finn-b-DM_RETINOPATHY	rs7562418	A	C	A	C	0.0077	0.0063	0.5075	0.5333	FALSE	FALSE	FALSE	CbriVW	2	7343159	0.0129	0.623	TRUE	igd	0.0017	6.809e-06	7824	216666	TRUE	reported	2	TRUE	0.0028667	20.5098
M01769	cortisone	All DR	finn-b-DM_RETINOPATHY	rs7661472	A	C	A	C	-0.0082	0.0053	0.4922	0.4505	FALSE	FALSE	FALSE	CbriVW	4	142063686	0.0129	0.680299	TRUE	igd	0.0017	1.379e-06	7824	216666	TRUE	reported	2	TRUE	0.00324983	23.2599
M01769	cortisone	All DR	finn-b-DM_RETINOPATHY	rs7670890	A	G	A	G	-0.0076	-0.0041	0.6344	0.6937	FALSE	FALSE	FALSE	CbriVW	4	80769393	0.014	0.770201	TRUE	igd	0.0017	9.639e-06	7824	216666	TRUE	reported	2	TRUE	0.00279293	19.9806
M01769	cortisone	All DR	finn-b-DM_RETINOPATHY	rs7814638	A	G	A	G	-0.0133	0.0201	0.141	0.08418	FALSE	FALSE	FALSE	CbriVW	8	40213193	0.0231	0.3842	TRUE	igd	0.0025	1.231e-07	7824	216666	TRUE	reported	2	TRUE	0.00395048	28.2945
M01769	cortisone	All DR	finn-b-DM_RETINOPATHY	rs7837792	T	C	T	C	-0.0081	0.014	0.5936	0.6116	FALSE	FALSE	FALSE	CbriVW	8	123785276	0.0132	0.289	TRUE	igd	0.0017	2.782e-06	7824	216666	TRUE	reported	2	TRUE	0.0031713	22.6961
M01769	cortisone	All DR	finn-b-DM_RETINOPATHY	rs7915877	T	C	T	C	-0.0078	-0.0071	0.5509	0.6208	FALSE	FALSE	FALSE	CbriVW	10	78727967	0.0133	0.5947	TRUE	igd	0.0017	4.416e-06	7824	216666	TRUE	reported	2	TRUE	0.00294142	21.046
M01769	cortisone	All DR	finn-b-DM_RETINOPATHY	rs9379820	T	C	T	C	-0.0076	0.0143	0.5914	0.5878	FALSE	FALSE	FALSE	CbriVW	6	26049924	0.0131	0.2746	TRUE	igd	0.0017	8.316e-06	7824	216666	TRUE	reported	2	TRUE	0.00279293	19.9806
M01769	cortisone	All DR	finn-b-DM_RETINOPATHY	rs9391679	A	C	A	C	0.0123	0.0235	0.157	0.2434	FALSE	FALSE	FALSE	CbriVW	6	30228652	0.0176	0.1808	TRUE	igd	0.0025	5.815e-07	7824	216666	TRUE	reported	2	TRUE	0.00338069	24.1996
M01769	cortisone	All DR	finn-b-DM_RETINOPATHY	rs940511	A	G	A	G	-0.0077	-0.0045	0.4652	0.4913	FALSE	FALSE	FALSE	CbriVW	6	82346606	0.0128	0.7247	TRUE	igd	0.0017	6.713e-06	7824	216666	TRUE	reported	2	TRUE	0.0028667	20.5098
M01769	cortisone	All DR	finn-b-DM_RETINOPATHY	rs960381	A	C	A	C	0.008	-0.0229	0.5958	0.6559	FALSE	FALSE	FALSE	CbriVW	7	49558713	0.0135	0.0909494	TRUE	igd	0.0017	3.559e-06	7824	216666	TRUE	reported	2	TRUE	0.00309372	22.1391
M01769	cortisone	All DR	finn-b-DM_RETINOPATHY	rs9674799	A	G	A	G	0.0157	-0.0193	0.8784	0.7786	FALSE	FALSE	FALSE	CbriVW	17	1984540	0.0155	0.2142	TRUE	igd	0.0032	7.465e-07	7824	216666	TRUE	reported	2	TRUE	0.00336188	24.0645
M01898	proline	All DR	finn-b-DM_RETINOPATHY	rs10183099	A	G	A	G	-0.0084	-0.0181	0.6391	0.6163	FALSE	FALSE	FALSE	0ib8Dv	2	152245087	0.0133	0.1718	TRUE	igd	0.0018	2.443e-06	7824	216666	TRUE	reported	2	TRUE	0.00294741	21.7719
M01898	proline	All DR	finn-b-DM_RETINOPATHY	rs10501294	T	C	T	C	-0.0124	0.003	0.8715	0.8708	FALSE	FALSE	FALSE	0ib8Dv	11	43086410	0.0192	0.8756	TRUE	igd	0.0027	3.11e-06	7824	216666	TRUE	reported	2	TRUE	0.00285485	21.0862
M01898	proline	All DR	finn-b-DM_RETINOPATHY	rs10512634	A	G	A	G	0.0117	0.0263	0.1405	0.1305	FALSE	FALSE	FALSE	0ib8Dv	5	35987551	0.0192	0.1702	TRUE	igd	0.0026	8.593e-06	7824	216666	TRUE	reported	2	TRUE	0.00274121	20.2445
M01898	proline	All DR	finn-b-DM_RETINOPATHY	rs10747856	A	G	A	G	-0.0079	0.0132	0.5243	0.5222	FALSE	FALSE	FALSE	0ib8Dv	12	60262116	0.0129	0.3069	TRUE	igd	0.0017	6.032e-06	7824	216666	TRUE	reported	2	TRUE	0.00292277	21.5893
M01898	proline	All DR	finn-b-DM_RETINOPATHY	rs10954090	T	C	T	C	0.013	0.0404	0.1522	0.112	FALSE	FALSE	FALSE	0ib8Dv	7	125529994	0.0204	0.0473097	TRUE	igd	0.0026	3.971e-07	7824	216666	TRUE	reported	2	TRUE	0.00338203	24.9932
M01898	proline	All DR	finn-b-DM_RETINOPATHY	rs11075967	T	C	T	C	-0.0087	0.0183	0.6699	0.5838	FALSE	FALSE	FALSE	0ib8Dv	16	73154049	0.013	0.1599	TRUE	igd	0.0018	8.671e-07	7824	216666	TRUE	reported	2	TRUE	0.00316102	23.3548
M01898	proline	All DR	finn-b-DM_RETINOPATHY	rs11183620	A	G	A	G	0.0082	0.0058	0.4679	0.3543	FALSE	FALSE	FALSE	0ib8Dv	12	47212370	0.0134	0.664899	TRUE	igd	0.0017	2.343e-06	7824	216666	TRUE	reported	2	TRUE	0.00314825	23.2601
M01898	proline	All DR	finn-b-DM_RETINOPATHY	rs11784679	T	G	T	G	-0.0116	0.0091	0.7763	0.8296	FALSE	FALSE	FALSE	0ib8Dv	8	22831150	0.0171	0.597301	TRUE	igd	0.0025	3.615e-06	7824	216666	TRUE	reported	2	TRUE	0.00291392	21.5238
M01898	proline	All DR	finn-b-DM_RETINOPATHY	rs11848063	A	G	A	G	0.0087	-0.0048	0.5861	0.6486	FALSE	FALSE	FALSE	0ib8Dv	14	47235445	0.0135	0.7218	TRUE	igd	0.0018	7.138e-07	7824	216666	TRUE	reported	2	TRUE	0.00316102	23.3548
M01898	proline	All DR	finn-b-DM_RETINOPATHY	rs12243290	A	G	A	G	-0.0157	-0.0075	0.8997	0.8841	FALSE	FALSE	FALSE	0ib8Dv	10	66938581	0.0201	0.7083	TRUE	igd	0.0034	4e-06	7824	216666	TRUE	reported	2	TRUE	0.002886	21.3169
M01898	proline	All DR	finn-b-DM_RETINOPATHY	rs1394836	T	C	T	C	0.0083	-0.01	0.6032	0.565	FALSE	FALSE	FALSE	0ib8Dv	3	192454733	0.013	0.4406	TRUE	igd	0.0018	2.227e-06	7824	216666	TRUE	reported	2	TRUE	0.00287785	21.2566
M01898	proline	All DR	finn-b-DM_RETINOPATHY	rs1564080	A	T	A	T	0.0079	0.0216	0.324	0.369	FALSE	TRUE	FALSE	0ib8Dv	2	157529960	0.0133	0.1048	TRUE	igd	0.0018	7.531e-06	7824	216666	TRUE	reported	2	TRUE	0.00260786	19.2571
M01898	proline	All DR	finn-b-DM_RETINOPATHY	rs1615586	T	G	T	G	-0.0196	-0.0095	0.7674	0.7285	FALSE	FALSE	FALSE	0ib8Dv	2	161743385	0.0144	0.510199	TRUE	igd	0.0043	4.182e-06	7824	216666	TRUE	reported	2	TRUE	0.011628	20.7531
M01898	proline	All DR	finn-b-DM_RETINOPATHY	rs175866	T	G	T	G	-0.0086	-0.0189	0.5784	0.6566	FALSE	FALSE	FALSE	0ib8Dv	6	151225521	0.0135	0.1626	TRUE	igd	0.0018	1.139e-06	7824	216666	TRUE	reported	2	TRUE	0.003089	22.821
M01898	proline	All DR	finn-b-DM_RETINOPATHY	rs1888182	T	C	T	C	0.0079	-0.0045	0.4159	0.4344	FALSE	FALSE	FALSE	0ib8Dv	1	54967890	0.013	0.7272	TRUE	igd	0.0018	7.927e-06	7824	216666	TRUE	reported	2	TRUE	0.00260786	19.2571
M01898	proline	All DR	finn-b-DM_RETINOPATHY	rs2185865	A	C	A	C	0.0177	-0.0196	0.9245	0.91225	FALSE	FALSE	FALSE	0ib8Dv	6	18828241	0.0227	0.3882	TRUE	igd	0.0034	1.698e-07	7824	216666	TRUE	reported	2	TRUE	0.00366525	27.0939
M01898	proline	All DR	finn-b-DM_RETINOPATHY	rs2518802	A	C	A	C	-0.0534	-0.0355	0.903	0.8994	FALSE	FALSE	FALSE	0ib8Dv	22	18975345	0.0214	0.0969103	TRUE	igd	0.0033	4.152e-59	7824	216666	TRUE	reported	2	TRUE	0.0343238	261.78
M01898	proline	All DR	finn-b-DM_RETINOPATHY	rs2935623	A	G	A	G	-0.0079	0.004	0.6235	0.5273	FALSE	FALSE	FALSE	0ib8Dv	5	2767556	0.0128	0.755699	TRUE	igd	0.0018	8.71e-06	7824	216666	TRUE	reported	2	TRUE	0.00260786	19.2571
M01898	proline	All DR	finn-b-DM_RETINOPATHY	rs4580644	T	C	T	C	0.0157	0.0049	0.4937	0.4754	FALSE	FALSE	FALSE	0ib8Dv	4	15785201	0.0129	0.7048	TRUE	igd	0.0035	8.163e-06	7824	216666	TRUE	reported	2	TRUE	0.0112655	20.0988
M01898	proline	All DR	finn-b-DM_RETINOPATHY	rs4978836	A	G	A	G	0.009	0.0247	0.391	0.3787	FALSE	FALSE	FALSE	0ib8Dv	9	112338981	0.0132	0.0627307	TRUE	igd	0.002	6.795e-06	7824	216666	TRUE	reported	2	TRUE	0.0036024	20.2428
M01898	proline	All DR	finn-b-DM_RETINOPATHY	rs535633	A	G	A	G	-0.0086	-0.0029	0.5847	0.6121	FALSE	FALSE	FALSE	0ib8Dv	11	92825738	0.0132	0.8292	TRUE	igd	0.0018	1.049e-06	7824	216666	TRUE	reported	2	TRUE	0.003089	22.821
M01898	proline	All DR	finn-b-DM_RETINOPATHY	rs6085132	T	C	T	C	-0.0272	-0.015	0.9725	0.98126	FALSE	FALSE	FALSE	0ib8Dv	20	5344064	0.0472	0.7509	TRUE	igd	0.0059	4.011e-06	7824	216666	TRUE	reported	2	TRUE	0.00287668	21.2479
M01898	proline	All DR	finn-b-DM_RETINOPATHY	rs6769362	C	G	C	G	-0.0079	0.0148	0.6423	0.6415	FALSE	TRUE	FALSE	0ib8Dv	3	99296437	0.0134	0.2689	TRUE	igd	0.0018	7.756e-06	7824	216666	TRUE	reported	2	TRUE	0.00260786	19.2571
M01898	proline	All DR	finn-b-DM_RETINOPATHY	rs6798346	A	G	A	G	-0.0167	-0.0184	0.627	0.5968	FALSE	FALSE	FALSE	0ib8Dv	3	73078044	0.0131	0.1597	TRUE	igd	0.0038	8.776e-06	7824	216666	TRUE	reported	2	TRUE	0.0108181	19.2918
M01898	proline	All DR	finn-b-DM_RETINOPATHY	rs7029664	T	C	T	C	0.0077	-0.0042	0.5057	0.5059	FALSE	FALSE	FALSE	0ib8Dv	9	132048953	0.013	0.747799	TRUE	igd	0.0017	9.66e-06	7824	216666	TRUE	reported	2	TRUE	0.00277706	20.51
M01898	proline	All DR	finn-b-DM_RETINOPATHY	rs7208186	T	C	T	C	0.0139	-0.0094	0.8619	0.8467	FALSE	FALSE	FALSE	0ib8Dv	17	10680890	0.0178	0.5971	TRUE	igd	0.0026	6.262e-08	7824	216666	TRUE	reported	2	TRUE	0.00386465	28.5736
M01898	proline	All DR	finn-b-DM_RETINOPATHY	rs7288481	A	G	A	G	-0.0139	-0.0086	0.2805	0.2109	FALSE	FALSE	FALSE	0ib8Dv	22	18961782	0.0158	0.586001	TRUE	igd	0.0024	7.268e-09	7824	216666	TRUE	reported	2	TRUE	0.00453256	33.5343
M01898	proline	All DR	finn-b-DM_RETINOPATHY	rs7296105	A	C	A	C	0.0262	-0.0311	0.8773	0.94465	FALSE	FALSE	FALSE	0ib8Dv	12	117842549	0.028	0.2665	TRUE	igd	0.0055	2.349e-06	7824	216666	TRUE	reported	2	TRUE	0.0126865	22.6665
M01898	proline	All DR	finn-b-DM_RETINOPATHY	rs7560860	A	G	A	G	0.0079	-0.026	0.4253	0.3871	FALSE	FALSE	FALSE	0ib8Dv	2	42497679	0.0131	0.0479402	TRUE	igd	0.0018	6.427e-06	7824	216666	TRUE	reported	2	TRUE	0.00260786	19.2571
M01898	proline	All DR	finn-b-DM_RETINOPATHY	rs7858706	T	C	T	C	-0.0077	0.0145	0.4952	0.4822	FALSE	FALSE	FALSE	0ib8Dv	9	77966690	0.0129	0.2601	TRUE	igd	0.0017	9.664e-06	7824	216666	TRUE	reported	2	TRUE	0.00277706	20.51
M01898	proline	All DR	finn-b-DM_RETINOPATHY	rs893175	A	C	A	C	-0.0086	-0.0215	0.5884	0.6123	FALSE	FALSE	FALSE	0ib8Dv	16	49303818	0.0133	0.1064	TRUE	igd	0.0018	1.527e-06	7824	216666	TRUE	reported	2	TRUE	0.003089	22.821
M01898	proline	All DR	finn-b-DM_RETINOPATHY	rs9360494	T	C	T	C	-0.0083	0.0054	0.5977	0.4947	FALSE	FALSE	FALSE	0ib8Dv	6	72485205	0.0129	0.6775	TRUE	igd	0.0018	2.689e-06	7824	216666	TRUE	reported	2	TRUE	0.00287785	21.2566
M01898	proline	All DR	finn-b-DM_RETINOPATHY	rs950755	T	C	T	C	-0.0116	-0.0036	0.8596	0.8191	FALSE	FALSE	FALSE	0ib8Dv	12	61227957	0.0167	0.8304	TRUE	igd	0.0026	8.512e-06	7824	216666	TRUE	reported	2	TRUE	0.00269468	19.8999
M01898	proline	All DR	finn-b-DM_RETINOPATHY	rs9540462	T	G	T	G	-0.012	0.0037	0.8756	0.8578	FALSE	FALSE	FALSE	0ib8Dv	13	66100680	0.0185	0.843	TRUE	igd	0.0026	4.797e-06	7824	216666	TRUE	reported	2	TRUE	0.00288318	21.296
M02132	citrulline	All DR	finn-b-DM_RETINOPATHY	rs10164524	A	G	A	G	-0.01	-0.0026	0.6775	0.6556	FALSE	FALSE	FALSE	3iuUgw	2	211664333	0.0135	0.8456	TRUE	igd	0.0017	1.059e-08	7824	216666	TRUE	reported	2	TRUE	0.00470162	34.5926
M02132	citrulline	All DR	finn-b-DM_RETINOPATHY	rs10234187	T	C	T	C	0.0085	-0.0112	0.3185	0.3309	FALSE	FALSE	FALSE	3iuUgw	7	11216782	0.0137	0.4146	TRUE	igd	0.0017	1.074e-06	7824	216666	TRUE	reported	2	TRUE	0.00340136	24.9932
M02132	citrulline	All DR	finn-b-DM_RETINOPATHY	rs10477454	T	C	T	C	-0.0374	-0.0506	0.0169	0.01059	FALSE	FALSE	FALSE	3iuUgw	5	109636551	0.0637	0.4275	TRUE	igd	0.0082	4.645e-06	7824	216666	TRUE	reported	2	TRUE	0.00283189	20.7968
M02132	citrulline	All DR	finn-b-DM_RETINOPATHY	rs10489008	A	C	A	C	-0.0076	-0.0119	0.4919	0.474	FALSE	FALSE	FALSE	3iuUgw	4	31718284	0.0129	0.3559	TRUE	igd	0.0017	7.369e-06	7824	216666	TRUE	reported	2	TRUE	0.00272106	19.9807
M02132	citrulline	All DR	finn-b-DM_RETINOPATHY	rs10858075	T	C	T	C	-0.0091	-0.0115	0.4061	0.3265	FALSE	FALSE	FALSE	3iuUgw	1	115877522	0.0137	0.4026	TRUE	igd	0.0017	1.124e-07	7824	216666	TRUE	reported	2	TRUE	0.00389656	28.6462
M02132	citrulline	All DR	finn-b-DM_RETINOPATHY	rs10901047	T	C	T	C	-0.009	0	0.5877	0.5666	FALSE	FALSE	FALSE	3iuUgw	9	133323675	0.013	0.9973	TRUE	igd	0.0018	2.964e-07	7824	216666	TRUE	reported	2	TRUE	0.00340136	24.9932
M02132	citrulline	All DR	finn-b-DM_RETINOPATHY	rs10901320	A	G	A	G	0.0087	-0.0055	0.4313	0.3716	FALSE	FALSE	FALSE	3iuUgw	9	133290721	0.0133	0.6785	TRUE	igd	0.0017	4.343e-07	7824	216666	TRUE	reported	2	TRUE	0.00356273	26.1832
M02132	citrulline	All DR	finn-b-DM_RETINOPATHY	rs11119951	T	C	T	C	0.0119	0.0091	0.1175	0.1777	FALSE	FALSE	FALSE	3iuUgw	1	212665790	0.0167	0.5862	TRUE	igd	0.0026	4.358e-06	7824	216666	TRUE	reported	2	TRUE	0.00285167	20.9425
M02132	citrulline	All DR	finn-b-DM_RETINOPATHY	rs11993007	A	G	A	G	-0.0127	-0.0055	0.3167	0.2973	FALSE	FALSE	FALSE	3iuUgw	8	28307911	0.014	0.697301	TRUE	igd	0.0028	5.239e-06	7824	216666	TRUE	reported	2	TRUE	0.00280069	20.5671
M02132	citrulline	All DR	finn-b-DM_RETINOPATHY	rs12147171	C	G	C	G	-0.0118	0.0155	0.1169	0.101	FALSE	TRUE	FALSE	3iuUgw	14	20529449	0.0213	0.467599	TRUE	igd	0.0026	4.758e-06	7824	216666	TRUE	reported	2	TRUE	0.00280408	20.592
M02132	citrulline	All DR	finn-b-DM_RETINOPATHY	rs12701265	A	G	A	G	0.0086	-0.0081	0.3919	0.3811	FALSE	FALSE	FALSE	3iuUgw	7	32971236	0.0133	0.5428	TRUE	igd	0.0017	7.372e-07	7824	216666	TRUE	reported	2	TRUE	0.00348158	25.5847
M02132	citrulline	All DR	finn-b-DM_RETINOPATHY	rs13105113	A	C	A	C	0.0114	0.0099	0.8769	0.8243	FALSE	FALSE	FALSE	3iuUgw	4	136527846	0.0169	0.5573	TRUE	igd	0.0026	9.176e-06	7824	216666	TRUE	reported	2	TRUE	0.00261768	19.2196
M02132	citrulline	All DR	finn-b-DM_RETINOPATHY	rs13208172	T	C	T	C	0.0216	0.0069	0.9562	0.94408	FALSE	FALSE	FALSE	3iuUgw	6	67311765	0.028	0.8053	TRUE	igd	0.0049	9.915e-06	7824	216666	TRUE	reported	2	TRUE	0.0026458	19.4266
M02132	citrulline	All DR	finn-b-DM_RETINOPATHY	rs13267180	A	G	A	G	0.0081	-0.0119	0.4794	0.394	FALSE	FALSE	FALSE	3iuUgw	8	10466482	0.018	0.5082	TRUE	igd	0.0017	3.775e-06	7824	216666	TRUE	reported	2	TRUE	0.00308973	22.6962
M02132	citrulline	All DR	finn-b-DM_RETINOPATHY	rs1437588	A	G	A	G	0.0078	0.0006	0.479	0.5515	FALSE	FALSE	FALSE	3iuUgw	15	96809782	0.013	0.9619	TRUE	igd	0.0018	7.672e-06	7824	216666	TRUE	reported	2	TRUE	0.00255696	18.7727
M02132	citrulline	All DR	finn-b-DM_RETINOPATHY	rs1509820	A	G	A	G	0.0096	-0.0073	0.5299	0.4819	FALSE	FALSE	FALSE	3iuUgw	2	211386484	0.0129	0.5708	TRUE	igd	0.0017	1.749e-08	7824	216666	TRUE	reported	2	TRUE	0.00433461	31.8806
M02132	citrulline	All DR	finn-b-DM_RETINOPATHY	rs1511589	A	G	A	G	0.0077	0.0129	0.4559	0.3059	FALSE	FALSE	FALSE	3iuUgw	12	84061431	0.0139	0.354	TRUE	igd	0.0017	7.553e-06	7824	216666	TRUE	reported	2	TRUE	0.00279294	20.51
M02132	citrulline	All DR	finn-b-DM_RETINOPATHY	rs1610360	A	T	A	T	0.008	-0.0084	0.6678	0.7671	FALSE	TRUE	FALSE	3iuUgw	9	12385710	0.0152	0.579001	TRUE	igd	0.0018	4.628e-06	7824	216666	TRUE	reported	2	TRUE	0.00268942	19.7477
M02132	citrulline	All DR	finn-b-DM_RETINOPATHY	rs16841570	T	C	T	C	0.0248	0.0295	0.9726	0.93032	FALSE	FALSE	FALSE	3iuUgw	4	8016164	0.0254	0.2448	TRUE	igd	0.0056	8.589e-06	7824	216666	TRUE	reported	2	TRUE	0.00267029	19.6069
M02132	citrulline	All DR	finn-b-DM_RETINOPATHY	rs17142889	T	G	T	G	0.0111	-0.0209	0.1339	0.1038	FALSE	FALSE	FALSE	3iuUgw	5	117041009	0.021	0.32	TRUE	igd	0.0025	9.909e-06	7824	216666	TRUE	reported	2	TRUE	0.00268405	19.7082
M02132	citrulline	All DR	finn-b-DM_RETINOPATHY	rs17681684	A	G	A	G	0.0085	-0.0181	0.3158	0.3199	FALSE	FALSE	FALSE	3iuUgw	17	9792768	0.0137	0.1868	TRUE	igd	0.0017	1.038e-06	7824	216666	TRUE	reported	2	TRUE	0.00340136	24.9932
M02132	citrulline	All DR	finn-b-DM_RETINOPATHY	rs17821771	T	G	T	G	-0.0082	-0.021	0.3485	0.2514	FALSE	FALSE	FALSE	3iuUgw	7	33973249	0.0149	0.1576	TRUE	igd	0.0017	1.917e-06	7824	216666	TRUE	reported	2	TRUE	0.00316625	23.2601
M02132	citrulline	All DR	finn-b-DM_RETINOPATHY	rs1920325	T	C	T	C	-0.0081	0.0113	0.6425	0.6292	FALSE	FALSE	FALSE	3iuUgw	3	103866190	0.0133	0.397	TRUE	igd	0.0017	3.658e-06	7824	216666	TRUE	reported	2	TRUE	0.00308973	22.6962
M02132	citrulline	All DR	finn-b-DM_RETINOPATHY	rs1935815	A	T	A	T	0.0111	-0.0084	0.3513	0.3072	FALSE	TRUE	FALSE	3iuUgw	10	97631492	0.0139	0.5459	TRUE	igd	0.0017	1.548e-10	7824	216666	TRUE	reported	2	TRUE	0.00578655	42.6216
M02132	citrulline	All DR	finn-b-DM_RETINOPATHY	rs229084	A	G	A	G	-0.0077	-0.0244	0.4727	0.5697	FALSE	FALSE	FALSE	3iuUgw	21	28251329	0.013	0.0600703	TRUE	igd	0.0017	6.574e-06	7824	216666	TRUE	reported	2	TRUE	0.00279294	20.51
M02132	citrulline	All DR	finn-b-DM_RETINOPATHY	rs2350885	A	T	A	T	-0.0079	0.0044	0.3481	0.343	FALSE	TRUE	FALSE	3iuUgw	8	111233137	0.0135	0.746401	TRUE	igd	0.0018	8.717e-06	7824	216666	TRUE	reported	2	TRUE	0.00262277	19.2571
M02132	citrulline	All DR	finn-b-DM_RETINOPATHY	rs2487410	T	C	T	C	-0.0081	-0.0146	0.4696	0.5103	FALSE	FALSE	FALSE	3iuUgw	6	70547652	0.0128	0.2561	TRUE	igd	0.0017	1.841e-06	7824	216666	TRUE	reported	2	TRUE	0.00308973	22.6962
M02132	citrulline	All DR	finn-b-DM_RETINOPATHY	rs2506864	T	G	T	G	-0.0076	-0.0001	0.4103	0.4693	FALSE	FALSE	FALSE	3iuUgw	6	141041299	0.0129	0.9929	TRUE	igd	0.0017	8.81e-06	7824	216666	TRUE	reported	2	TRUE	0.00272106	19.9807
M02132	citrulline	All DR	finn-b-DM_RETINOPATHY	rs310101	A	G	A	G	0.0367	-0.0165	0.9579	0.92739	FALSE	FALSE	FALSE	3iuUgw	1	153040570	0.0247	0.5058	TRUE	igd	0.0079	3.86e-06	7824	216666	TRUE	reported	2	TRUE	0.0121614	21.5567
M02132	citrulline	All DR	finn-b-DM_RETINOPATHY	rs4768769	T	C	T	C	-0.0078	-0.0062	0.6012	0.6994	FALSE	FALSE	FALSE	3iuUgw	12	47423032	0.014	0.657301	TRUE	igd	0.0017	6.637e-06	7824	216666	TRUE	reported	2	TRUE	0.00286574	21.0462
M02132	citrulline	All DR	finn-b-DM_RETINOPATHY	rs539904	A	G	A	G	-0.0086	-0.0101	0.7056	0.699	FALSE	FALSE	FALSE	3iuUgw	18	22085351	0.014	0.4702	TRUE	igd	0.0018	1.507e-06	7824	216666	TRUE	reported	2	TRUE	0.00310665	22.8209
M02132	citrulline	All DR	finn-b-DM_RETINOPATHY	rs554710	T	C	T	C	-0.0084	-0.0223	0.7074	0.7702	FALSE	FALSE	FALSE	3iuUgw	9	136181848	0.0153	0.1446	TRUE	igd	0.0018	1.587e-06	7824	216666	TRUE	reported	2	TRUE	0.00296426	21.7718
M02132	citrulline	All DR	finn-b-DM_RETINOPATHY	rs6040877	A	G	A	G	-0.0081	-0.0171	0.2715	0.3171	FALSE	FALSE	FALSE	3iuUgw	20	11756767	0.0138	0.2156	TRUE	igd	0.0018	4.01e-06	7824	216666	TRUE	reported	2	TRUE	0.00275688	20.2445
M02132	citrulline	All DR	finn-b-DM_RETINOPATHY	rs6510448	T	G	T	G	0.0077	-0.01	0.6691	0.649	FALSE	FALSE	FALSE	3iuUgw	19	35253128	0.0135	0.4585	TRUE	igd	0.0017	8.14e-06	7824	216666	TRUE	reported	2	TRUE	0.00279294	20.51
M02132	citrulline	All DR	finn-b-DM_RETINOPATHY	rs682103	T	C	T	C	-0.0097	-0.0107	0.7055	0.6978	FALSE	FALSE	FALSE	3iuUgw	5	53394938	0.014	0.446	TRUE	igd	0.0018	4.257e-08	7824	216666	TRUE	reported	2	TRUE	0.00394887	29.0322
M02132	citrulline	All DR	finn-b-DM_RETINOPATHY	rs6889120	T	C	T	C	-0.034	-0.0039	0.9378	0.96891	FALSE	FALSE	FALSE	3iuUgw	5	158093340	0.0369	0.9155	TRUE	igd	0.0076	7.436e-06	7824	216666	TRUE	reported	2	TRUE	0.011288	19.991
M02132	citrulline	All DR	finn-b-DM_RETINOPATHY	rs6994363	A	G	A	G	-0.0121	-0.0307	0.8662	0.91855	FALSE	FALSE	FALSE	3iuUgw	8	11125062	0.0241	0.202	TRUE	igd	0.0026	2.495e-06	7824	216666	TRUE	reported	2	TRUE	0.00294805	21.6524
M02132	citrulline	All DR	finn-b-DM_RETINOPATHY	rs7012395	T	C	T	C	-0.0081	-0.0034	0.3041	0.2682	FALSE	FALSE	FALSE	3iuUgw	8	8538009	0.0166	0.8373	TRUE	igd	0.0018	4.962e-06	7824	216666	TRUE	reported	2	TRUE	0.00275688	20.2445
M02132	citrulline	All DR	finn-b-DM_RETINOPATHY	rs758186	T	C	T	C	-0.0077	-0.0168	0.6536	0.6081	FALSE	FALSE	FALSE	3iuUgw	17	12500658	0.0132	0.2018	TRUE	igd	0.0017	8.687e-06	7824	216666	TRUE	reported	2	TRUE	0.00279294	20.51
M02132	citrulline	All DR	finn-b-DM_RETINOPATHY	rs7597477	A	G	A	G	-0.0155	-0.0185	0.9327	0.96427	FALSE	FALSE	FALSE	3iuUgw	2	104826331	0.0346	0.5937	TRUE	igd	0.0034	6.797e-06	7824	216666	TRUE	reported	2	TRUE	0.00282922	20.7772
M02132	citrulline	All DR	finn-b-DM_RETINOPATHY	rs7615965	T	C	T	C	0.0086	0.0127	0.7121	0.7459	FALSE	FALSE	FALSE	3iuUgw	3	171041464	0.0148	0.3918	TRUE	igd	0.0019	4.149e-06	7824	216666	TRUE	reported	2	TRUE	0.00278913	20.4819
M02132	citrulline	All DR	finn-b-DM_RETINOPATHY	rs779463	T	G	T	G	-0.0077	0.0017	0.3012	0.387	FALSE	FALSE	FALSE	3iuUgw	6	69942066	0.0133	0.9002	TRUE	igd	0.0017	9.458e-06	7824	216666	TRUE	reported	2	TRUE	0.00279294	20.51
M02132	citrulline	All DR	finn-b-DM_RETINOPATHY	rs8021336	A	G	A	G	-0.0086	0.0003	0.313	0.3301	FALSE	FALSE	FALSE	3iuUgw	14	32733465	0.0137	0.9829	TRUE	igd	0.0018	9.887e-07	7824	216666	TRUE	reported	2	TRUE	0.00310665	22.8209
M02132	citrulline	All DR	finn-b-DM_RETINOPATHY	rs8033140	T	C	T	C	0.008	0.0285	0.3547	0.343	FALSE	FALSE	FALSE	3iuUgw	15	68198741	0.0135	0.0352704	TRUE	igd	0.0017	4.323e-06	7824	216666	TRUE	reported	2	TRUE	0.00301414	22.1393
M02132	citrulline	All DR	finn-b-DM_RETINOPATHY	rs879126	T	G	T	G	-0.0086	-0.0091	0.3286	0.2799	FALSE	FALSE	FALSE	3iuUgw	2	207922006	0.0143	0.5271	TRUE	igd	0.0017	7.474e-07	7824	216666	TRUE	reported	2	TRUE	0.00348158	25.5847
M02132	citrulline	All DR	finn-b-DM_RETINOPATHY	rs9354336	T	C	T	C	0.0113	-0.0266	0.8733	0.844	FALSE	FALSE	FALSE	3iuUgw	6	66609594	0.0177	0.1324	TRUE	igd	0.0025	8.569e-06	7824	216666	TRUE	reported	2	TRUE	0.00278137	20.4248
M02132	citrulline	All DR	finn-b-DM_RETINOPATHY	rs9400834	T	C	T	C	0.008	0.0088	0.7024	0.6203	FALSE	FALSE	FALSE	3iuUgw	6	115675458	0.0132	0.506499	TRUE	igd	0.0018	5.619e-06	7824	216666	TRUE	reported	2	TRUE	0.00268942	19.7477
M02137	biliverdin	All DR	finn-b-DM_RETINOPATHY	rs10170160	T	C	T	C	0.0338	0.0248	0.5675	0.6268	FALSE	FALSE	FALSE	I8SYOl	2	234700578	0.0135	0.0671506	TRUE	igd	0.0057	2.711e-09	7824	216666	TRUE	reported	2	TRUE	0.0055928	35.1516
M02137	biliverdin	All DR	finn-b-DM_RETINOPATHY	rs1019595	T	C	T	C	-0.0345	-0.0129	0.9326	0.94792	FALSE	FALSE	FALSE	I8SYOl	10	82585950	0.0289	0.655	TRUE	igd	0.0076	5.463e-06	7824	216666	TRUE	reported	2	TRUE	0.00328521	20.6002
M02137	biliverdin	All DR	finn-b-DM_RETINOPATHY	rs12371604	T	C	T	C	-0.0205	0.0097	0.7709	0.6574	FALSE	FALSE	FALSE	I8SYOl	12	21391336	0.0136	0.4758	TRUE	igd	0.0043	2.18e-06	7824	216666	TRUE	reported	2	TRUE	0.00362223	22.7212
M02137	biliverdin	All DR	finn-b-DM_RETINOPATHY	rs12496969	A	G	A	G	0.0202	0.0052	0.7844	0.6944	FALSE	FALSE	FALSE	I8SYOl	3	24791310	0.014	0.7094	TRUE	igd	0.0044	4.279e-06	7824	216666	TRUE	reported	2	TRUE	0.00335983	21.0697
M02137	biliverdin	All DR	finn-b-DM_RETINOPATHY	rs17868378	A	C	A	C	-0.034	0.0034	0.932	0.93724	FALSE	FALSE	FALSE	I8SYOl	2	234808378	0.0265	0.8976	TRUE	igd	0.0075	6.487e-06	7824	216666	TRUE	reported	2	TRUE	0.00327636	20.5445
M02137	biliverdin	All DR	finn-b-DM_RETINOPATHY	rs1891053	A	G	A	G	0.1831	-0.0444	0.0145	0.0024	FALSE	FALSE	FALSE	I8SYOl	10	15725671	0.1322	0.737199	TRUE	igd	0.0371	8.028e-07	7824	216666	TRUE	reported	2	TRUE	0.0203086	24.3158
M02137	biliverdin	All DR	finn-b-DM_RETINOPATHY	rs2349945	T	C	T	C	-0.0347	0.0251	0.3863	0.493	FALSE	FALSE	FALSE	I8SYOl	8	62168429	0.0128	0.0505406	TRUE	igd	0.0077	7.253e-06	7824	216666	TRUE	reported	2	TRUE	0.0169902	20.2739
M02137	biliverdin	All DR	finn-b-DM_RETINOPATHY	rs2760277	A	G	A	G	0.0197	0.0228	0.7946	0.8816	FALSE	FALSE	FALSE	I8SYOl	3	130646603	0.0199	0.2529	TRUE	igd	0.0044	8.256e-06	7824	216666	TRUE	reported	2	TRUE	0.00319608	20.0396
M02137	biliverdin	All DR	finn-b-DM_RETINOPATHY	rs280194	T	C	T	C	-0.0197	-0.0189	0.7311	0.6831	FALSE	FALSE	FALSE	I8SYOl	2	121738820	0.0138	0.1722	TRUE	igd	0.0043	5.766e-06	7824	216666	TRUE	reported	2	TRUE	0.00334596	20.9825
M02137	biliverdin	All DR	finn-b-DM_RETINOPATHY	rs4944238	A	G	A	G	-0.0241	0.0034	0.8712	0.8327	FALSE	FALSE	FALSE	I8SYOl	11	79335591	0.0172	0.8424	TRUE	igd	0.0053	4.882e-06	7824	216666	TRUE	reported	2	TRUE	0.00329632	20.6701
M02137	biliverdin	All DR	finn-b-DM_RETINOPATHY	rs4964090	A	G	A	G	-0.019	0.0126	0.5654	0.5181	FALSE	FALSE	FALSE	I8SYOl	12	64946116	0.0129	0.3274	TRUE	igd	0.0036	1.176e-07	7824	216666	TRUE	reported	2	TRUE	0.0044356	27.846
M02137	biliverdin	All DR	finn-b-DM_RETINOPATHY	rs6503066	T	C	T	C	0.0317	0.0015	0.0984	0.0717	FALSE	FALSE	FALSE	I8SYOl	17	7766228	0.0252	0.9539	TRUE	igd	0.0065	9.488e-07	7824	216666	TRUE	reported	2	TRUE	0.00378986	23.7768
M02137	biliverdin	All DR	finn-b-DM_RETINOPATHY	rs6823453	A	G	A	G	0.0231	0.0281	0.2233	0.1963	FALSE	FALSE	FALSE	I8SYOl	4	85470969	0.0162	0.0822394	TRUE	igd	0.0044	1.781e-07	7824	216666	TRUE	reported	2	TRUE	0.00438924	27.5537
M02137	biliverdin	All DR	finn-b-DM_RETINOPATHY	rs6837370	A	G	A	G	0.0645	-0.0162	0.1004	0.1288	FALSE	FALSE	FALSE	I8SYOl	4	56130829	0.0192	0.3976	TRUE	igd	0.0122	1.149e-07	7824	216666	TRUE	reported	2	TRUE	0.0232355	27.9036
M02137	biliverdin	All DR	finn-b-DM_RETINOPATHY	rs7045137	A	G	A	G	-0.0169	-0.005	0.3947	0.4232	FALSE	FALSE	FALSE	I8SYOl	9	116868762	0.013	0.7013	TRUE	igd	0.0037	3.995e-06	7824	216666	TRUE	reported	2	TRUE	0.00332586	20.856
M02137	biliverdin	All DR	finn-b-DM_RETINOPATHY	rs741382	T	C	T	C	-0.0472	0.0087	0.2234	0.1473	FALSE	FALSE	FALSE	I8SYOl	2	217682247	0.0182	0.6331	TRUE	igd	0.0093	3.742e-07	7824	216666	TRUE	reported	2	TRUE	0.0214517	25.7145
M02137	biliverdin	All DR	finn-b-DM_RETINOPATHY	rs7440035	T	G	T	G	-0.0405	0.0066	0.7877	0.7914	FALSE	FALSE	FALSE	I8SYOl	4	182482973	0.0158	0.6774	TRUE	igd	0.0091	9.286e-06	7824	216666	TRUE	reported	2	TRUE	0.0165779	19.7737
M02137	biliverdin	All DR	finn-b-DM_RETINOPATHY	rs838705	A	G	A	G	0.0266	-0.0106	0.6134	0.6133	FALSE	FALSE	FALSE	I8SYOl	2	234273242	0.0132	0.4205	TRUE	igd	0.0036	1.228e-13	7824	216666	TRUE	reported	2	TRUE	0.00865692	54.5782
M02137	biliverdin	All DR	finn-b-DM_RETINOPATHY	rs887829	T	C	T	C	0.1131	0.0009	0.3411	0.3926	FALSE	FALSE	FALSE	I8SYOl	2	234668570	0.0131	0.9454	TRUE	igd	0.0041	2.5e-168	7824	216666	TRUE	reported	2	TRUE	0.108507	760.709
M02342	serotonin (5HT)	All DR	finn-b-DM_RETINOPATHY	rs10516056	T	C	T	C	-0.0222	-0.0051	0.1978	0.2019	FALSE	FALSE	FALSE	Eutd5a	5	168468537	0.0163	0.7554	TRUE	igd	0.0045	6.992e-07	7824	216666	TRUE	reported	2	TRUE	0.0041851	24.3294
M02342	serotonin (5HT)	All DR	finn-b-DM_RETINOPATHY	rs10881427	T	G	T	G	-0.015	0.0103	0.5558	0.5515	FALSE	FALSE	FALSE	Eutd5a	1	107172665	0.0129	0.4277	TRUE	igd	0.0032	3.688e-06	7824	216666	TRUE	reported	2	TRUE	0.00377993	21.9651
M02342	serotonin (5HT)	All DR	finn-b-DM_RETINOPATHY	rs10953038	T	C	T	C	0.022	0.0156	0.8497	0.7936	FALSE	FALSE	FALSE	Eutd5a	7	90857574	0.0159	0.325	TRUE	igd	0.0048	4.116e-06	7824	216666	TRUE	reported	2	TRUE	0.0036144	20.9997
M02342	serotonin (5HT)	All DR	finn-b-DM_RETINOPATHY	rs11781043	T	C	T	C	-0.0187	0.0283	0.6731	0.6152	FALSE	FALSE	FALSE	Eutd5a	8	98861844	0.0133	0.0332698	TRUE	igd	0.0042	8.808e-06	7824	216666	TRUE	reported	2	TRUE	0.00341151	19.8168
M02342	serotonin (5HT)	All DR	finn-b-DM_RETINOPATHY	rs12646122	T	C	T	C	-0.0497	-0.0018	0.0308	0.09527	FALSE	FALSE	FALSE	Eutd5a	4	156246202	0.022	0.9341	TRUE	igd	0.0104	1.802e-06	7824	216666	TRUE	reported	2	TRUE	0.00392811	22.8295
M02342	serotonin (5HT)	All DR	finn-b-DM_RETINOPATHY	rs17708932	A	G	A	G	-0.0766	0.0047	0.0376	0.05724	FALSE	FALSE	FALSE	Eutd5a	9	14383287	0.028	0.867	TRUE	igd	0.0171	7.215e-06	7824	216666	TRUE	reported	2	TRUE	0.0113944	20.0432
M02342	serotonin (5HT)	All DR	finn-b-DM_RETINOPATHY	rs2036136	T	C	T	C	-0.0256	-0.0038	0.4587	0.3591	FALSE	FALSE	FALSE	Eutd5a	4	146631230	0.0134	0.7751	TRUE	igd	0.0056	5.114e-06	7824	216666	TRUE	reported	2	TRUE	0.011861	20.874
M02342	serotonin (5HT)	All DR	finn-b-DM_RETINOPATHY	rs2742351	C	G	C	G	-0.0235	0.0028	0.2209	0.1777	FALSE	TRUE	FALSE	Eutd5a	2	179541899	0.0169	0.8672	TRUE	igd	0.0046	3.227e-07	7824	216666	TRUE	reported	2	TRUE	0.00448656	26.0898
M02342	serotonin (5HT)	All DR	finn-b-DM_RETINOPATHY	rs3753556	T	C	T	C	0.015	0.0021	0.4325	0.4255	FALSE	FALSE	FALSE	Eutd5a	1	175162723	0.013	0.8737	TRUE	igd	0.0032	3.663e-06	7824	216666	TRUE	reported	2	TRUE	0.00377993	21.9651
M02342	serotonin (5HT)	All DR	finn-b-DM_RETINOPATHY	rs5764174	T	C	T	C	-0.0194	0.003	0.2445	0.3231	FALSE	FALSE	FALSE	Eutd5a	22	44033934	0.0137	0.8249	TRUE	igd	0.004	9.608e-07	7824	216666	TRUE	reported	2	TRUE	0.00404547	23.5144
M02342	serotonin (5HT)	All DR	finn-b-DM_RETINOPATHY	rs6466265	A	G	A	G	0.0186	-0.0131	0.7977	0.7592	FALSE	FALSE	FALSE	Eutd5a	7	78160248	0.0151	0.3849	TRUE	igd	0.004	4.146e-06	7824	216666	TRUE	reported	2	TRUE	0.00371992	21.615
M02342	serotonin (5HT)	All DR	finn-b-DM_RETINOPATHY	rs7868774	A	G	A	G	-0.0188	0.0024	0.2709	0.2085	FALSE	FALSE	FALSE	Eutd5a	9	138016943	0.0158	0.8775	TRUE	igd	0.0039	1.779e-06	7824	216666	TRUE	reported	2	TRUE	0.00399663	23.2293
M02342	serotonin (5HT)	All DR	finn-b-DM_RETINOPATHY	rs8113773	A	G	A	G	0.016	0.0021	0.5616	0.4578	FALSE	FALSE	FALSE	Eutd5a	19	30350139	0.0129	0.8735	TRUE	igd	0.0033	1.117e-06	7824	216666	TRUE	reported	2	TRUE	0.00404296	23.4997
M02342	serotonin (5HT)	All DR	finn-b-DM_RETINOPATHY	rs825278	T	C	T	C	-0.0913	-0.0053	0.0201	0.0598	FALSE	FALSE	FALSE	Eutd5a	2	222561267	0.0272	0.8461	TRUE	igd	0.0192	2.062e-06	7824	216666	TRUE	reported	2	TRUE	0.0128214	22.586
M02342	serotonin (5HT)	All DR	finn-b-DM_RETINOPATHY	rs988694	A	G	A	G	-0.0145	-0.0298	0.477	0.5376	FALSE	FALSE	FALSE	Eutd5a	2	133627209	0.0129	0.021	TRUE	igd	0.0033	8.39e-06	7824	216666	TRUE	reported	2	TRUE	0.00332284	19.3
M02342	serotonin (5HT)	All DR	finn-b-DM_RETINOPATHY	rs9953702	A	G	A	G	0.0146	0	0.3601	0.401	FALSE	FALSE	FALSE	Eutd5a	18	20550964	0.0131	0.9972	TRUE	igd	0.0033	9.22e-06	7824	216666	TRUE	reported	2	TRUE	0.00336867	19.5672
M02730	gamma-glutamylglutamine	All DR	finn-b-DM_RETINOPATHY	rs10432570	A	G	A	G	0.0738	0.0435	0.0145	0.07005	FALSE	FALSE	FALSE	KPRcRR	2	241904473	0.0252	0.0844306	TRUE	igd	0.0138	9.502e-08	7824	216666	TRUE	reported	2	TRUE	0.0159363	28.5669
M02730	gamma-glutamylglutamine	All DR	finn-b-DM_RETINOPATHY	rs10497174	T	C	T	C	0.0103	0.008	0.2732	0.2765	FALSE	FALSE	FALSE	KPRcRR	2	156926773	0.0144	0.5759	TRUE	igd	0.0022	4.162e-06	7824	216666	TRUE	reported	2	TRUE	0.00302424	21.9134
M02730	gamma-glutamylglutamine	All DR	finn-b-DM_RETINOPATHY	rs11151406	A	T	A	T	0.0301	-0.0593	0.9444	0.9333	FALSE	TRUE	FALSE	KPRcRR	18	65658146	0.026	0.0223198	TRUE	igd	0.0066	5.611e-06	7824	216666	TRUE	reported	2	TRUE	0.0116404	20.7756
M02730	gamma-glutamylglutamine	All DR	finn-b-DM_RETINOPATHY	rs1260326	T	C	T	C	-0.0121	-0.0186	0.4122	0.3507	FALSE	FALSE	FALSE	KPRcRR	2	27730940	0.0135	0.168	TRUE	igd	0.0021	5.608e-09	7824	216666	TRUE	reported	2	TRUE	0.00457344	33.1904
M02730	gamma-glutamylglutamine	All DR	finn-b-DM_RETINOPATHY	rs12737843	T	C	T	C	0.012	0.0049	0.7976	0.7993	FALSE	FALSE	FALSE	KPRcRR	1	167010375	0.0161	0.7597	TRUE	igd	0.0023	1.959e-07	7824	216666	TRUE	reported	2	TRUE	0.00375298	27.2136
M02730	gamma-glutamylglutamine	All DR	finn-b-DM_RETINOPATHY	rs17041868	T	C	T	C	0.0196	0.0464	0.939	0.95775	FALSE	FALSE	FALSE	KPRcRR	2	111894720	0.0319	0.1459	TRUE	igd	0.0042	4.018e-06	7824	216666	TRUE	reported	2	TRUE	0.00300475	21.7718
M02730	gamma-glutamylglutamine	All DR	finn-b-DM_RETINOPATHY	rs1751956	T	G	T	G	0.016	0.0514	0.8647	0.8934	FALSE	FALSE	FALSE	KPRcRR	10	29581998	0.0208	0.01339	TRUE	igd	0.0029	2.353e-08	7824	216666	TRUE	reported	2	TRUE	0.00419489	30.4315
M02730	gamma-glutamylglutamine	All DR	finn-b-DM_RETINOPATHY	rs17602430	T	C	T	C	0.0172	0.0664	0.079	0.07724	FALSE	FALSE	FALSE	KPRcRR	12	47185518	0.024	0.00579402	TRUE	igd	0.0036	1.574e-06	7824	216666	TRUE	reported	2	TRUE	0.00314908	22.8208
M02730	gamma-glutamylglutamine	All DR	finn-b-DM_RETINOPATHY	rs1832664	T	C	T	C	-0.0097	-0.0009	0.2818	0.3996	FALSE	FALSE	FALSE	KPRcRR	13	72987203	0.0131	0.9424	TRUE	igd	0.0022	7.735e-06	7824	216666	TRUE	reported	2	TRUE	0.00268308	19.4347
M02730	gamma-glutamylglutamine	All DR	finn-b-DM_RETINOPATHY	rs192598	A	C	A	C	0.0103	-0.0177	0.3185	0.2687	FALSE	FALSE	FALSE	KPRcRR	16	82886133	0.0145	0.222	TRUE	igd	0.0022	1.989e-06	7824	216666	TRUE	reported	2	TRUE	0.00302424	21.9134
M02730	gamma-glutamylglutamine	All DR	finn-b-DM_RETINOPATHY	rs2085545	T	G	T	G	0.0098	-0.0114	0.2883	0.277	FALSE	FALSE	FALSE	KPRcRR	16	17354799	0.0144	0.4295	TRUE	igd	0.0022	9.855e-06	7824	216666	TRUE	reported	2	TRUE	0.00273853	19.8375
M02730	gamma-glutamylglutamine	All DR	finn-b-DM_RETINOPATHY	rs2657879	A	G	A	G	0.0238	-0.0073	0.8262	0.8184	FALSE	FALSE	FALSE	KPRcRR	12	56865338	0.0167	0.6612	TRUE	igd	0.0027	5.854e-19	7824	216666	TRUE	reported	2	TRUE	0.0106386	77.6795
M02730	gamma-glutamylglutamine	All DR	finn-b-DM_RETINOPATHY	rs3094600	A	G	A	G	-0.0099	0.1014	0.2637	0.2366	FALSE	FALSE	FALSE	KPRcRR	6	31347144	0.0157	1.14101e-10	TRUE	igd	0.0022	6.213e-06	7824	216666	TRUE	reported	2	TRUE	0.00279455	20.2444
M02730	gamma-glutamylglutamine	All DR	finn-b-DM_RETINOPATHY	rs35592	T	C	T	C	0.0107	-0.0047	0.7618	0.6989	FALSE	FALSE	FALSE	KPRcRR	16	16141823	0.014	0.735201	TRUE	igd	0.0022	1.241e-06	7824	216666	TRUE	reported	2	TRUE	0.00326291	23.6484
M02730	gamma-glutamylglutamine	All DR	finn-b-DM_RETINOPATHY	rs4587207	A	G	A	G	-0.0129	-0.0149	0.8566	0.8499	FALSE	FALSE	FALSE	KPRcRR	6	30766945	0.018	0.4085	TRUE	igd	0.0028	3.194e-06	7824	216666	TRUE	reported	2	TRUE	0.00292881	21.2199
M02730	gamma-glutamylglutamine	All DR	finn-b-DM_RETINOPATHY	rs4880550	T	C	T	C	0.015	0.012	0.1292	0.1609	FALSE	FALSE	FALSE	KPRcRR	10	2101863	0.0175	0.494899	TRUE	igd	0.003	6.317e-07	7824	216666	TRUE	reported	2	TRUE	0.0034478	24.9931
M02730	gamma-glutamylglutamine	All DR	finn-b-DM_RETINOPATHY	rs4981468	A	G	A	G	0.0207	-0.0624	0.0509	0.0309	FALSE	FALSE	FALSE	KPRcRR	14	23797519	0.0374	0.0953806	TRUE	igd	0.0045	4.761e-06	7824	216666	TRUE	reported	2	TRUE	0.00291976	21.1541
M02730	gamma-glutamylglutamine	All DR	finn-b-DM_RETINOPATHY	rs6488270	A	G	A	G	0.0096	0.0275	0.4076	0.3666	FALSE	FALSE	FALSE	KPRcRR	12	10350587	0.0134	0.0393296	TRUE	igd	0.0021	4.947e-06	7824	216666	TRUE	reported	2	TRUE	0.00288371	20.8922
M02730	gamma-glutamylglutamine	All DR	finn-b-DM_RETINOPATHY	rs7068278	T	G	T	G	0.0116	0.0294	0.1968	0.2042	FALSE	FALSE	FALSE	KPRcRR	10	99357631	0.016	0.0651103	TRUE	igd	0.0023	6.545e-07	7824	216666	TRUE	reported	2	TRUE	0.00350781	25.4296
M02730	gamma-glutamylglutamine	All DR	finn-b-DM_RETINOPATHY	rs832404	T	C	T	C	-0.013	0.0329	0.8684	0.8802	FALSE	FALSE	FALSE	KPRcRR	5	56267431	0.0198	0.0962609	TRUE	igd	0.0029	7.525e-06	7824	216666	TRUE	reported	2	TRUE	0.00277324	20.0896
M02730	gamma-glutamylglutamine	All DR	finn-b-DM_RETINOPATHY	rs849039	T	G	T	G	-0.0135	0.0241	0.779	0.6362	FALSE	FALSE	FALSE	KPRcRR	8	5378100	0.0134	0.07284	TRUE	igd	0.0028	1.405e-06	7824	216666	TRUE	reported	2	TRUE	0.0032067	23.2397
M02730	gamma-glutamylglutamine	All DR	finn-b-DM_RETINOPATHY	rs9436667	T	C	T	C	0.0135	0.0154	0.1138	0.115	FALSE	FALSE	FALSE	KPRcRR	1	63405885	0.0201	0.4444	TRUE	igd	0.003	7.3e-06	7824	216666	TRUE	reported	2	TRUE	0.00279455	20.2444
M02734	gamma-glutamyltyrosine	All DR	finn-b-DM_RETINOPATHY	rs10013737	A	G	A	G	0.0087	-0.0054	0.6839	0.6951	FALSE	FALSE	FALSE	Ju8whM	4	37391031	0.014	0.7004	TRUE	igd	0.0018	7.895e-07	7824	216666	TRUE	reported	2	TRUE	0.00330877	23.3545
M02734	gamma-glutamyltyrosine	All DR	finn-b-DM_RETINOPATHY	rs10498270	A	G	A	G	0.0088	0.0104	0.6222	0.586	FALSE	FALSE	FALSE	Ju8whM	14	21106527	0.0131	0.4239	TRUE	igd	0.0017	4.734e-07	7824	216666	TRUE	reported	2	TRUE	0.00379341	26.7882
M02734	gamma-glutamyltyrosine	All DR	finn-b-DM_RETINOPATHY	rs10774085	A	C	A	C	0.008	-0.0106	0.6817	0.6563	FALSE	FALSE	FALSE	Ju8whM	12	3060224	0.0135	0.4318	TRUE	igd	0.0018	7.6e-06	7824	216666	TRUE	reported	2	TRUE	0.00279918	19.7475
M02734	gamma-glutamyltyrosine	All DR	finn-b-DM_RETINOPATHY	rs11165454	T	C	T	C	0.0089	-0.0053	0.5583	0.6213	FALSE	FALSE	FALSE	Ju8whM	1	96104296	0.0133	0.6888	TRUE	igd	0.0017	2.786e-07	7824	216666	TRUE	reported	2	TRUE	0.00387977	27.4005
M02734	gamma-glutamyltyrosine	All DR	finn-b-DM_RETINOPATHY	rs11199176	A	C	A	C	0.0077	-0.0087	0.5221	0.6029	FALSE	FALSE	FALSE	Ju8whM	10	121868211	0.0131	0.5062	TRUE	igd	0.0017	9.328e-06	7824	216666	TRUE	reported	2	TRUE	0.00290691	20.5097
M02734	gamma-glutamyltyrosine	All DR	finn-b-DM_RETINOPATHY	rs11776904	C	G	C	G	0.0214	-0.0008	0.1522	0.159	FALSE	TRUE	FALSE	Ju8whM	8	118161206	0.0176	0.9642	TRUE	igd	0.0048	7.47e-06	7824	216666	TRUE	reported	2	TRUE	0.0117832	19.8529
M02734	gamma-glutamyltyrosine	All DR	finn-b-DM_RETINOPATHY	rs12192718	A	T	A	T	0.0142	0.0219	0.1412	0.1035	FALSE	TRUE	FALSE	Ju8whM	6	111569151	0.0212	0.3009	TRUE	igd	0.0025	2.096e-08	7824	216666	TRUE	reported	2	TRUE	0.00456376	32.2532
M02734	gamma-glutamyltyrosine	All DR	finn-b-DM_RETINOPATHY	rs12276109	T	C	T	C	-0.0084	-0.0197	0.4352	0.3244	FALSE	FALSE	FALSE	Ju8whM	11	33088587	0.0138	0.1535	TRUE	igd	0.0017	1.564e-06	7824	216666	TRUE	reported	2	TRUE	0.00345755	24.4083
M02734	gamma-glutamyltyrosine	All DR	finn-b-DM_RETINOPATHY	rs12429206	A	G	A	G	0.0086	-0.0029	0.3376	0.399	FALSE	FALSE	FALSE	Ju8whM	13	51446114	0.0133	0.8259	TRUE	igd	0.0018	1.847e-06	7824	216666	TRUE	reported	2	TRUE	0.00323339	22.8207
M02734	gamma-glutamyltyrosine	All DR	finn-b-DM_RETINOPATHY	rs12546042	T	C	T	C	0.0077	0.0137	0.4197	0.3764	FALSE	FALSE	FALSE	Ju8whM	8	145567872	0.0133	0.3025	TRUE	igd	0.0017	8.353e-06	7824	216666	TRUE	reported	2	TRUE	0.00290691	20.5097
M02734	gamma-glutamyltyrosine	All DR	finn-b-DM_RETINOPATHY	rs1340971	T	C	T	C	-0.008	-0.0135	0.6654	0.6784	FALSE	FALSE	FALSE	Ju8whM	6	70536658	0.0138	0.3267	TRUE	igd	0.0017	4.663e-06	7824	216666	TRUE	reported	2	TRUE	0.00313711	22.139
M02734	gamma-glutamyltyrosine	All DR	finn-b-DM_RETINOPATHY	rs1418942	A	C	A	C	-0.0077	-0.0007	0.5768	0.6543	FALSE	FALSE	FALSE	Ju8whM	20	58164306	0.0135	0.9582	TRUE	igd	0.0017	9.848e-06	7824	216666	TRUE	reported	2	TRUE	0.00290691	20.5097
M02734	gamma-glutamyltyrosine	All DR	finn-b-DM_RETINOPATHY	rs1512342	T	C	T	C	0.0095	-0.0009	0.3393	0.3848	FALSE	FALSE	FALSE	Ju8whM	4	149250783	0.0132	0.9466	TRUE	igd	0.0017	4.659e-08	7824	216666	TRUE	reported	2	TRUE	0.00441813	31.2195
M02734	gamma-glutamyltyrosine	All DR	finn-b-DM_RETINOPATHY	rs151743	T	C	T	C	-0.009	0.0044	0.426	0.4897	FALSE	FALSE	FALSE	Ju8whM	3	60407864	0.0132	0.7402	TRUE	igd	0.002	6.795e-06	7824	216666	TRUE	reported	2	TRUE	0.00375678	20.2425
M02734	gamma-glutamyltyrosine	All DR	finn-b-DM_RETINOPATHY	rs1560792	A	G	A	G	0.009	-0.0006	0.3354	0.4702	FALSE	FALSE	FALSE	Ju8whM	7	48436309	0.0129	0.9608	TRUE	igd	0.0018	3.331e-07	7824	216666	TRUE	reported	2	TRUE	0.00354007	24.9929
M02734	gamma-glutamyltyrosine	All DR	finn-b-DM_RETINOPATHY	rs17115614	T	C	T	C	0.0081	0.0111	0.3631	0.2136	FALSE	FALSE	FALSE	Ju8whM	14	22698492	0.0157	0.4791	TRUE	igd	0.0017	3.979e-06	7824	216666	TRUE	reported	2	TRUE	0.00321578	22.696
M02734	gamma-glutamyltyrosine	All DR	finn-b-DM_RETINOPATHY	rs17558863	A	G	A	G	-0.0222	-0.0347	0.955	0.96335	FALSE	FALSE	FALSE	Ju8whM	18	7862989	0.0342	0.3097	TRUE	igd	0.005	8.011e-06	7824	216666	TRUE	reported	2	TRUE	0.00279359	19.708
M02734	gamma-glutamyltyrosine	All DR	finn-b-DM_RETINOPATHY	rs17593458	C	G	C	G	0.0144	-0.0074	0.8978	0.9356	FALSE	TRUE	FALSE	Ju8whM	3	179196279	0.0264	0.7801	TRUE	igd	0.0032	7.088e-06	7824	216666	TRUE	reported	2	TRUE	0.00286939	20.2442
M02734	gamma-glutamyltyrosine	All DR	finn-b-DM_RETINOPATHY	rs17616555	A	G	A	G	-0.0112	-0.0044	0.1597	0.126	FALSE	FALSE	FALSE	Ju8whM	14	83505726	0.0194	0.8198	TRUE	igd	0.0025	9.579e-06	7824	216666	TRUE	reported	2	TRUE	0.00284401	20.0647
M02734	gamma-glutamyltyrosine	All DR	finn-b-DM_RETINOPATHY	rs17720371	T	C	T	C	-0.0078	0.0094	0.4737	0.4232	FALSE	FALSE	FALSE	Ju8whM	7	22391763	0.013	0.4695	TRUE	igd	0.0017	6.329e-06	7824	216666	TRUE	reported	2	TRUE	0.00298268	21.0459
M02734	gamma-glutamyltyrosine	All DR	finn-b-DM_RETINOPATHY	rs1864151	A	C	A	C	0.0089	-0.0033	0.5575	0.5155	FALSE	FALSE	FALSE	Ju8whM	16	87641993	0.0129	0.7994	TRUE	igd	0.0017	2.404e-07	7824	216666	TRUE	reported	2	TRUE	0.00387977	27.4005
M02734	gamma-glutamyltyrosine	All DR	finn-b-DM_RETINOPATHY	rs2111718	A	G	A	G	-0.0227	-0.0436	0.8615	0.8281	FALSE	FALSE	FALSE	Ju8whM	2	172288337	0.017	0.01048	TRUE	igd	0.005	4.996e-06	7824	216666	TRUE	reported	2	TRUE	0.0122135	20.5869
M02734	gamma-glutamyltyrosine	All DR	finn-b-DM_RETINOPATHY	rs2250515	T	G	T	G	-0.0083	-0.0025	0.5346	0.5447	FALSE	FALSE	FALSE	Ju8whM	10	88408892	0.0129	0.8471	TRUE	igd	0.0017	1.595e-06	7824	216666	TRUE	reported	2	TRUE	0.003376	23.8306
M02734	gamma-glutamyltyrosine	All DR	finn-b-DM_RETINOPATHY	rs2254174	T	C	T	C	-0.0148	-0.0318	0.8981	0.8517	FALSE	FALSE	FALSE	Ju8whM	10	72535007	0.0181	0.0797701	TRUE	igd	0.0033	7.444e-06	7824	216666	TRUE	reported	2	TRUE	0.00285016	20.1081
M02734	gamma-glutamyltyrosine	All DR	finn-b-DM_RETINOPATHY	rs2396461	T	C	T	C	0.0117	0.0086	0.121	0.2359	FALSE	FALSE	FALSE	Ju8whM	2	228044660	0.0152	0.5692	TRUE	igd	0.0026	8.377e-06	7824	216666	TRUE	reported	2	TRUE	0.00286939	20.2442
M02734	gamma-glutamyltyrosine	All DR	finn-b-DM_RETINOPATHY	rs2504282	A	G	A	G	0.0191	0.0523	0.9338	0.93178	FALSE	FALSE	FALSE	Ju8whM	6	78355433	0.0256	0.04091	TRUE	igd	0.0042	6.703e-06	7824	216666	TRUE	reported	2	TRUE	0.00293026	20.675
M02734	gamma-glutamyltyrosine	All DR	finn-b-DM_RETINOPATHY	rs2933568	T	C	T	C	-0.008	-0.0148	0.3125	0.2656	FALSE	FALSE	FALSE	Ju8whM	4	4784580	0.0145	0.3095	TRUE	igd	0.0018	6.225e-06	7824	216666	TRUE	reported	2	TRUE	0.00279918	19.7475
M02734	gamma-glutamyltyrosine	All DR	finn-b-DM_RETINOPATHY	rs322614	A	G	A	G	0.0084	0.0104	0.3892	0.449	FALSE	FALSE	FALSE	Ju8whM	11	29755547	0.0129	0.4221	TRUE	igd	0.0017	1.7e-06	7824	216666	TRUE	reported	2	TRUE	0.00345755	24.4083
M02734	gamma-glutamyltyrosine	All DR	finn-b-DM_RETINOPATHY	rs353620	A	G	A	G	-0.0077	0.0219	0.6613	0.6686	FALSE	FALSE	FALSE	Ju8whM	11	35174136	0.0137	0.1098	TRUE	igd	0.0017	9.8e-06	7824	216666	TRUE	reported	2	TRUE	0.00290691	20.5097
M02734	gamma-glutamyltyrosine	All DR	finn-b-DM_RETINOPATHY	rs3819535	T	C	T	C	-0.0079	0.0029	0.618	0.5473	FALSE	FALSE	FALSE	Ju8whM	12	2436884	0.0129	0.823	TRUE	igd	0.0017	5.016e-06	7824	216666	TRUE	reported	2	TRUE	0.00305941	21.589
M02734	gamma-glutamyltyrosine	All DR	finn-b-DM_RETINOPATHY	rs3936152	T	C	T	C	0.0079	-0.0014	0.6051	0.5773	FALSE	FALSE	FALSE	Ju8whM	8	135494742	0.013	0.9151	TRUE	igd	0.0018	5.924e-06	7824	216666	TRUE	reported	2	TRUE	0.00272982	19.2569
M02734	gamma-glutamyltyrosine	All DR	finn-b-DM_RETINOPATHY	rs4465961	T	C	T	C	0.0083	-0.0108	0.3479	0.3457	FALSE	FALSE	FALSE	Ju8whM	3	21063058	0.0135	0.4251	TRUE	igd	0.0018	3.115e-06	7824	216666	TRUE	reported	2	TRUE	0.00301241	21.2563
M02734	gamma-glutamyltyrosine	All DR	finn-b-DM_RETINOPATHY	rs4487134	T	G	T	G	-0.0083	-0.0181	0.355	0.3949	FALSE	FALSE	FALSE	Ju8whM	2	43107129	0.0132	0.1692	TRUE	igd	0.0017	1.99e-06	7824	216666	TRUE	reported	2	TRUE	0.003376	23.8306
M02734	gamma-glutamyltyrosine	All DR	finn-b-DM_RETINOPATHY	rs4572660	T	G	T	G	-0.0088	-0.023	0.6118	0.4816	FALSE	FALSE	FALSE	Ju8whM	20	12928988	0.0129	0.0753408	TRUE	igd	0.0017	4.685e-07	7824	216666	TRUE	reported	2	TRUE	0.00379341	26.7882
M02734	gamma-glutamyltyrosine	All DR	finn-b-DM_RETINOPATHY	rs5010651	T	C	T	C	-0.0132	0.0092	0.8332	0.6315	FALSE	FALSE	FALSE	Ju8whM	3	30904511	0.0133	0.4909	TRUE	igd	0.0025	1.765e-07	7824	216666	TRUE	reported	2	TRUE	0.00394606	27.8705
M02734	gamma-glutamyltyrosine	All DR	finn-b-DM_RETINOPATHY	rs5751902	T	C	T	C	0.012	-0.01	0.3762	0.3986	FALSE	FALSE	FALSE	Ju8whM	22	24996630	0.0131	0.4466	TRUE	igd	0.0025	2.381e-06	7824	216666	TRUE	reported	2	TRUE	0.00326344	23.0335
M02734	gamma-glutamyltyrosine	All DR	finn-b-DM_RETINOPATHY	rs6456786	T	C	T	C	-0.008	0.0103	0.3582	0.4381	FALSE	FALSE	FALSE	Ju8whM	6	27415831	0.0132	0.436	TRUE	igd	0.0018	5.665e-06	7824	216666	TRUE	reported	2	TRUE	0.00279918	19.7475
M02734	gamma-glutamyltyrosine	All DR	finn-b-DM_RETINOPATHY	rs8013373	A	G	A	G	-0.0091	0.0242	0.3428	0.4135	FALSE	FALSE	FALSE	Ju8whM	14	63072399	0.0131	0.0635594	TRUE	igd	0.0018	4.988e-07	7824	216666	TRUE	reported	2	TRUE	0.00361889	25.5514
M02734	gamma-glutamyltyrosine	All DR	finn-b-DM_RETINOPATHY	rs8132248	T	C	T	C	0.018	-0.0167	0.0986	0.1232	FALSE	FALSE	FALSE	Ju8whM	21	18678620	0.0196	0.3944	TRUE	igd	0.0037	1.431e-06	7824	216666	TRUE	reported	2	TRUE	0.00335194	23.6602
M02734	gamma-glutamyltyrosine	All DR	finn-b-DM_RETINOPATHY	rs848767	T	C	T	C	-0.0179	0.0466	0.0696	0.06808	FALSE	FALSE	FALSE	Ju8whM	22	49718065	0.0256	0.06887	TRUE	igd	0.0039	3.455e-06	7824	216666	TRUE	reported	2	TRUE	0.00298463	21.0598
M02734	gamma-glutamyltyrosine	All DR	finn-b-DM_RETINOPATHY	rs875740	A	C	A	C	0.0102	0.004	0.6656	0.584	FALSE	FALSE	FALSE	Ju8whM	16	16123048	0.013	0.761001	TRUE	igd	0.0018	6.345e-09	7824	216666	TRUE	reported	2	TRUE	0.00454245	32.102
M02734	gamma-glutamyltyrosine	All DR	finn-b-DM_RETINOPATHY	rs9310707	A	G	A	G	-0.0082	0.001	0.3473	0.4067	FALSE	FALSE	FALSE	Ju8whM	3	2332104	0.0131	0.9363	TRUE	igd	0.0018	6.378e-06	7824	216666	TRUE	reported	2	TRUE	0.00294047	20.7472
M02734	gamma-glutamyltyrosine	All DR	finn-b-DM_RETINOPATHY	rs956966	A	G	A	G	-0.0101	-0.0164	0.4858	0.4783	FALSE	FALSE	FALSE	Ju8whM	2	103587575	0.0129	0.2035	TRUE	igd	0.0018	1.475e-08	7824	216666	TRUE	reported	2	TRUE	0.00445422	31.4756
M02734	gamma-glutamyltyrosine	All DR	finn-b-DM_RETINOPATHY	rs9895157	T	C	T	C	-0.0079	0.0071	0.6536	0.666	FALSE	FALSE	FALSE	Ju8whM	17	1272235	0.0136	0.604399	TRUE	igd	0.0018	6.332e-06	7824	216666	TRUE	reported	2	TRUE	0.00272982	19.2569
[truncated: 8,415 more rows]

## Sheet: Supplementary Table 3
Supplementary Table 3 Harmonization data of 486 blood metabolites and NPDR
[truncated: 10,049 more rows]

[truncated: 11 more sheets: Supplementary Table 4, Supplementary Table 5, Supplementary Table 6, Supplementary Table 7, Supplementary Table 8, Supplementary Table 9, Supplementary Table 10, Supplementary Tables 11, Supplementary Tables 12, Supplementary Tables 13, Supplementary Tables 14]
